# Supplementary material for: Impacts of Semiochemical Traps Designed for Bruchus rufimanus Boheman 1833 (Coleoptera: Chrysomelidae) on Nontarget Beneficial Entomofauna in Field Bean Crops
Source: Insects. 2023 Feb 2;14(2):153. doi: 10.3390/insects14020153 (PMC9961048; doi:10.3390/insects14020153)
Supplement: Supplementary file 1 [file insects-14-00153-s001.zip]

Archive with 1 entries (1 files):
- insects-2102042-supplementary.xlsx
