# Supplementary material for: Impacts of Semiochemical Traps Designed for Bruchus rufimanus Boheman 1833 (Coleoptera: Chrysomelidae) on Nontarget Beneficial Entomofauna in Field Bean Crops
Source: Insects. 2023 Feb 2;14(2):153. doi: 10.3390/insects14020153 (PMC9961048; doi:10.3390/insects14020153)
Supplement: Supplementary file 1 [file insects-14-00153-s001.zip › insects-2102042-supplementary.xlsx]

## Sheet: Beneficials
Table S1: The general database of Beneficials.
Projet	Projet2	Thèse	Ref	Num_ID	Epinglage	Ordre	Famille	Genre	Espèce	Genre/espèce	Contrôle_espèce	Sexe	Déterminateur	Remarques	Récolteur	Date (ETIQ)	Année	Mois	Date écrite	Pays	Ville	Localité	Exploitation	Latitude	Longitude	Site piège	Type piège	Type capture	Identifiant	Culture
FEVERPRO SemioTrap_2021	Projet FEVERPRO D31 1395	Thèse A. Segers	2021_1_A. Segers	1	OK	Hymenoptera	Apidae	Bombus	Bombus hortorum	Bombus/hortorum	B_hortorum		J. Bonnet		A. Segers	29.IV.2021	2021	Avril	44315	Belgique	Gembloux	Isnes	FEVERPRO SemioTrap	50,5N	4,73E	PBIPSF	PB	2	s2	Féverole d'hiver
FEVERPRO SemioTrap_2021	Projet FEVERPRO D31 1395	Thèse A. Segers	2021_2_A. Segers	2	#N/A	Hymenoptera	Halictidae	Lasioglossum	Lasioglossum calceatum	Lasioglossum/calceatum	L_calceatum		J. Bonnet		A. Segers	29.IV.2021	2021	Avril	44315	Belgique	Gembloux	Isnes	FEVERPRO SemioTrap	50,5N	4,73E	PBIPSF	PB	2	s2	Féverole d'hiver
FEVERPRO SemioTrap_2021	Projet FEVERPRO D31 1395	Thèse A. Segers	2021_3_A. Segers	3	#N/A	Hymenoptera	Apidae	Bombus	Bombus terrestris	Bombus/terrestris	B_terrestris		J. Bonnet		A. Segers	29.IV.2021	2021	Avril	44315	Belgique	Gembloux	Isnes	FEVERPRO SemioTrap	50,5N	4,73E	PBAGDF	PB	2	s6	Féverole d'hiver
FEVERPRO SemioTrap_2021	Projet FEVERPRO D31 1395	Thèse A. Segers	2021_4_A. Segers	4	#N/A	Hymenoptera	Apidae	Bombus	Bombus terrestris	Bombus/terrestris	B_terrestris		J. Bonnet		A. Segers	29.IV.2021	2021	Avril	44315	Belgique	Gembloux	Isnes	FEVERPRO SemioTrap	50,5N	4,73E	PBAGDF	PB	2	s6	Féverole d'hiver
FEVERPRO SemioTrap_2021	Projet FEVERPRO D31 1395	Thèse A. Segers	2021_6_A. Segers	6		Hymenoptera	Andrenidae	Andrena	Andrena nigroaenea	Andrena/nigroaenea	And_nigroaenea		J. Bonnet		A. Segers	29.IV.2022	2021	Avril	44315	Belgique	Gembloux	Isnes	FEVERPRO SemioTrap	50,5N	4,73E	PBAGDF	PB	1	s13	Féverole d'hiver
FEVERPRO SemioTrap_2021	Projet FEVERPRO D31 1395	Thèse A. Segers	2021_7_A. Segers	7		Coleoptera	Coccinellidae	Coccinella	Coccinella septempunctata	Coccinella/septempunctata	#N/A		L. Delanglez		A. Segers	29.IV.2021	2021	Avril	44315	Belgique	Gembloux	Isnes	FEVERPRO SemioTrap	50,5N	4,73E	PBAGDF	PB	1	s14	Féverole d'hiver
FEVERPRO SemioTrap_2021	Projet FEVERPRO D31 1395	Thèse A. Segers	2021_8_A. Segers	8		Hymenoptera	Apidae	Bombus	Bombus terrestris	Bombus/terrestris	B_terrestris		J. Bonnet		A. Segers	29.IV.2021	2021	Avril	44315	Belgique	Gembloux	Isnes	FEVERPRO SemioTrap	50,5N	4,73E	PBAGDF	PB	3	s24	Féverole d'hiver
FEVERPRO SemioTrap_2021	Projet FEVERPRO D31 1395	Thèse A. Segers	2021_9_A. Segers	9		Hymenoptera	Andrenidae	Andrena	Andrena nitida	Andrena/nitida	And_nitida		J. Bonnet		A. Segers	29.IV.2021	2021	Avril	44315	Belgique	Gembloux	Isnes	FEVERPRO SemioTrap	50,5N	4,73E	PBAGDF	PB	3	s24	Féverole d'hiver
FEVERPRO SemioTrap_2021	Projet FEVERPRO D31 1395	Thèse A. Segers	2021_10_A. Segers	10		Hymenoptera	Apidae	Bombus	Bombus pascuorum	Bombus/pascuorum	B_pascuorum		J. Bonnet		A. Segers	29.IV.2021	2021	Avril	44315	Belgique	Gembloux	Isnes	FEVERPRO SemioTrap	50,5N	4,73E	PBAGDF	PB	3	s24	Féverole d'hiver
FEVERPRO SemioTrap_2021	Projet FEVERPRO D31 1395	Thèse A. Segers	2021_11_A. Segers	11		Hymenoptera	Andrenidae	Andrena	Andrena nigroaenea	Andrena/nigroaenea	And_nigroaenea		J. Bonnet		A. Segers	29.IV.2021	2021	Avril	44315	Belgique	Gembloux	Isnes	FEVERPRO SemioTrap	50,5N	4,73E	PBAGDF	PB	3	s24	Féverole d'hiver
FEVERPRO SemioTrap_2021	Projet FEVERPRO D31 1395	Thèse A. Segers	2021_12_A. Segers	12		Hymenoptera	Andrenidae	Andrena	Andrena cineraria	Andrena/cineraria	And_cineraria		J. Bonnet		A. Segers	29.IV.2021	2021	Avril	44315	Belgique	Gembloux	Isnes	FEVERPRO SemioTrap	50,5N	4,73E	PBIPSF	PB	3	s30	Féverole d'hiver
FEVERPRO SemioTrap_2021	Projet FEVERPRO D31 1395	Thèse A. Segers	2021_13_A. Segers	13		Hymenoptera	Andrenidae	Andrena	Andrena fulva	Andrena/fulva	And_fulva		J. Bonnet		A. Segers	29.IV.2021	2021	Avril	44315	Belgique	Gembloux	Isnes	FEVERPRO SemioTrap	50,5N	4,73E	PBIPSF	PB	3	s30	Féverole d'hiver
FEVERPRO SemioTrap_2021	Projet FEVERPRO D31 1395	Thèse A. Segers	2021_14_A. Segers	14		Hymenoptera	Apidae	Bombus	Bombus pascuorum	Bombus/pascuorum	B_pascuorum		J. Bonnet		A. Segers	29.IV.2021	2021	Avril	44315	Belgique	Gembloux	Isnes	FEVERPRO SemioTrap	50,5N	4,73E	PBIPSF	PB	3	s30	Féverole d'hiver
FEVERPRO SemioTrap_2021	Projet FEVERPRO D31 1395	Thèse A. Segers	2021_15_A. Segers	15		Coleoptera	Coccinellidae	Coccinella	Coccinella septempunctata	Coccinella/septempunctata	#N/A		L. Delanglez		A. Segers	29.IV.2021	2021	Avril	44315	Belgique	Gembloux	Isnes	FEVERPRO SemioTrap	50,5N	4,73E	PBIPSF	PB	3	s33	Féverole d'hiver
FEVERPRO SemioTrap_2021	Projet FEVERPRO D31 1395	Thèse A. Segers	2021_16_A. Segers	16		Hymenoptera	Andrenidae	Andrena	Andrena haemorrhoa	Andrena/haemorrhoa	And_haemorrhoa		J. Bonnet		A. Segers	29.IV.2021	2021	Avril	44315	Belgique	Gembloux	Isnes	FEVERPRO SemioTrap	50,5N	4,73E	PVAGDF	PV	1	s41	Féverole d'hiver
FEVERPRO SemioTrap_2021	Projet FEVERPRO D31 1395	Thèse A. Segers	2021_17_A. Segers	17		Hymenoptera	Halictidae	Lasioglossum	Lasioglossum lativentre	Lasioglossum/lativentre	L_lativentre		J. Bonnet		A. Segers	29.IV.2021	2021	Avril	44315	Belgique	Gembloux	Isnes	FEVERPRO SemioTrap	50,5N	4,73E	PVAGDF	PV	1	s41	Féverole d'hiver
FEVERPRO SemioTrap_2021	Projet FEVERPRO D31 1395	Thèse A. Segers	2021_18_A. Segers	18		Hymenoptera	Halictidae	Lasioglossum	Lasioglossum calceatum	Lasioglossum/calceatum	L_calceatum		J. Bonnet		A. Segers	29.IV.2021	2021	Avril	44315	Belgique	Gembloux	Isnes	FEVERPRO SemioTrap	50,5N	4,73E	PBAGDF	PB	4	s47	Féverole d'hiver
FEVERPRO SemioTrap_2021	Projet FEVERPRO D31 1395	Thèse A. Segers	2021_19_A. Segers	19		Hymenoptera	Andrenidae	Andrena	Andrena fulva	Andrena/fulva	And_fulva		J. Bonnet		A. Segers	29.IV.2021	2021	Avril	44315	Belgique	Gembloux	Isnes	FEVERPRO SemioTrap	50,5N	4,73E	PVAGDG	PV	1	s51	Féverole d'hiver
FEVERPRO SemioTrap_2021	Projet FEVERPRO D31 1395	Thèse A. Segers	2021_20_A. Segers	20		Hymenoptera	Andrenidae	Andrena	Andrena nitida	Andrena/nitida	And_nitida		J. Bonnet		A. Segers	29.IV.2021	2021	Avril	44315	Belgique	Gembloux	Isnes	FEVERPRO SemioTrap	50,5N	4,73E	PBAGDG	PB	1	s57	Féverole d'hiver
FEVERPRO SemioTrap_2021	Projet FEVERPRO D31 1395	Thèse A. Segers	2021_22_A. Segers	22		Coleoptera	Coccinellidae	Coccinella	Coccinella septempunctata	Coccinella/septempunctata	#N/A		L. Delanglez		A. Segers	29.IV.2021	2021	Avril	44315	Belgique	Gembloux	Isnes	FEVERPRO SemioTrap	50,5N	4,73E	PVIPSF	PV	4	s61	Féverole d'hiver
FEVERPRO SemioTrap_2021	Projet FEVERPRO D31 1395	Thèse A. Segers	2021_23_A. Segers	23		Coleoptera	Coccinellidae	Coccinella	Coccinella septempunctata	Coccinella/septempunctata	#N/A		L. Delanglez		A. Segers	29.IV.2021	2021	Avril	44315	Belgique	Gembloux	Isnes	FEVERPRO SemioTrap	50,5N	4,73E	PVIPSF	PV	4	s61	Féverole d'hiver
FEVERPRO SemioTrap_2021	Projet FEVERPRO D31 1395	Thèse A. Segers	2021_24_A. Segers	24		Hymenoptera	Andrenidae	Andrena	Andrena fulva	Andrena/fulva	And_fulva		J. Bonnet		A. Segers	29.IV.2021	2021	Avril	44315	Belgique	Gembloux	Isnes	FEVERPRO SemioTrap	50,5N	4,73E	PBIPSF	PB	4	s66	Féverole d'hiver
FEVERPRO SemioTrap_2021	Projet FEVERPRO D31 1395	Thèse A. Segers	2021_25_A. Segers	25		Hymenoptera	Apidae	Bombus	Bombus hortorum	Bombus/hortorum	B_hortorum		J. Bonnet		A. Segers	29.IV.2021	2021	Avril	44315	Belgique	Gembloux	Isnes	FEVERPRO SemioTrap	50,5N	4,73E	PBIPSF	PB	4	s66	Féverole d'hiver
FEVERPRO SemioTrap_2021	Projet FEVERPRO D31 1395	Thèse A. Segers	2021_26_A. Segers	26		Hymenoptera	Andrenidae	Andrena	Andrena nigroaenea	Andrena/nigroaenea	And_nigroaenea		J. Bonnet		A. Segers	29.IV.2021	2021	Avril	44315	Belgique	Gembloux	Isnes	FEVERPRO SemioTrap	50,5N	4,73E	PBIPSF	PB	4	s66	Féverole d'hiver
FEVERPRO SemioTrap_2021	Projet FEVERPRO D31 1395	Thèse A. Segers	2021_27_A. Segers	27		Hymenoptera	Apidae	Bombus	Bombus hortorum	Bombus/hortorum	B_hortorum		J. Bonnet		A. Segers	29.IV.2021	2021	Avril	44315	Belgique	Gembloux	Isnes	FEVERPRO SemioTrap	50,5N	4,73E	PBIPSF	PB	4	s66	Féverole d'hiver
FEVERPRO SemioTrap_2021	Projet FEVERPRO D31 1395	Thèse A. Segers	2021_28_A. Segers	28		Hymenoptera	Andrenidae	Andrena	Andrena fulva	Andrena/fulva	And_fulva		J. Bonnet		A. Segers	29.IV.2021	2021	Avril	44315	Belgique	Gembloux	Isnes	FEVERPRO SemioTrap	50,5N	4,73E	PBIPSF	PB	4	s66	Féverole d'hiver
FEVERPRO SemioTrap_2021	Projet FEVERPRO D31 1395	Thèse A. Segers	2021_29_A. Segers	29		Hymenoptera	Halictidae	Lasioglossum	Lasioglossum leucozonium	Lasioglossum/leucozonium	L_leucozonium		J. Bonnet		A. Segers	29.IV.2021	2021	Avril	44315	Belgique	Gembloux	Isnes	FEVERPRO SemioTrap	50,5N	4,73E	PBIPSF	PB	4	s66	Féverole d'hiver
FEVERPRO SemioTrap_2021	Projet FEVERPRO D31 1395	Thèse A. Segers	2021_30_A. Segers	30		Hymenoptera	Andrenidae	Andrena	Andrena cineraria	Andrena/cineraria	And_cineraria		J. Bonnet		A. Segers	29.IV.2021	2021	Avril	44315	Belgique	Gembloux	Isnes	FEVERPRO SemioTrap	50,5N	4,73E	PBIPSF	PB	4	s66	Féverole d'hiver
FEVERPRO SemioTrap_2021	Projet FEVERPRO D31 1395	Thèse A. Segers	2021_31_A. Segers	31		Diptera	Syrphidae	Melanostoma	Melanostoma mellinum	Melanostoma/mellinum	#N/A		L. Delanglez		A. Segers	29.IV.2021	2021	Avril	44315	Belgique	Gembloux	Isnes	FEVERPRO SemioTrap	50,5N	4,73E	PBIPSF	PB	4	s67	Féverole d'hiver
FEVERPRO SemioTrap_2021	Projet FEVERPRO D31 1395	Thèse A. Segers	2021_33_A. Segers	33		Hymenoptera	Apidae	Bombus	Bombus lapidarius	Bombus/lapidarius	B_lapidarius		J. Bonnet		A. Segers	29.IV.2021	2021	Avril	44315	Belgique	Gembloux	Isnes	FEVERPRO SemioTrap	50,5N	4,73E	PVAGDF	PV	4	s73	Féverole d'hiver
FEVERPRO SemioTrap_2021	Projet FEVERPRO D31 1395	Thèse A. Segers	2021_34_A. Segers	34		Hymenoptera	Andrenidae	Andrena	Andrena nigroaenea	Andrena/nigroaenea	And_nigroaenea		J. Bonnet		A. Segers	29.IV.2021	2021	Avril	44315	Belgique	Gembloux	Isnes	FEVERPRO SemioTrap	50,5N	4,73E	PBAGDG	PB	4	s79	Féverole d'hiver
FEVERPRO SemioTrap_2021	Projet FEVERPRO D31 1395	Thèse A. Segers	2021_35_A. Segers	35		Hymenoptera	Andrenidae	Andrena	Andrena cineraria	Andrena/cineraria	And_cineraria		J. Bonnet		A. Segers	29.IV.2021	2021	Avril	44315	Belgique	Gembloux	Isnes	FEVERPRO SemioTrap	50,5N	4,73E	PBAGDG	PB	4	s79	Féverole d'hiver
FEVERPRO SemioTrap_2021	Projet FEVERPRO D31 1395	Thèse A. Segers	2021_36_A. Segers	36		Hymenoptera	Andrenidae	Andrena	Andrena nigroaenea	Andrena/nigroaenea	And_nigroaenea		J. Bonnet		A. Segers	29.IV.2021	2021	Avril	44315	Belgique	Gembloux	Isnes	FEVERPRO SemioTrap	50,5N	4,73E	PBAGDG	PB	4	s79	Féverole d'hiver
FEVERPRO SemioTrap_2021	Projet FEVERPRO D31 1395	Thèse A. Segers	2021_37_A. Segers	37		Hymenoptera	Andrenidae	Andrena	Andrena nigroaenea	Andrena/nigroaenea	And_nigroaenea		J. Bonnet		A. Segers	29.IV.2021	2021	Avril	44315	Belgique	Gembloux	Isnes	FEVERPRO SemioTrap	50,5N	4,73E	PBAGDG	PB	2	s85	Féverole d'hiver
FEVERPRO SemioTrap_2021	Projet FEVERPRO D31 1395	Thèse A. Segers	2021_38_A. Segers	38		Coleoptera	Coccinellidae	Coccinella	Coccinella septempunctata	Coccinella/septempunctata	#N/A		L. Delanglez		A. Segers	29.IV.2021	2021	Avril	44315	Belgique	Gembloux	Isnes	FEVERPRO SemioTrap	50,5N	4,73E	PBAGDG	PB	2	s88	Féverole d'hiver
FEVERPRO SemioTrap_2021	Projet FEVERPRO D31 1395	Thèse A. Segers	2021_39_A. Segers	39		Coleoptera	Coccinellidae	Coccinella	Coccinella septempunctata	Coccinella/septempunctata	#N/A		L. Delanglez		A. Segers	29.IV.2021	2021	Avril	44315	Belgique	Gembloux	Isnes	FEVERPRO SemioTrap	50,5N	4,73E	PVAGDG	PV	2	s91	Féverole d'hiver
FEVERPRO SemioTrap_2021	Projet FEVERPRO D31 1395	Thèse A. Segers	2021_40_A. Segers	40		Coleoptera	Coccinellidae	Coccinella	Coccinella septempunctata	Coccinella/septempunctata	#N/A		L. Delanglez		A. Segers	29.IV.2021	2021	Avril	44315	Belgique	Gembloux	Isnes	FEVERPRO SemioTrap	50,5N	4,73E	PVAGDG	PV	2	s91	Féverole d'hiver
FEVERPRO SemioTrap_2021	Projet FEVERPRO D31 1395	Thèse A. Segers	2021_42_A. Segers	42		Hymenoptera	Apidae	Apis	Apis mellifera	Apis/mellifera	Apis_mellifera		J. Bonnet		A. Segers	29.IV.2021	2021	Avril	44315	Belgique	Gembloux	Isnes	FEVERPRO SemioTrap	50,5N	4,73E	PVIPSF	PV	3	s98	Féverole d'hiver
FEVERPRO SemioTrap_2021	Projet FEVERPRO D31 1395	Thèse A. Segers	2021_43_A. Segers	43		Coleoptera	Coccinellidae	Coccinella	Coccinella septempunctata	Coccinella/septempunctata	#N/A		L. Delanglez		A. Segers	29.IV.2021	2021	Avril	44315	Belgique	Gembloux	Isnes	FEVERPRO SemioTrap	50,5N	4,73E	PVIPSF	PV	3	s101	Féverole d'hiver
FEVERPRO SemioTrap_2021	Projet FEVERPRO D31 1395	Thèse A. Segers	2021_45_A. Segers	45		Hymenoptera	Halictidae	Lasioglossum	Lasioglossum minutissimum	Lasioglossum/minutissimum	L_minutissimum		J. Bonnet		A. Segers	29.IV.2021	2021	Avril	44315	Belgique	Gembloux	Isnes	FEVERPRO SemioTrap	50,5N	4,73E	PVIPSF	PV	1	s106	Féverole d'hiver
FEVERPRO SemioTrap_2021	Projet FEVERPRO D31 1395	Thèse A. Segers	2021_46_A. Segers	46		Hymenoptera	Apidae	Bombus	Bombus lapidarius	Bombus/lapidarius	B_lapidarius		J. Bonnet		A. Segers	29.IV.2021	2021	Avril	44315	Belgique	Gembloux	Isnes	FEVERPRO SemioTrap	50,5N	4,73E	PVIPSF	PV	1	s106	Féverole d'hiver
FEVERPRO SemioTrap_2021	Projet FEVERPRO D31 1395	Thèse A. Segers	2021_47_A. Segers	47		Hymenoptera	Andrenidae	Andrena	Andrena fulva	Andrena/fulva	And_fulva		J. Bonnet		A. Segers	29.IV.2021	2021	Avril	44315	Belgique	Gembloux	Isnes	FEVERPRO SemioTrap	50,5N	4,73E	PVIPSF	PV	1	s106	Féverole d'hiver
FEVERPRO SemioTrap_2021	Projet FEVERPRO D31 1395	Thèse A. Segers	2021_49_A. Segers	49		Coleoptera	Coccinellidae	Propylea	Propylea quatuordecimpunctata	Propylea/quatuordecimpunctata	#N/A		L. Delanglez		A. Segers	29.IV.2021	2021	Avril	44315	Belgique	Gembloux	Isnes	FEVERPRO SemioTrap	50,5N	4,73E	PVIPSF	PV	1	s108	Féverole d'hiver
FEVERPRO SemioTrap_2021	Projet FEVERPRO D31 1395	Thèse A. Segers	2021_51_A. Segers	51		Hymenoptera	Halictidae	Lasioglossum	Lasioglossum pauxillum	Lasioglossum/pauxillum	L_pauxillum		J. Bonnet		A. Segers	29.IV.2021	2021	Avril	44315	Belgique	Gembloux	Isnes	FEVERPRO SemioTrap	50,5N	4,73E	PBIPSF	PB	1	s120	Féverole d'hiver
FEVERPRO SemioTrap_2021	Projet FEVERPRO D31 1395	Thèse A. Segers	2021_53_A. Segers	53		Coleoptera	Coccinellidae	Coccinella	Coccinella septempunctata	Coccinella/septempunctata	#N/A		L. Delanglez		A. Segers	29.IV.2021	2021	Avril	44315	Belgique	Gembloux	Isnes	FEVERPRO SemioTrap	50,5N	4,73E	PVAGDG	PV	4	s124	Féverole d'hiver
FEVERPRO SemioTrap_2021	Projet FEVERPRO D31 1395	Thèse A. Segers	2021_54_A. Segers	54		Coleoptera	Coccinellidae	Coccinella	Coccinella septempunctata	Coccinella/septempunctata	#N/A		L. Delanglez		A. Segers	29.IV.2021	2021	Avril	44315	Belgique	Gembloux	Isnes	FEVERPRO SemioTrap	50,5N	4,73E	PVAGDF	PV	3	s131	Féverole d'hiver
FEVERPRO SemioTrap_2021	Projet FEVERPRO D31 1395	Thèse A. Segers	2021_55_A. Segers	55		Hymenoptera	Apidae	Apis	Apis mellifera	Apis/mellifera	Apis_mellifera		J. Bonnet		A. Segers	03.V.2021	2021	Mai	44319	Belgique	Gembloux	Isnes	FEVERPRO SemioTrap	50,5N	4,73E	PVIPSF	PV	3	s139	Féverole d'hiver
FEVERPRO SemioTrap_2021	Projet FEVERPRO D31 1395	Thèse A. Segers	2021_56_A. Segers	56		Hymenoptera	Apidae	Apis	Apis mellifera	Apis/mellifera	Apis_mellifera		J. Bonnet		A. Segers	03.V.2021	2021	Mai	44319	Belgique	Gembloux	Isnes	FEVERPRO SemioTrap	50,5N	4,73E	PVIPSF	PV	3	s139	Féverole d'hiver
FEVERPRO SemioTrap_2021	Projet FEVERPRO D31 1395	Thèse A. Segers	2021_57_A. Segers	57		Hymenoptera	Apidae	Bombus	Bombus terrestris	Bombus/terrestris	B_terrestris		J. Bonnet		A. Segers	03.V.2021	2021	Mai	44319	Belgique	Gembloux	Isnes	FEVERPRO SemioTrap	50,5N	4,73E	PBIPSF	PB	3	s147	Féverole d'hiver
FEVERPRO SemioTrap_2021	Projet FEVERPRO D31 1395	Thèse A. Segers	2021_58_A. Segers	58		Hymenoptera	Apidae	Apis	Apis mellifera	Apis/mellifera	Apis_mellifera		J. Bonnet		A. Segers	03.V.2021	2021	Mai	44319	Belgique	Gembloux	Isnes	FEVERPRO SemioTrap	50,5N	4,73E	PBIPSF	PB	3	s147	Féverole d'hiver
FEVERPRO SemioTrap_2021	Projet FEVERPRO D31 1395	Thèse A. Segers	2021_59_A. Segers	59		Hymenoptera	Halictidae	Lasioglossum	Lasioglossum_minutissimum	Lasioglossum_minutissimum	#N/A		J. Bonnet		A. Segers	03.V.2021	2021	Mai	44319	Belgique	Gembloux	Isnes	FEVERPRO SemioTrap	50,5N	4,73E	PBAGDF	PB	1	s152	Féverole d'hiver
FEVERPRO SemioTrap_2021	Projet FEVERPRO D31 1395	Thèse A. Segers	2021_60_A. Segers	60		Hymenoptera	Andrenidae	Andrena	Andrena bicolor	Andrena/bicolor	And_bicolor		J. Bonnet		A. Segers	03.V.2021	2021	Mai	44319	Belgique	Gembloux	Isnes	FEVERPRO SemioTrap	50,5N	4,73E	PBAGDF	PB	1	s152	Féverole d'hiver
FEVERPRO SemioTrap_2021	Projet FEVERPRO D31 1395	Thèse A. Segers	2021_61_A. Segers	61		Hymenoptera	Apidae	Apis	Apis mellifera	Apis/mellifera	Apis_mellifera		J. Bonnet		A. Segers	03.V.2021	2021	Mai	44319	Belgique	Gembloux	Isnes	FEVERPRO SemioTrap	50,5N	4,73E	PBAGDF	PB	1	s152	Féverole d'hiver
FEVERPRO SemioTrap_2021	Projet FEVERPRO D31 1395	Thèse A. Segers	2021_62_A. Segers	62		Hymenoptera	Andrenidae	Andrena	Andrena haemorrhoa	Andrena/haemorrhoa	And_haemorrhoa		J. Bonnet		A. Segers	03.V.2021	2021	Mai	44319	Belgique	Gembloux	Isnes	FEVERPRO SemioTrap	50,5N	4,73E	PBAGDG	PB	2	s155	Féverole d'hiver
FEVERPRO SemioTrap_2021	Projet FEVERPRO D31 1395	Thèse A. Segers	2021_63_A. Segers	63		Hymenoptera	Apidae	Bombus	Bombus terrestris	Bombus/terrestris	B_terrestris		J. Bonnet		A. Segers	03.V.2021	2021	Mai	44319	Belgique	Gembloux	Isnes	FEVERPRO SemioTrap	50,5N	4,73E	PBAGDG	PB	2	s155	Féverole d'hiver
FEVERPRO SemioTrap_2021	Projet FEVERPRO D31 1395	Thèse A. Segers	2021_64_A. Segers	64		Hymenoptera	Halictidae	Lasioglossum	Lasioglossum parvulum	Lasioglossum/parvulum	L_parvulum		J. Bonnet		A. Segers	03.V.2021	2021	Mai	44319	Belgique	Gembloux	Isnes	FEVERPRO SemioTrap	50,5N	4,73E	PBIPSF	PB	1	s163	Féverole d'hiver
FEVERPRO SemioTrap_2021	Projet FEVERPRO D31 1395	Thèse A. Segers	2021_65_A. Segers	65		Hymenoptera	Apidae	Bombus	Bombus terrestris	Bombus/terrestris	B_terrestris		J. Bonnet		A. Segers	03.V.2021	2021	Mai	44319	Belgique	Gembloux	Isnes	FEVERPRO SemioTrap	50,5N	4,73E	PBIPSF	PB	1	s163	Féverole d'hiver
FEVERPRO SemioTrap_2021	Projet FEVERPRO D31 1395	Thèse A. Segers	2021_66_A. Segers	66		Hymenoptera	Apidae	Bombus	Bombus lapidarius	Bombus/lapidarius	B_lapidarius		J. Bonnet		A. Segers	03.V.2021	2021	Mai	44319	Belgique	Gembloux	Isnes	FEVERPRO SemioTrap	50,5N	4,73E	PBIPSF	PB	1	s163	Féverole d'hiver
FEVERPRO SemioTrap_2021	Projet FEVERPRO D31 1395	Thèse A. Segers	2021_67_A. Segers	67		Diptera	Syrphidae	Melanostoma	Melanostoma mellinum	Melanostoma/mellinum	#N/A		L. Delanglez		A. Segers	03.V.2021	2021	Mai	44319	Belgique	Gembloux	Isnes	FEVERPRO SemioTrap	50,5N	4,73E	PBIPSF	PB	1	s164	Féverole d'hiver
FEVERPRO SemioTrap_2021	Projet FEVERPRO D31 1395	Thèse A. Segers	2021_68_A. Segers	68		Hymenoptera	Andrenidae	Andrena	Andrena cineraria	Andrena/cineraria	And_cineraria		J. Bonnet		A. Segers	03.V.2021	2021	Mai	44319	Belgique	Gembloux	Isnes	FEVERPRO SemioTrap	50,5N	4,73E	PBAGDG	PB	4	s168	Féverole d'hiver
FEVERPRO SemioTrap_2021	Projet FEVERPRO D31 1395	Thèse A. Segers	2021_69_A. Segers	69		Hymenoptera	Andrenidae	Andrena	Andrena cineraria	Andrena/cineraria	And_cineraria		J. Bonnet		A. Segers	03.V.2021	2021	Mai	44319	Belgique	Gembloux	Isnes	FEVERPRO SemioTrap	50,5N	4,73E	PBAGDF	PB	4	s174	Féverole d'hiver
FEVERPRO SemioTrap_2021	Projet FEVERPRO D31 1395	Thèse A. Segers	2021_70_A. Segers	70		Hymenoptera	Apidae	Apis	Apis mellifera	Apis/mellifera	Apis_mellifera		J. Bonnet		A. Segers	03.V.2021	2021	Mai	44319	Belgique	Gembloux	Isnes	FEVERPRO SemioTrap	50,5N	4,73E	PBAGDF	PB	4	s174	Féverole d'hiver
FEVERPRO SemioTrap_2021	Projet FEVERPRO D31 1395	Thèse A. Segers	2021_71_A. Segers	71		Hymenoptera	Andrenidae	Andrena	Andrena nitida	Andrena/nitida	And_nitida		J. Bonnet		A. Segers	03.V.2021	2021	Mai	44319	Belgique	Gembloux	Isnes	FEVERPRO SemioTrap	50,5N	4,73E	PBAGDF	PB	4	s174	Féverole d'hiver
FEVERPRO SemioTrap_2021	Projet FEVERPRO D31 1395	Thèse A. Segers	2021_72_A. Segers	72		Hymenoptera	Halictidae	Lasioglossum	Lasioglossum lativentre	Lasioglossum/lativentre	L_lativentre		J. Bonnet		A. Segers	03.V.2021	2021	Mai	44319	Belgique	Gembloux	Isnes	FEVERPRO SemioTrap	50,5N	4,73E	PBIPSF	PB	4	s182	Féverole d'hiver
FEVERPRO SemioTrap_2021	Projet FEVERPRO D31 1395	Thèse A. Segers	2021_73_A. Segers	73		Diptera	Syrphidae	Metasyrphus	Metasyrphus luniger	Metasyrphus/luniger	#N/A		L. Delanglez		A. Segers	03.V.2021	2021	Mai	44319	Belgique	Gembloux	Isnes	FEVERPRO SemioTrap	50,5N	4,73E	PVIPSF	PV	1	s184	Féverole d'hiver
FEVERPRO SemioTrap_2021	Projet FEVERPRO D31 1395	Thèse A. Segers	2021_74_A. Segers	74		Diptera	Syrphidae	Epistrophe	Epistrophe diaphana	Epistrophe/diaphana	#N/A		L. Delanglez		A. Segers	03.V.2021	2021	Mai	44319	Belgique	Gembloux	Isnes	FEVERPRO SemioTrap	50,5N	4,73E	PVIPSF	PV	2	s194	Féverole d'hiver
FEVERPRO SemioTrap_2021	Projet FEVERPRO D31 1395	Thèse A. Segers	2021_75_A. Segers	75		Hymenoptera	Apidae	Apis	Apis mellifera	Apis/mellifera	Apis_mellifera		J. Bonnet		A. Segers	03.V.2021	2021	Mai	44319	Belgique	Gembloux	Isnes	FEVERPRO SemioTrap	50,5N	4,73E	PVAGDG	PV	1	s198	Féverole d'hiver
FEVERPRO SemioTrap_2021	Projet FEVERPRO D31 1395	Thèse A. Segers	2021_76_A. Segers	76		Hymenoptera	Andrenidae	Andrena	Andrena nigroaenea	Andrena/nigroaenea	And_nigroaenea		J. Bonnet		A. Segers	03.V.2021	2021	Mai	44319	Belgique	Gembloux	Isnes	FEVERPRO SemioTrap	50,5N	4,73E	PBAGDF	PB	3	s206	Féverole d'hiver
FEVERPRO SemioTrap_2021	Projet FEVERPRO D31 1395	Thèse A. Segers	2021_77_A. Segers	77		Hymenoptera	Apidae	Bombus	Bombus terrestris	Bombus/terrestris	B_terrestris		J. Bonnet		A. Segers	03.V.2021	2021	Mai	44319	Belgique	Gembloux	Isnes	FEVERPRO SemioTrap	50,5N	4,73E	PBAGDF	PB	3	s206	Féverole d'hiver
FEVERPRO SemioTrap_2021	Projet FEVERPRO D31 1395	Thèse A. Segers	2021_78_A. Segers	78		Hymenoptera	Halictidae	Lasioglossum	Lasioglossum pauxillum	Lasioglossum/pauxillum	L_pauxillum		J. Bonnet		A. Segers	07.V.2021	2021	Mai	44323	Belgique	Gembloux	Isnes	FEVERPRO SemioTrap	50,5N	4,73E	PBAGDG	PB	2	s211	Féverole d'hiver
FEVERPRO SemioTrap_2021	Projet FEVERPRO D31 1395	Thèse A. Segers	2021_79_A. Segers	79		Hymenoptera	Apidae	Apis	Apis mellifera	Apis/mellifera	Apis_mellifera		J. Bonnet		A. Segers	07.V.2021	2021	Mai	44323	Belgique	Gembloux	Isnes	FEVERPRO SemioTrap	50,5N	4,73E	PBIPSF	PB	2	s218	Féverole d'hiver
FEVERPRO SemioTrap_2021	Projet FEVERPRO D31 1395	Thèse A. Segers	2021_80_A. Segers	80		Hymenoptera	Apidae	Apis	Apis mellifera	Apis/mellifera	Apis_mellifera		J. Bonnet		A. Segers	07.V.2021	2021	Mai	44323	Belgique	Gembloux	Isnes	FEVERPRO SemioTrap	50,5N	4,73E	PBIPSF	PB	4	s241	Féverole d'hiver
FEVERPRO SemioTrap_2021	Projet FEVERPRO D31 1395	Thèse A. Segers	2021_81_A. Segers	81		Hymenoptera	Apidae	Apis	Apis mellifera	Apis/mellifera	Apis_mellifera		J. Bonnet		A. Segers	07.V.2021	2021	Mai	44323	Belgique	Gembloux	Isnes	FEVERPRO SemioTrap	50,5N	4,73E	PBIPSF	PB	3	s252	Féverole d'hiver
FEVERPRO SemioTrap_2021	Projet FEVERPRO D31 1395	Thèse A. Segers	2021_82_A. Segers	82		Hymenoptera	Apidae	Bombus	Bombus terrestris	Bombus/terrestris	B_terrestris		J. Bonnet		A. Segers	07.V.2021	2021	Mai	44323	Belgique	Gembloux	Isnes	FEVERPRO SemioTrap	50,5N	4,73E	PBAGDF	PB	4	s260	Féverole d'hiver
FEVERPRO SemioTrap_2021	Projet FEVERPRO D31 1395	Thèse A. Segers	2021_83_A. Segers	83		Hymenoptera	Apidae	Bombus	Bombus terrestris	Bombus/terrestris	B_terrestris		J. Bonnet		A. Segers	10.V.2021	2021	Mai	44326	Belgique	Gembloux	Isnes	FEVERPRO SemioTrap	50,5N	4,73E	PBAGDF	PB	3	s267	Féverole d'hiver
FEVERPRO SemioTrap_2021	Projet FEVERPRO D31 1395	Thèse A. Segers	2021_84_A. Segers	84		Hymenoptera	Andrenidae	Andrena	Andrena cineraria	Andrena/cineraria	And_cineraria		J. Bonnet		A. Segers	10.V.2021	2021	Mai	44326	Belgique	Gembloux	Isnes	FEVERPRO SemioTrap	50,5N	4,73E	PBAGDF	PB	3	s267	Féverole d'hiver
FEVERPRO SemioTrap_2021	Projet FEVERPRO D31 1395	Thèse A. Segers	2021_85_A. Segers	85		Hymenoptera	Apidae	Bombus	Bombus terrestris	Bombus/terrestris	B_terrestris		J. Bonnet		A. Segers	10.V.2021	2021	Mai	44326	Belgique	Gembloux	Isnes	FEVERPRO SemioTrap	50,5N	4,73E	PBAGDF	PB	3	s267	Féverole d'hiver
FEVERPRO SemioTrap_2021	Projet FEVERPRO D31 1395	Thèse A. Segers	2021_86_A. Segers	86		Hymenoptera	Apidae	Bombus	Bombus terrestris	Bombus/terrestris	B_terrestris		J. Bonnet		A. Segers	10.V.2021	2021	Mai	44326	Belgique	Gembloux	Isnes	FEVERPRO SemioTrap	50,5N	4,73E	PBAGDF	PB	2	s267	Féverole d'hiver
FEVERPRO SemioTrap_2021	Projet FEVERPRO D31 1395	Thèse A. Segers	2021_87_A. Segers	87		Diptera	Syrphidae	Metasyrphus	Metasyrphus corollae	Metasyrphus/corollae	#N/A		L. Delanglez		A. Segers	10.V.2021	2021	Mai	44326	Belgique	Gembloux	Isnes	FEVERPRO SemioTrap	50,5N	4,73E	PVIPSF	PV	2	s285	Féverole d'hiver
FEVERPRO SemioTrap_2021	Projet FEVERPRO D31 1395	Thèse A. Segers	2021_88_A. Segers	88		Hymenoptera	Apidae	Bombus	Bombus lapidarius	Bombus/lapidarius	B_lapidarius		J. Bonnet		A. Segers	10.V.2021	2021	Mai	44326	Belgique	Gembloux	Isnes	FEVERPRO SemioTrap	50,5N	4,73E	PVIPSF	PV	2	s287	Féverole d'hiver
FEVERPRO SemioTrap_2021	Projet FEVERPRO D31 1395	Thèse A. Segers	2021_89_A. Segers	89		Hymenoptera	Apidae	Bombus	Bombus lapidarius	Bombus/lapidarius	B_lapidarius		J. Bonnet		A. Segers	10.V.2021	2021	Mai	44326	Belgique	Gembloux	Isnes	FEVERPRO SemioTrap	50,5N	4,73E	PVAGDG	PV	2	s291	Féverole d'hiver
FEVERPRO SemioTrap_2021	Projet FEVERPRO D31 1395	Thèse A. Segers	2021_90_A. Segers	90		Hymenoptera	Apidae	Bombus	Bombus lapidarius	Bombus/lapidarius	B_lapidarius		J. Bonnet		A. Segers	10.V.2021	2021	Mai	44326	Belgique	Gembloux	Isnes	FEVERPRO SemioTrap	50,5N	4,73E	PBAGDF	PB	2	s296	Féverole d'hiver
FEVERPRO SemioTrap_2021	Projet FEVERPRO D31 1395	Thèse A. Segers	2021_91_A. Segers	91		Hymenoptera	Apidae	Bombus	Bombus lapidarius	Bombus/lapidarius	B_lapidarius		J. Bonnet		A. Segers	10.V.2021	2021	Mai	44326	Belgique	Gembloux	Isnes	FEVERPRO SemioTrap	50,5N	4,73E	PBAGDF	PB	2	s296	Féverole d'hiver
FEVERPRO SemioTrap_2021	Projet FEVERPRO D31 1395	Thèse A. Segers	2021_92_A. Segers	92		Hymenoptera	Apidae	Bombus	Bombus pascuorum	Bombus/pascuorum	B_pascuorum		J. Bonnet		A. Segers	10.V.2021	2021	Mai	44326	Belgique	Gembloux	Isnes	FEVERPRO SemioTrap	50,5N	4,73E	PBAGDF	PB	2	s296	Féverole d'hiver
FEVERPRO SemioTrap_2021	Projet FEVERPRO D31 1395	Thèse A. Segers	2021_93_A. Segers	93		Hymenoptera	Halictidae	Lasioglossum	Lasioglossum pauxillum	Lasioglossum/pauxillum	L_pauxillum		J. Bonnet		A. Segers	10.V.2021	2021	Mai	44326	Belgique	Gembloux	Isnes	FEVERPRO SemioTrap	50,5N	4,73E	PBAGDF	PB	2	s296	Féverole d'hiver
FEVERPRO SemioTrap_2021	Projet FEVERPRO D31 1395	Thèse A. Segers	2021_94_A. Segers	94		Hymenoptera	Apidae	Nomada	Nomata signata	Nomata/signata	#N/A		J. Bonnet		A. Segers	10.V.2021	2021	Mai	44326	Belgique	Gembloux	Isnes	FEVERPRO SemioTrap	50,5N	4,73E	PVAGDG	PV	1	s305	Féverole d'hiver
FEVERPRO SemioTrap_2021	Projet FEVERPRO D31 1395	Thèse A. Segers	2021_95_A. Segers	95		Hymenoptera	Andrenidae	Andrena	Andrena subopaca	Andrena/subopaca	And_subopaca		J. Bonnet		A. Segers	10.V.2021	2021	Mai	44326	Belgique	Gembloux	Isnes	FEVERPRO SemioTrap	50,5N	4,73E	PVAGDG	PV	1	s305	Féverole d'hiver
FEVERPRO SemioTrap_2021	Projet FEVERPRO D31 1395	Thèse A. Segers	2021_96_A. Segers	96		Hymenoptera	Andrenidae	Andrena	Andrena subopaca	Andrena/subopaca	And_subopaca		J. Bonnet		A. Segers	10.V.2021	2021	Mai	44326	Belgique	Gembloux	Isnes	FEVERPRO SemioTrap	50,5N	4,73E	PVAGDG	PV	1	s305	Féverole d'hiver
FEVERPRO SemioTrap_2021	Projet FEVERPRO D31 1395	Thèse A. Segers	2021_97_A. Segers	97		Hymenoptera	Andrenidae	Andrena	Andrena carantonica	Andrena/carantonica	And_carantonica		J. Bonnet		A. Segers	10.V.2021	2021	Mai	44326	Belgique	Gembloux	Isnes	FEVERPRO SemioTrap	50,5N	4,73E	PBAGDG	PB	1	s308	Féverole d'hiver
FEVERPRO SemioTrap_2021	Projet FEVERPRO D31 1395	Thèse A. Segers	2021_98_A. Segers	98		Hymenoptera	Halictidae	Lasioglossum	Lasioglossum lativentre	Lasioglossum/lativentre	L_lativentre		J. Bonnet		A. Segers	10.V.2021	2021	Mai	44326	Belgique	Gembloux	Isnes	FEVERPRO SemioTrap	50,5N	4,73E	PBAGDG	PB	1	s308	Féverole d'hiver
FEVERPRO SemioTrap_2021	Projet FEVERPRO D31 1395	Thèse A. Segers	2021_99_A. Segers	99		Hymenoptera	Apidae	Apis	Apis mellifera	Apis/mellifera	Apis_mellifera		J. Bonnet		A. Segers	10.V.2021	2021	Mai	44326	Belgique	Gembloux	Isnes	FEVERPRO SemioTrap	50,5N	4,73E	PBAGDG	PB	1	s308	Féverole d'hiver
FEVERPRO SemioTrap_2021	Projet FEVERPRO D31 1395	Thèse A. Segers	2021_100_A. Segers	100		Hymenoptera	Halictidae	Lasioglossum	Lasioglossum_calceatum	Lasioglossum_calceatum	#N/A		J. Bonnet		A. Segers	10.V.2021	2021	Mai	44326	Belgique	Gembloux	Isnes	FEVERPRO SemioTrap	50,5N	4,73E	PBAGDG	PB	1	s308	Féverole d'hiver
FEVERPRO SemioTrap_2021	Projet FEVERPRO D31 1395	Thèse A. Segers	2021_102_A. Segers	102		Hymenoptera	Andrenidae	Andrena	Andrena bicolor	Andrena/bicolor	And_bicolor		J. Bonnet		A. Segers	10.V.2021	2021	Mai	44326	Belgique	Gembloux	Isnes	FEVERPRO SemioTrap	50,5N	4,73E	PBIPSF	PB	1	s314	Féverole d'hiver
FEVERPRO SemioTrap_2021	Projet FEVERPRO D31 1395	Thèse A. Segers	2021_103_A. Segers	103		Hymenoptera	Halictidae	Lasioglossum	Lasioglossum lativentre	Lasioglossum/lativentre	L_lativentre		J. Bonnet		A. Segers	10.V.2021	2021	Mai	44326	Belgique	Gembloux	Isnes	FEVERPRO SemioTrap	50,5N	4,73E	PBIPSF	PB	1	s314	Féverole d'hiver
FEVERPRO SemioTrap_2021	Projet FEVERPRO D31 1395	Thèse A. Segers	2021_104_A. Segers	104		Hymenoptera	Halictidae	Lasioglossum	Lasioglossum lativentre	Lasioglossum/lativentre	L_lativentre		J. Bonnet		A. Segers	10.V.2021	2021	Mai	44326	Belgique	Gembloux	Isnes	FEVERPRO SemioTrap	50,5N	4,73E	PBIPSF	PB	1	s314	Féverole d'hiver
FEVERPRO SemioTrap_2021	Projet FEVERPRO D31 1395	Thèse A. Segers	2021_105_A. Segers	105		Hymenoptera	Halictidae	Lasioglossum	Lasioglossum lativentre	Lasioglossum/lativentre	L_lativentre		J. Bonnet		A. Segers	10.V.2021	2021	Mai	44326	Belgique	Gembloux	Isnes	FEVERPRO SemioTrap	50,5N	4,73E	PBIPSF	PB	1	s314	Féverole d'hiver
FEVERPRO SemioTrap_2021	Projet FEVERPRO D31 1395	Thèse A. Segers	2021_106_A. Segers	106		Hymenoptera	Apidae	Apis	Apis mellifera	Apis/mellifera	Apis_mellifera		J. Bonnet		A. Segers	10.V.2021	2021	Mai	44326	Belgique	Gembloux	Isnes	FEVERPRO SemioTrap	50,5N	4,73E	PBIPSF	PB	1	s314	Féverole d'hiver
FEVERPRO SemioTrap_2021	Projet FEVERPRO D31 1395	Thèse A. Segers	2021_107_A. Segers	107		Hymenoptera	Andrenidae	Andrena	Andrena minutula	Andrena/minutula	And_minutula		J. Bonnet		A. Segers	10.V.2021	2021	Mai	44326	Belgique	Gembloux	Isnes	FEVERPRO SemioTrap	50,5N	4,73E	PVIPSF	PV	1	s319	Féverole d'hiver
FEVERPRO SemioTrap_2021	Projet FEVERPRO D31 1395	Thèse A. Segers	2021_108_A. Segers	108		Hymenoptera	Andrenidae	Andrena	Andrena cineraria	Andrena/cineraria	And_cineraria		J. Bonnet		A. Segers	10.V.2021	2021	Mai	44326	Belgique	Gembloux	Isnes	FEVERPRO SemioTrap	50,5N	4,73E	PBAGDG	PB	4	s322	Féverole d'hiver
FEVERPRO SemioTrap_2021	Projet FEVERPRO D31 1395	Thèse A. Segers	2021_110_A. Segers	110		Hymenoptera	Andrenidae	Andrena	Andrena cineraria	Andrena/cineraria	And_cineraria		J. Bonnet		A. Segers	10.V.2021	2021	Mai	44326	Belgique	Gembloux	Isnes	FEVERPRO SemioTrap	50,5N	4,73E	PBIPSF	PB	4	s329	Féverole d'hiver
FEVERPRO SemioTrap_2021	Projet FEVERPRO D31 1395	Thèse A. Segers	2021_111_A. Segers	111		Hymenoptera	Halictidae	Lasioglossum	Lasioglossum morio	Lasioglossum/morio	L_morio		J. Bonnet		A. Segers	10.V.2021	2021	Mai	44326	Belgique	Gembloux	Isnes	FEVERPRO SemioTrap	50,5N	4,73E	PBIPSF	PB	2	s333	Féverole d'hiver
FEVERPRO SemioTrap_2021	Projet FEVERPRO D31 1395	Thèse A. Segers	2021_112_A. Segers	112		Hymenoptera	Andrenidae	Andrena	Andrena gravida	Andrena/gravida	And_gravida		J. Bonnet		A. Segers	10.V.2021	2021	Mai	44326	Belgique	Gembloux	Isnes	FEVERPRO SemioTrap	50,5N	4,73E	PBIPSF	PB	2	s333	Féverole d'hiver
FEVERPRO SemioTrap_2021	Projet FEVERPRO D31 1395	Thèse A. Segers	2021_113_A. Segers	113		Hymenoptera	Andrenidae	Andrena	Andrena nigroaenea	Andrena/nigroaenea	And_nigroaenea		J. Bonnet		A. Segers	10.V.2021	2021	Mai	44326	Belgique	Gembloux	Isnes	FEVERPRO SemioTrap	50,5N	4,73E	PBIPSF	PB	2	s333	Féverole d'hiver
FEVERPRO SemioTrap_2021	Projet FEVERPRO D31 1395	Thèse A. Segers	2021_114_A. Segers	114		Hymenoptera	Halictidae	Lasioglossum	Lasioglossum pauxillum	Lasioglossum/pauxillum	L_pauxillum		J. Bonnet		A. Segers	10.V.2021	2021	Mai	44326	Belgique	Gembloux	Isnes	FEVERPRO SemioTrap	50,5N	4,73E	PBIPSF	PB	2	s333	Féverole d'hiver
FEVERPRO SemioTrap_2021	Projet FEVERPRO D31 1395	Thèse A. Segers	2021_115_A. Segers	115		Hymenoptera	Apidae	Apis	Apis mellifera	Apis/mellifera	Apis_mellifera		J. Bonnet		A. Segers	10.V.2021	2021	Mai	44326	Belgique	Gembloux	Isnes	FEVERPRO SemioTrap	50,5N	4,73E	PBIPSF	PB	2	s333	Féverole d'hiver
FEVERPRO SemioTrap_2021	Projet FEVERPRO D31 1395	Thèse A. Segers	2021_116_A. Segers	116		Hymenoptera	Halictidae	Lasioglossum	Lasioglossum pauxillum	Lasioglossum/pauxillum	L_pauxillum		J. Bonnet		A. Segers	10.V.2021	2021	Mai	44326	Belgique	Gembloux	Isnes	FEVERPRO SemioTrap	50,5N	4,73E	PBAGDF	PB	1	s342	Féverole d'hiver
FEVERPRO SemioTrap_2021	Projet FEVERPRO D31 1395	Thèse A. Segers	2021_117_A. Segers	117		Hymenoptera	Halictidae	Lasioglossum	Lasioglossum minutissimum	Lasioglossum/minutissimum	L_minutissimum		J. Bonnet		A. Segers	10.V.2021	2021	Mai	44326	Belgique	Gembloux	Isnes	FEVERPRO SemioTrap	50,5N	4,73E	PBAGDF	PB	1	s342	Féverole d'hiver
FEVERPRO SemioTrap_2021	Projet FEVERPRO D31 1395	Thèse A. Segers	2021_118_A. Segers	118		Hymenoptera	Halictidae	Lasioglossum	Lasioglossum pauxillum	Lasioglossum/pauxillum	L_pauxillum		J. Bonnet		A. Segers	10.V.2021	2021	Mai	44326	Belgique	Gembloux	Isnes	FEVERPRO SemioTrap	50,5N	4,73E	PBAGDF	PB	1	s342	Féverole d'hiver
FEVERPRO SemioTrap_2021	Projet FEVERPRO D31 1395	Thèse A. Segers	2021_119_A. Segers	119		Hymenoptera	Halictidae	Lasioglossum	Lasioglossum pauxillum	Lasioglossum/pauxillum	L_pauxillum		J. Bonnet		A. Segers	10.V.2021	2021	Mai	44326	Belgique	Gembloux	Isnes	FEVERPRO SemioTrap	50,5N	4,73E	PBAGDF	PB	1	s342	Féverole d'hiver
FEVERPRO SemioTrap_2021	Projet FEVERPRO D31 1395	Thèse A. Segers	2021_120_A. Segers	120		Hymenoptera	Apidae	Bombus	Bombus pascuorum	Bombus/pascuorum	B_pascuorum		J. Bonnet		A. Segers	10.V.2021	2021	Mai	44326	Belgique	Gembloux	Isnes	FEVERPRO SemioTrap	50,5N	4,73E	PBIPSF	PB	3	s352	Féverole d'hiver
FEVERPRO SemioTrap_2021	Projet FEVERPRO D31 1395	Thèse A. Segers	2021_121_A. Segers	121		Hymenoptera	Andrenidae	Andrena	Andrena cineraria	Andrena/cineraria	And_cineraria		J. Bonnet		A. Segers	10.V.2021	2021	Mai	44326	Belgique	Gembloux	Isnes	FEVERPRO SemioTrap	50,5N	4,73E	PBIPSF	PB	3	s352	Féverole d'hiver
FEVERPRO SemioTrap_2021	Projet FEVERPRO D31 1395	Thèse A. Segers	2021_122_A. Segers	122		Hymenoptera	Halictidae	Lasioglossum	Lasioglossum morio	Lasioglossum/morio	L_morio		J. Bonnet		A. Segers	10.V.2021	2021	Mai	44326	Belgique	Gembloux	Isnes	FEVERPRO SemioTrap	50,5N	4,73E	PVIPSF	PV	4	s358	Féverole d'hiver
FEVERPRO SemioTrap_2021	Projet FEVERPRO D31 1395	Thèse A. Segers	2021_123_A. Segers	123		Hymenoptera	Apidae	Apis	Apis mellifera	Apis/mellifera	Apis_mellifera		J. Bonnet		A. Segers	13.V.2021	2021	Mai	44329	Belgique	Gembloux	Isnes	FEVERPRO SemioTrap	50,5N	4,73E	PBIPSF	PB	4	s370	Féverole d'hiver
FEVERPRO SemioTrap_2021	Projet FEVERPRO D31 1395	Thèse A. Segers	2021_124_A. Segers	124		Coleoptera	Coccinellidae	Coccinella	Coccinella septempunctata	Coccinella/septempunctata	#N/A		L. Delanglez		A. Segers	13.V.2021	2021	Mai	44329	Belgique	Gembloux	Isnes	FEVERPRO SemioTrap	50,5N	4,73E	PVIPSF	PV	4	s378	Féverole d'hiver
FEVERPRO SemioTrap_2021	Projet FEVERPRO D31 1395	Thèse A. Segers	2021_125_A. Segers	125		Hymenoptera	Halictidae	Lasioglossum	Lasioglossum_minutulum	Lasioglossum_minutulum	#N/A		J. Bonnet		A. Segers	13.V.2021	2021	Mai	44329	Belgique	Gembloux	Isnes	FEVERPRO SemioTrap	50,5N	4,73E	PBAGDG	PB	3	s382	Féverole d'hiver
FEVERPRO SemioTrap_2021	Projet FEVERPRO D31 1395	Thèse A. Segers	2021_126_A. Segers	126		Hymenoptera	Apidae	Bombus	Bombus lapidarius	Bombus/lapidarius	B_lapidarius		J. Bonnet		A. Segers	13.V.2021	2021	Mai	44329	Belgique	Gembloux	Isnes	FEVERPRO SemioTrap	50,5N	4,73E	PVAGDF	PV	3	s393	Féverole d'hiver
FEVERPRO SemioTrap_2021	Projet FEVERPRO D31 1395	Thèse A. Segers	2021_127_A. Segers	127		Hymenoptera	Apidae	Apis	Apis mellifera	Apis/mellifera	Apis_mellifera		J. Bonnet		A. Segers	13.V.2021	2021	Mai	44329	Belgique	Gembloux	Isnes	FEVERPRO SemioTrap	50,5N	4,73E	PBIPSF	PB	2	s402	Féverole d'hiver
FEVERPRO SemioTrap_2021	Projet FEVERPRO D31 1395	Thèse A. Segers	2021_128_A. Segers	128		Hymenoptera	Andrenidae	Andrena	Andrena nigroaenea	Andrena/nigroaenea	And_nigroaenea		J. Bonnet		A. Segers	13.V.2021	2021	Mai	44329	Belgique	Gembloux	Isnes	FEVERPRO SemioTrap	50,5N	4,73E	PBIPSF	PB	2	s402	Féverole d'hiver
FEVERPRO SemioTrap_2021	Projet FEVERPRO D31 1395	Thèse A. Segers	2021_129_A. Segers	129		Hymenoptera	Apidae	Bombus	Bombus lapidarius	Bombus/lapidarius	B_lapidarius		J. Bonnet		A. Segers	13.V.2021	2021	Mai	44329	Belgique	Gembloux	Isnes	FEVERPRO SemioTrap	50,5N	4,73E	PBIPSF	PB	2	s402	Féverole d'hiver
FEVERPRO SemioTrap_2021	Projet FEVERPRO D31 1395	Thèse A. Segers	2021_130_A. Segers	130		Hymenoptera	Apidae	Bombus	Bombus lapidarius	Bombus/lapidarius	B_lapidarius		J. Bonnet		A. Segers	13.V.2021	2021	Mai	44329	Belgique	Gembloux	Isnes	FEVERPRO SemioTrap	50,5N	4,73E	PBIPSF	PB	1	s418	Féverole d'hiver
FEVERPRO SemioTrap_2021	Projet FEVERPRO D31 1395	Thèse A. Segers	2021_131_A. Segers	131		Hymenoptera	Andrenidae	Andrena	Andrena subopaca	Andrena/subopaca	And_subopaca		J. Bonnet		A. Segers	13.V.2021	2021	Mai	44329	Belgique	Gembloux	Isnes	FEVERPRO SemioTrap	50,5N	4,73E	PBAGDF	PB	1	s427	Féverole d'hiver
FEVERPRO SemioTrap_2021	Projet FEVERPRO D31 1395	Thèse A. Segers	2021_132_A. Segers	132		Hymenoptera	Andrenidae	Andrena	Andrena subopaca	Andrena/subopaca	And_subopaca		J. Bonnet		A. Segers	13.V.2021	2021	Mai	44329	Belgique	Gembloux	Isnes	FEVERPRO SemioTrap	50,5N	4,73E	PBAGDF	PB	1	s427	Féverole d'hiver
FEVERPRO SemioTrap_2021	Projet FEVERPRO D31 1395	Thèse A. Segers	2021_133_A. Segers	133		Hymenoptera	Andrenidae	Andrena	Andrena haemorrhoa	Andrena/haemorrhoa	And_haemorrhoa		J. Bonnet		A. Segers	13.V.2021	2021	Mai	44329	Belgique	Gembloux	Isnes	FEVERPRO SemioTrap	50,5N	4,73E	PBAGDF	PB	1	s427	Féverole d'hiver
FEVERPRO SemioTrap_2021	Projet FEVERPRO D31 1395	Thèse A. Segers	2021_134_A. Segers	134		Hymenoptera	Apidae	Apis	Apis mellifera	Apis/mellifera	Apis_mellifera		J. Bonnet		A. Segers	13.V.2021	2021	Mai	44329	Belgique	Gembloux	Isnes	FEVERPRO SemioTrap	50,5N	4,73E	PVAGDF	PV	2	s431	Féverole d'hiver
FEVERPRO SemioTrap_2021	Projet FEVERPRO D31 1395	Thèse A. Segers	2021_135_A. Segers	135		Hymenoptera	Andrenidae	Andrena	Andrena minutula	Andrena/minutula	And_minutula		J. Bonnet		A. Segers	13.V.2021	2021	Mai	44329	Belgique	Gembloux	Isnes	FEVERPRO SemioTrap	50,5N	4,73E	PBAGDG	PB	1	s441	Féverole d'hiver
FEVERPRO SemioTrap_2021	Projet FEVERPRO D31 1395	Thèse A. Segers	2021_136_A. Segers	136		Hymenoptera	Andrenidae	Andrena	Andrena minutula	Andrena/minutula	And_minutula		J. Bonnet		A. Segers	13.V.2021	2021	Mai	44329	Belgique	Gembloux	Isnes	FEVERPRO SemioTrap	50,5N	4,73E	PBAGDG	PB	1	s441	Féverole d'hiver
FEVERPRO SemioTrap_2021	Projet FEVERPRO D31 1395	Thèse A. Segers	2021_137_A. Segers	137		Hymenoptera	Andrenidae	Andrena	Andrena minutula	Andrena/minutula	And_minutula		J. Bonnet		A. Segers	13.V.2021	2021	Mai	44329	Belgique	Gembloux	Isnes	FEVERPRO SemioTrap	50,5N	4,73E	PBAGDG	PB	1	s441	Féverole d'hiver
FEVERPRO SemioTrap_2021	Projet FEVERPRO D31 1395	Thèse A. Segers	2021_138_A. Segers	138		Hymenoptera	Apidae	Bombus	Bombus terrestris	Bombus/terrestris	B_terrestris		J. Bonnet		A. Segers	13.V.2021	2021	Mai	44329	Belgique	Gembloux	Isnes	FEVERPRO SemioTrap	50,5N	4,73E	PBAGDF	PB	2	s447	Féverole d'hiver
FEVERPRO SemioTrap_2021	Projet FEVERPRO D31 1395	Thèse A. Segers	2021_139_A. Segers	139		Coleoptera	Coccinellidae	Coccinella	Coccinella septempunctata	Coccinella/septempunctata	#N/A		L. Delanglez		A. Segers	13.V.2021	2021	Mai	44329	Belgique	Gembloux	Isnes	FEVERPRO SemioTrap	50,5N	4,73E	PVAGDG	PV	4	s463	Féverole d'hiver
FEVERPRO SemioTrap_2021	Projet FEVERPRO D31 1395	Thèse A. Segers	2021_140_A. Segers	140		Hymenoptera	Andrenidae	Andrena	Andrena nigroaenea	Andrena/nigroaenea	And_nigroaenea		J. Bonnet		A. Segers	20.V.2021	2021	Mai	44336	Belgique	Gembloux	Isnes	FEVERPRO SemioTrap	50,5N	4,73E	PBIPSF	PB	4	s468	Féverole d'hiver
FEVERPRO SemioTrap_2021	Projet FEVERPRO D31 1395	Thèse A. Segers	2021_141_A. Segers	141		Hymenoptera	Andrenidae	Andrena	Andrena nigroaenea	Andrena/nigroaenea	And_nigroaenea		J. Bonnet		A. Segers	20.V.2021	2021	Mai	44336	Belgique	Gembloux	Isnes	FEVERPRO SemioTrap	50,5N	4,73E	PBIPSF	PB	4	s468	Féverole d'hiver
FEVERPRO SemioTrap_2021	Projet FEVERPRO D31 1395	Thèse A. Segers	2021_142_A. Segers	142		Hymenoptera	Apidae	Bombus	Bombus lapidarius	Bombus/lapidarius	B_lapidarius		J. Bonnet		A. Segers	20.V.2021	2021	Mai	44336	Belgique	Gembloux	Isnes	FEVERPRO SemioTrap	50,5N	4,73E	PBIPSF	PB	4	s468	Féverole d'hiver
FEVERPRO SemioTrap_2021	Projet FEVERPRO D31 1395	Thèse A. Segers	2021_143_A. Segers	143		Hymenoptera	Apidae	Bombus	Bombus pratorum	Bombus/pratorum	B_pratorum		J. Bonnet		A. Segers	20.V.2021	2021	Mai	44336	Belgique	Gembloux	Isnes	FEVERPRO SemioTrap	50,5N	4,73E	PBIPSF	PB	4	s468	Féverole d'hiver
FEVERPRO SemioTrap_2021	Projet FEVERPRO D31 1395	Thèse A. Segers	2021_144_A. Segers	144		Hymenoptera	Apidae	Apis	Apis mellifera	Apis/mellifera	Apis_mellifera		J. Bonnet		A. Segers	20.V.2021	2021	Mai	44336	Belgique	Gembloux	Isnes	FEVERPRO SemioTrap	50,5N	4,73E	PBAGDF	PB	4	s476	Féverole d'hiver
FEVERPRO SemioTrap_2021	Projet FEVERPRO D31 1395	Thèse A. Segers	2021_145_A. Segers	145		Hymenoptera	Apidae	Bombus	Bombus pratorum	Bombus/pratorum	B_pratorum		J. Bonnet		A. Segers	20.V.2021	2021	Mai	44336	Belgique	Gembloux	Isnes	FEVERPRO SemioTrap	50,5N	4,73E	PBAGDG	PB	4	s479	Féverole d'hiver
FEVERPRO SemioTrap_2021	Projet FEVERPRO D31 1395	Thèse A. Segers	2021_146_A. Segers	146		Hymenoptera	Apidae	Bombus	Bombus terrestris	Bombus/terrestris	B_terrestris		J. Bonnet		A. Segers	20.V.2021	2021	Mai	44336	Belgique	Gembloux	Isnes	FEVERPRO SemioTrap	50,5N	4,73E	PBAGDG	PB	4	s479	Féverole d'hiver
FEVERPRO SemioTrap_2021	Projet FEVERPRO D31 1395	Thèse A. Segers	2021_147_A. Segers	147		Hymenoptera	Apidae	Apis	Apis mellifera	Apis/mellifera	Apis_mellifera		J. Bonnet		A. Segers	20.V.2021	2021	Mai	44336	Belgique	Gembloux	Isnes	FEVERPRO SemioTrap	50,5N	4,73E	PBAGDG	PB	4	s479	Féverole d'hiver
FEVERPRO SemioTrap_2021	Projet FEVERPRO D31 1395	Thèse A. Segers	2021_149_A. Segers	149		Hymenoptera	Apidae	Bombus	Bombus terrestris	Bombus/terrestris	B_terrestris		J. Bonnet		A. Segers	20.V.2021	2021	Mai	44336	Belgique	Gembloux	Isnes	FEVERPRO SemioTrap	50,5N	4,73E	PVAGDG	PV	4	s495	Féverole d'hiver
FEVERPRO SemioTrap_2021	Projet FEVERPRO D31 1395	Thèse A. Segers	2021_151_A. Segers	151		Coleoptera	Coccinellidae	Coccinella	Coccinella septempunctata	Coccinella/septempunctata	#N/A		L. Delanglez		A. Segers	20.V.2021	2021	Mai	44336	Belgique	Gembloux	Isnes	FEVERPRO SemioTrap	50,5N	4,73E	PBIPSF	PB	3	s507	Féverole d'hiver
FEVERPRO SemioTrap_2021	Projet FEVERPRO D31 1395	Thèse A. Segers	2021_153_A. Segers	153		Hymenoptera	Andrenidae	Andrena	Andrena subopaca	Andrena/subopaca	And_subopaca		J. Bonnet		A. Segers	20.V.2021	2021	Mai	44336	Belgique	Gembloux	Isnes	FEVERPRO SemioTrap	50,5N	4,73E	PBAGDF	PB	1	s533	Féverole d'hiver
FEVERPRO SemioTrap_2021	Projet FEVERPRO D31 1395	Thèse A. Segers	2021_154_A. Segers	154		Hymenoptera	Apidae	Bombus	Bombus pascuorum	Bombus/pascuorum	B_pascuorum		J. Bonnet		A. Segers	20.V.2021	2021	Mai	44336	Belgique	Gembloux	Isnes	FEVERPRO SemioTrap	50,5N	4,73E	PBAGDF	PB	3	s536	Féverole d'hiver
FEVERPRO SemioTrap_2021	Projet FEVERPRO D31 1395	Thèse A. Segers	2021_155_A. Segers	155		Hymenoptera	Andrenidae	Andrena	Andrena nigroaenea	Andrena/nigroaenea	And_nigroaenea		J. Bonnet		A. Segers	20.V.2021	2021	Mai	44336	Belgique	Gembloux	Isnes	FEVERPRO SemioTrap	50,5N	4,73E	PBAGDF	PB	3	s536	Féverole d'hiver
FEVERPRO SemioTrap_2021	Projet FEVERPRO D31 1395	Thèse A. Segers	2021_157_A. Segers	157		Hymenoptera	Apidae	Bombus	Bombus terrestris	Bombus/terrestris	B_terrestris		J. Bonnet		A. Segers	20.V.2021	2021	Mai	44336	Belgique	Gembloux	Isnes	FEVERPRO SemioTrap	50,5N	4,73E	PBAGDG	PB	1	s545	Féverole d'hiver
FEVERPRO SemioTrap_2021	Projet FEVERPRO D31 1395	Thèse A. Segers	2021_158_A. Segers	158		Coleoptera	Coccinellidae	Coccinella	Coccinella septempunctata	Coccinella/septempunctata	#N/A		L. Delanglez		A. Segers	20.V.2021	2021	Mai	44336	Belgique	Gembloux	Isnes	FEVERPRO SemioTrap	50,5N	4,73E	PBAGDG	PB	1	s546	Féverole d'hiver
FEVERPRO SemioTrap_2021	Projet FEVERPRO D31 1395	Thèse A. Segers	2021_159_A. Segers	159		Hymenoptera	Andrenidae	Andrena	Andrena bicolor	Andrena/bicolor	And_bicolor		J. Bonnet		A. Segers	20.V.2021	2021	Mai	44336	Belgique	Gembloux	Isnes	FEVERPRO SemioTrap	50,5N	4,73E	PBAGDF	PB	2	s549	Féverole d'hiver
FEVERPRO SemioTrap_2021	Projet FEVERPRO D31 1395	Thèse A. Segers	2021_160_A. Segers	160		Hymenoptera	Apidae	Bombus	Bombus terrestris	Bombus/terrestris	B_terrestris		J. Bonnet		A. Segers	24.V.2021	2021	Mai	44340	Belgique	Gembloux	Isnes	FEVERPRO SemioTrap	50,5N	4,73E	PVAGDF	PV	1	s565	Féverole d'hiver
FEVERPRO SemioTrap_2021	Projet FEVERPRO D31 1395	Thèse A. Segers	2021_161_A. Segers	161		Hymenoptera	Apidae	Bombus	Bombus terrestris	Bombus/terrestris	B_terrestris		J. Bonnet		A. Segers	24.V.2021	2021	Mai	44340	Belgique	Gembloux	Isnes	FEVERPRO SemioTrap	50,5N	4,73E	PBAGDF	PB	1	s584	Féverole d'hiver
FEVERPRO SemioTrap_2021	Projet FEVERPRO D31 1395	Thèse A. Segers	2021_162_A. Segers	162		Hymenoptera	Apidae	Bombus	Bombus pascuorum	Bombus/pascuorum	B_pascuorum		J. Bonnet		A. Segers	24.V.2021	2021	Mai	44340	Belgique	Gembloux	Isnes	FEVERPRO SemioTrap	50,5N	4,73E	PBIPSF	PB	1	s604	Féverole d'hiver
FEVERPRO SemioTrap_2021	Projet FEVERPRO D31 1395	Thèse A. Segers	2021_163_A. Segers	163		Hymenoptera	Halictidae	Lasioglossum	Lasioglossum lativentre	Lasioglossum/lativentre	L_lativentre		J. Bonnet		A. Segers	27.V.2021	2021	Mai	44343	Belgique	Gembloux	Isnes	FEVERPRO SemioTrap	50,5N	4,73E	PBAGDF	PB	3	s624	Féverole d'hiver
FEVERPRO SemioTrap_2021	Projet FEVERPRO D31 1395	Thèse A. Segers	2021_164_A. Segers	164		Hymenoptera	Apidae	Bombus	Bombus terrestris	Bombus/terrestris	B_terrestris		J. Bonnet		A. Segers	27.V.2021	2021	Mai	44343	Belgique	Gembloux	Isnes	FEVERPRO SemioTrap	50,5N	4,73E	PBAGDF	PB	2	s632	Féverole d'hiver
FEVERPRO SemioTrap_2021	Projet FEVERPRO D31 1395	Thèse A. Segers	2021_166_A. Segers	166		Hymenoptera	Halictidae	Lasioglossum	Lasioglossum pauxillum	Lasioglossum/pauxillum	L_pauxillum		J. Bonnet		A. Segers	27.V.2021	2021	Mai	44343	Belgique	Gembloux	Isnes	FEVERPRO SemioTrap	50,5N	4,73E	PBIPSF	PB	2	s642	Féverole d'hiver
FEVERPRO SemioTrap_2021	Projet FEVERPRO D31 1395	Thèse A. Segers	2021_167_A. Segers	167		Hymenoptera	Apidae	Bombus	Bombus terrestris	Bombus/terrestris	B_terrestris		J. Bonnet		A. Segers	27.V.2021	2021	Mai	44343	Belgique	Gembloux	Isnes	FEVERPRO SemioTrap	50,5N	4,73E	PBAGDG	PB	1	s650	Féverole d'hiver
FEVERPRO SemioTrap_2021	Projet FEVERPRO D31 1395	Thèse A. Segers	2021_168_A. Segers	168		Hymenoptera	Halictidae	Lasioglossum	Lasioglossum pauxillum	Lasioglossum/pauxillum	L_pauxillum		J. Bonnet		A. Segers	27.V.2021	2021	Mai	44343	Belgique	Gembloux	Isnes	FEVERPRO SemioTrap	50,5N	4,73E	PBIPSF	PB	1	s655	Féverole d'hiver
FEVERPRO SemioTrap_2021	Projet FEVERPRO D31 1395	Thèse A. Segers	2021_169_A. Segers	169		Hymenoptera	Apidae	Bombus	Bombus terrestris	Bombus/terrestris	B_terrestris		J. Bonnet		A. Segers	27.V.2021	2021	Mai	44343	Belgique	Gembloux	Isnes	FEVERPRO SemioTrap	50,5N	4,73E	PBIPSF	PB	1	s655	Féverole d'hiver
FEVERPRO SemioTrap_2021	Projet FEVERPRO D31 1395	Thèse A. Segers	2021_170_A. Segers	170		Hymenoptera	Apidae	Bombus	Bombus terrestris	Bombus/terrestris	B_terrestris		J. Bonnet		A. Segers	31.V.2021	2021	Mai	44347	Belgique	Gembloux	Isnes	FEVERPRO SemioTrap	50,5N	4,73E	PBAGDG	PB	2	s661	Féverole d'hiver
FEVERPRO SemioTrap_2021	Projet FEVERPRO D31 1395	Thèse A. Segers	2021_171_A. Segers	171		Coleoptera	Coccinellidae	Coccinella	Coccinella septempunctata	Coccinella/septempunctata	#N/A		L. Delanglez		A. Segers	31.V.2021	2021	Mai	44347	Belgique	Gembloux	Isnes	FEVERPRO SemioTrap	50,5N	4,73E	PVAGDG	PV	2	s665	Féverole d'hiver
FEVERPRO SemioTrap_2021	Projet FEVERPRO D31 1395	Thèse A. Segers	2021_172_A. Segers	172		Coleoptera	Coccinellidae	Coccinella	Coccinella septempunctata	Coccinella/septempunctata	#N/A		L. Delanglez		A. Segers	31.V.2021	2021	Mai	44347	Belgique	Gembloux	Isnes	FEVERPRO SemioTrap	50,5N	4,73E	PVAGDF	PV	4	s668	Féverole d'hiver
FEVERPRO SemioTrap_2021	Projet FEVERPRO D31 1395	Thèse A. Segers	2021_173_A. Segers	173		Hymenoptera	Halictidae	Seladonia	Seladonia tumulorum	Seladonia/tumulorum	Sela_tumulorum		J. Bonnet		A. Segers	31.V.2021	2021	Mai	44347	Belgique	Gembloux	Isnes	FEVERPRO SemioTrap	50,5N	4,73E	PVAGDF	PV	4	s669	Féverole d'hiver
FEVERPRO SemioTrap_2021	Projet FEVERPRO D31 1395	Thèse A. Segers	2021_175_A. Segers	175		Coleoptera	Coccinellidae	Coccinella	Coccinella septempunctata	Coccinella/septempunctata	#N/A		L. Delanglez		A. Segers	31.V.2021	2021	Mai	44347	Belgique	Gembloux	Isnes	FEVERPRO SemioTrap	50,5N	4,73E	PVAGDG	PV	4	s672	Féverole d'hiver
FEVERPRO SemioTrap_2021	Projet FEVERPRO D31 1395	Thèse A. Segers	2021_176_A. Segers	176		Coleoptera	Coccinellidae	Coccinella	Coccinella septempunctata	Coccinella/septempunctata	#N/A		L. Delanglez		A. Segers	31.V.2021	2021	Mai	44347	Belgique	Gembloux	Isnes	FEVERPRO SemioTrap	50,5N	4,73E	PVAGDG	PV	4	s672	Féverole d'hiver
FEVERPRO SemioTrap_2021	Projet FEVERPRO D31 1395	Thèse A. Segers	2021_177_A. Segers	177		Coleoptera	Coccinellidae	Coccinella	Coccinella septempunctata	Coccinella/septempunctata	#N/A		L. Delanglez		A. Segers	31.V.2021	2021	Mai	44347	Belgique	Gembloux	Isnes	FEVERPRO SemioTrap	50,5N	4,73E	PVAGDG	PV	4	s672	Féverole d'hiver
FEVERPRO SemioTrap_2021	Projet FEVERPRO D31 1395	Thèse A. Segers	2021_178_A. Segers	178		Coleoptera	Coccinellidae	Coccinella	Coccinella septempunctata	Coccinella/septempunctata	#N/A		L. Delanglez		A. Segers	31.V.2021	2021	Mai	44347	Belgique	Gembloux	Isnes	FEVERPRO SemioTrap	50,5N	4,73E	PVAGDG	PV	4	s672	Féverole d'hiver
FEVERPRO SemioTrap_2021	Projet FEVERPRO D31 1395	Thèse A. Segers	2021_179_A. Segers	179		Coleoptera	Coccinellidae	Coccinella	Coccinella septempunctata	Coccinella/septempunctata	#N/A		L. Delanglez		A. Segers	31.V.2021	2021	Mai	44347	Belgique	Gembloux	Isnes	FEVERPRO SemioTrap	50,5N	4,73E	PVAGDG	PV	4	s672	Féverole d'hiver
FEVERPRO SemioTrap_2021	Projet FEVERPRO D31 1395	Thèse A. Segers	2021_180_A. Segers	180		Coleoptera	Coccinellidae	Coccinella	Coccinella septempunctata	Coccinella/septempunctata	#N/A		L. Delanglez		A. Segers	31.V.2021	2021	Mai	44347	Belgique	Gembloux	Isnes	FEVERPRO SemioTrap	50,5N	4,73E	PVAGDG	PV	4	s672	Féverole d'hiver
FEVERPRO SemioTrap_2021	Projet FEVERPRO D31 1395	Thèse A. Segers	2021_181_A. Segers	181		Hymenoptera	Apidae	Bombus	Bombus terrestris	Bombus/terrestris	B_terrestris		J. Bonnet		A. Segers	31.V.2021	2021	Mai	44347	Belgique	Gembloux	Isnes	FEVERPRO SemioTrap	50,5N	4,73E	PVIPSF	PV	2	s676	Féverole d'hiver
FEVERPRO SemioTrap_2021	Projet FEVERPRO D31 1395	Thèse A. Segers	2021_183_A. Segers	183		Coleoptera	Coccinellidae	Coccinella	Coccinella septempunctata	Coccinella/septempunctata	#N/A		L. Delanglez		A. Segers	31.V.2021	2021	Mai	44347	Belgique	Gembloux	Isnes	FEVERPRO SemioTrap	50,5N	4,73E	PVAGDF	PV	3	s683	Féverole d'hiver
FEVERPRO SemioTrap_2021	Projet FEVERPRO D31 1395	Thèse A. Segers	2021_184_A. Segers	184		Coleoptera	Coccinellidae	Coccinella	Coccinella septempunctata	Coccinella/septempunctata	#N/A		L. Delanglez		A. Segers	31.V.2021	2021	Mai	44347	Belgique	Gembloux	Isnes	FEVERPRO SemioTrap	50,5N	4,73E	PVAGDF	PV	3	s683	Féverole d'hiver
FEVERPRO SemioTrap_2021	Projet FEVERPRO D31 1395	Thèse A. Segers	2021_185_A. Segers	185		Hymenoptera	Apidae	Apis	Apis mellifera	Apis/mellifera	Apis_mellifera		J. Bonnet		A. Segers	31.V.2021	2021	Mai	44347	Belgique	Gembloux	Isnes	FEVERPRO SemioTrap	50,5N	4,73E	PBIPSF	PB	2	s686	Féverole d'hiver
FEVERPRO SemioTrap_2021	Projet FEVERPRO D31 1395	Thèse A. Segers	2021_186_A. Segers	186		Hymenoptera	Apidae	Apis	Apis mellifera	Apis/mellifera	Apis_mellifera		J. Bonnet		A. Segers	31.V.2021	2021	Mai	44347	Belgique	Gembloux	Isnes	FEVERPRO SemioTrap	50,5N	4,73E	PBIPSF	PB	2	s686	Féverole d'hiver
FEVERPRO SemioTrap_2021	Projet FEVERPRO D31 1395	Thèse A. Segers	2021_187_A. Segers	187		Hymenoptera	Apidae	Bombus	Bombus hortorum	Bombus/hortorum	B_hortorum		J. Bonnet		A. Segers	31.V.2021	2021	Mai	44347	Belgique	Gembloux	Isnes	FEVERPRO SemioTrap	50,5N	4,73E	PBIPSF	PB	2	s686	Féverole d'hiver
FEVERPRO SemioTrap_2021	Projet FEVERPRO D31 1395	Thèse A. Segers	2021_188_A. Segers	188		Hymenoptera	Apidae	Apis	Apis mellifera	Apis/mellifera	Apis_mellifera		J. Bonnet		A. Segers	31.V.2021	2021	Mai	44347	Belgique	Gembloux	Isnes	FEVERPRO SemioTrap	50,5N	4,73E	PBIPSF	PB	2	s686	Féverole d'hiver
FEVERPRO SemioTrap_2021	Projet FEVERPRO D31 1395	Thèse A. Segers	2021_189_A. Segers	189		Hymenoptera	Apidae	Apis	Apis mellifera	Apis/mellifera	Apis_mellifera		J. Bonnet		A. Segers	31.V.2021	2021	Mai	44347	Belgique	Gembloux	Isnes	FEVERPRO SemioTrap	50,5N	4,73E	PBIPSF	PB	2	s686	Féverole d'hiver
FEVERPRO SemioTrap_2021	Projet FEVERPRO D31 1395	Thèse A. Segers	2021_191_A. Segers	191		Coleoptera	Coccinellidae	Coccinella	Coccinella septempunctata	Coccinella/septempunctata	#N/A		L. Delanglez		A. Segers	31.V.2021	2021	Mai	44347	Belgique	Gembloux	Isnes	FEVERPRO SemioTrap	50,5N	4,73E	PBIPSF	PB	2	s690	Féverole d'hiver
FEVERPRO SemioTrap_2021	Projet FEVERPRO D31 1395	Thèse A. Segers	2021_192_A. Segers	192		Hymenoptera	Apidae	Apis	Apis mellifera	Apis/mellifera	Apis_mellifera		J. Bonnet		A. Segers	31.V.2021	2021	Mai	44347	Belgique	Gembloux	Isnes	FEVERPRO SemioTrap	50,5N	4,73E	PBAGDF	PB	1	s693	Féverole d'hiver
FEVERPRO SemioTrap_2021	Projet FEVERPRO D31 1395	Thèse A. Segers	2021_193_A. Segers	193		Hymenoptera	Apidae	Apis	Apis mellifera	Apis/mellifera	Apis_mellifera		J. Bonnet		A. Segers	31.V.2021	2021	Mai	44347	Belgique	Gembloux	Isnes	FEVERPRO SemioTrap	50,5N	4,73E	PBAGDF	PB	1	s693	Féverole d'hiver
FEVERPRO SemioTrap_2021	Projet FEVERPRO D31 1395	Thèse A. Segers	2021_194_A. Segers	194		Hymenoptera	Apidae	Apis	Apis mellifera	Apis/mellifera	Apis_mellifera		J. Bonnet		A. Segers	31.V.2021	2021	Mai	44347	Belgique	Gembloux	Isnes	FEVERPRO SemioTrap	50,5N	4,73E	PBAGDG	PB	4	s700	Féverole d'hiver
FEVERPRO SemioTrap_2021	Projet FEVERPRO D31 1395	Thèse A. Segers	2021_195_A. Segers	195		Hymenoptera	Apidae	Bombus	Bombus terrestris	Bombus/terrestris	B_terrestris		J. Bonnet		A. Segers	31.V.2021	2021	Mai	44347	Belgique	Gembloux	Isnes	FEVERPRO SemioTrap	50,5N	4,73E	PVAGDF	PV	2	s705	Féverole d'hiver
FEVERPRO SemioTrap_2021	Projet FEVERPRO D31 1395	Thèse A. Segers	2021_196_A. Segers	196		Hymenoptera	Apidae	Apis	Apis mellifera	Apis/mellifera	Apis_mellifera		J. Bonnet		A. Segers	31.V.2021	2021	Mai	44347	Belgique	Gembloux	Isnes	FEVERPRO SemioTrap	50,5N	4,73E	PBAGDF	PB	4	s710	Féverole d'hiver
FEVERPRO SemioTrap_2021	Projet FEVERPRO D31 1395	Thèse A. Segers	2021_197_A. Segers	197		Hymenoptera	Halictidae	Halictus	Halictus scabiosae	Halictus/scabiosae	Ha_scabiosae		J. Bonnet		A. Segers	31.V.2021	2021	Mai	44347	Belgique	Gembloux	Isnes	FEVERPRO SemioTrap	50,5N	4,73E	PBAGDF	PB	4	s710	Féverole d'hiver
FEVERPRO SemioTrap_2021	Projet FEVERPRO D31 1395	Thèse A. Segers	2021_198_A. Segers	198		Hymenoptera	Apidae	Apis	Apis mellifera	Apis/mellifera	Apis_mellifera		J. Bonnet		A. Segers	31.V.2021	2021	Mai	44347	Belgique	Gembloux	Isnes	FEVERPRO SemioTrap	50,5N	4,73E	PBIPSF	PB	4	s715	Féverole d'hiver
FEVERPRO SemioTrap_2021	Projet FEVERPRO D31 1395	Thèse A. Segers	2021_199_A. Segers	199		Hymenoptera	Apidae	Bombus	Bombus lapidarius	Bombus/lapidarius	B_lapidarius		J. Bonnet		A. Segers	31.V.2021	2021	Mai	44347	Belgique	Gembloux	Isnes	FEVERPRO SemioTrap	50,5N	4,73E	PBIPSF	PB	4	s715	Féverole d'hiver
FEVERPRO SemioTrap_2021	Projet FEVERPRO D31 1395	Thèse A. Segers	2021_200_A. Segers	200		Coleoptera	Coccinellidae	Coccinella	Coccinella septempunctata	Coccinella/septempunctata	#N/A		L. Delanglez		A. Segers	31.V.2021	2021	Mai	44347	Belgique	Gembloux	Isnes	FEVERPRO SemioTrap	50,5N	4,73E	PBIPSF	PB	4	s716	Féverole d'hiver
FEVERPRO SemioTrap_2021	Projet FEVERPRO D31 1395	Thèse A. Segers	2021_201_A. Segers	201		Hymenoptera	Apidae	Bombus	Bombus terrestris	Bombus/terrestris	B_terrestris		J. Bonnet		A. Segers	31.V.2021	2021	Mai	44347	Belgique	Gembloux	Isnes	FEVERPRO SemioTrap	50,5N	4,73E	PBAGDF	PB	2	s719	Féverole d'hiver
FEVERPRO SemioTrap_2021	Projet FEVERPRO D31 1395	Thèse A. Segers	2021_203_A. Segers	203		Coleoptera	Coccinellidae	Coccinella	Coccinella septempunctata	Coccinella/septempunctata	#N/A		L. Delanglez		A. Segers	31.V.2021	2021	Mai	44347	Belgique	Gembloux	Isnes	FEVERPRO SemioTrap	50,5N	4,73E	PBAGDF	PB	2	s722	Féverole d'hiver
FEVERPRO SemioTrap_2021	Projet FEVERPRO D31 1395	Thèse A. Segers	2021_204_A. Segers	204		Coleoptera	Coccinellidae	Coccinella	Coccinella septempunctata	Coccinella/septempunctata	#N/A		L. Delanglez		A. Segers	31.V.2021	2021	Mai	44347	Belgique	Gembloux	Isnes	FEVERPRO SemioTrap	50,5N	4,73E	PBAGDF	PB	3	s726	Féverole d'hiver
FEVERPRO SemioTrap_2021	Projet FEVERPRO D31 1395	Thèse A. Segers	2021_205_A. Segers	205		Hymenoptera	Apidae	Bombus	Bombus terrestris	Bombus/terrestris	B_terrestris		J. Bonnet		A. Segers	31.V.2021	2021	Mai	44347	Belgique	Gembloux	Isnes	FEVERPRO SemioTrap	50,5N	4,73E	PBAGDF	PB	3	s727	Féverole d'hiver
FEVERPRO SemioTrap_2021	Projet FEVERPRO D31 1395	Thèse A. Segers	2021_206_A. Segers	206		Hymenoptera	Apidae	Bombus	Bombus terrestris	Bombus/terrestris	B_terrestris		J. Bonnet		A. Segers	31.V.2021	2021	Mai	44347	Belgique	Gembloux	Isnes	FEVERPRO SemioTrap	50,5N	4,73E	PBAGDF	PB	3	s727	Féverole d'hiver
FEVERPRO SemioTrap_2021	Projet FEVERPRO D31 1395	Thèse A. Segers	2021_207_A. Segers	207		Hymenoptera	Halictidae	Lasioglossum	Lasioglossum minutissimum	Lasioglossum/minutissimum	L_minutissimum		J. Bonnet		A. Segers	31.V.2021	2021	Mai	44347	Belgique	Gembloux	Isnes	FEVERPRO SemioTrap	50,5N	4,73E	PBAGDF	PB	3	s727	Féverole d'hiver
FEVERPRO SemioTrap_2021	Projet FEVERPRO D31 1395	Thèse A. Segers	2021_208_A. Segers	208		Hymenoptera	Megachilidae	Osmia	Osmia bicornis	Osmia/bicornis	O_bicornis		J. Bonnet		A. Segers	31.V.2021	2021	Mai	44347	Belgique	Gembloux	Isnes	FEVERPRO SemioTrap	50,5N	4,73E	PBAGDF	PB	3	s727	Féverole d'hiver
FEVERPRO SemioTrap_2021	Projet FEVERPRO D31 1395	Thèse A. Segers	2021_209_A. Segers	209		Hymenoptera	Andrenidae	Andrena	Andrena ovatula	Andrena/ovatula	And_ovatula		J. Bonnet		A. Segers	31.V.2021	2021	Mai	44347	Belgique	Gembloux	Isnes	FEVERPRO SemioTrap	50,5N	4,73E	PBIPSF	PB	3	s731	Féverole d'hiver
FEVERPRO SemioTrap_2021	Projet FEVERPRO D31 1395	Thèse A. Segers	2021_210_A. Segers	210		Hymenoptera	Apidae	Bombus	Bombus terrestris	Bombus/terrestris	B_terrestris		J. Bonnet		A. Segers	31.V.2021	2021	Mai	44347	Belgique	Gembloux	Isnes	FEVERPRO SemioTrap	50,5N	4,73E	PBIPSF	PB	3	s731	Féverole d'hiver
FEVERPRO SemioTrap_2021	Projet FEVERPRO D31 1395	Thèse A. Segers	2021_211_A. Segers	211		Hymenoptera	Apidae	Apis	Apis mellifera	Apis/mellifera	Apis_mellifera		J. Bonnet		A. Segers	31.V.2021	2021	Mai	44347	Belgique	Gembloux	Isnes	FEVERPRO SemioTrap	50,5N	4,73E	PBIPSF	PB	3	s731	Féverole d'hiver
FEVERPRO SemioTrap_2021	Projet FEVERPRO D31 1395	Thèse A. Segers	2021_212_A. Segers	212		Coleoptera	Coccinellidae	Coccinella	Coccinella septempunctata	Coccinella/septempunctata	#N/A		L. Delanglez		A. Segers	31.V.2021	2021	Mai	44347	Belgique	Gembloux	Isnes	FEVERPRO SemioTrap	50,5N	4,73E	PVIPSF	PV	4	s737	Féverole d'hiver
FEVERPRO SemioTrap_2021	Projet FEVERPRO D31 1395	Thèse A. Segers	2021_213_A. Segers	213		Coleoptera	Coccinellidae	Coccinella	Coccinella septempunctata	Coccinella/septempunctata	#N/A		L. Delanglez		A. Segers	31.V.2021	2021	Mai	44347	Belgique	Gembloux	Isnes	FEVERPRO SemioTrap	50,5N	4,73E	PVAGDG	PV	3	s740	Féverole d'hiver
FEVERPRO SemioTrap_2021	Projet FEVERPRO D31 1395	Thèse A. Segers	2021_214_A. Segers	214		Hymenoptera	Apidae	Bombus	Bombus terrestris	Bombus/terrestris	B_terrestris		J. Bonnet		A. Segers	31.V.2021	2021	Mai	44347	Belgique	Gembloux	Isnes	FEVERPRO SemioTrap	50,5N	4,73E	PBAGDG	PB	3	s743	Féverole d'hiver
FEVERPRO SemioTrap_2021	Projet FEVERPRO D31 1395	Thèse A. Segers	2021_215_A. Segers	215		Coleoptera	Coccinellidae	Coccinella	Coccinella septempunctata	Coccinella/septempunctata	#N/A		L. Delanglez		A. Segers	31.V.2021	2021	Mai	44347	Belgique	Gembloux	Isnes	FEVERPRO SemioTrap	50,5N	4,73E	PBAGDG	PB	3	s746	Féverole d'hiver
FEVERPRO SemioTrap_2021	Projet FEVERPRO D31 1395	Thèse A. Segers	2021_1800_A. Segers	1800		Hymenoptera	Apidae	Apis	Apis mellifera	Apis/mellifera	Apis_mellifera		J. Bonnet		A. Segers	03.VI.2021	2021	Juin	44350	Belgique	Gembloux	Isnes	FEVERPRO SemioTrap	50,5N	4,73E	PBAGDG	PB	2	s748	Féverole d'hiver
FEVERPRO SemioTrap_2021	Projet FEVERPRO D31 1395	Thèse A. Segers	2021_1801_A. Segers	1801		Coleoptera	Coccinellidae	Propylea	Propylea quatuordecimpunctata	Propylea/quatuordecimpunctata	#N/A		L. Delanglez		A. Segers	03.VI.2021	2021	Juin	44350	Belgique	Gembloux	Isnes	FEVERPRO SemioTrap	50,5N	4,73E	PVAGDF	PV	3	s752	Féverole d'hiver
FEVERPRO SemioTrap_2021	Projet FEVERPRO D31 1395	Thèse A. Segers	2021_1802_A. Segers	1802		Coleoptera	Coccinellidae	Coccinella	Coccinella septempunctata	Coccinella/septempunctata	#N/A		L. Delanglez		A. Segers	03.VI.2021	2021	Juin	44350	Belgique	Gembloux	Isnes	FEVERPRO SemioTrap	50,5N	4,73E	PVAGDF	PV	3	s752	Féverole d'hiver
FEVERPRO SemioTrap_2021	Projet FEVERPRO D31 1395	Thèse A. Segers	2021_1803_A. Segers	1803		Coleoptera	Coccinellidae	Coccinella	Coccinella septempunctata	Coccinella/septempunctata	#N/A		L. Delanglez		A. Segers	03.VI.2021	2021	Juin	44350	Belgique	Gembloux	Isnes	FEVERPRO SemioTrap	50,5N	4,73E	PBAGDF	PB	4	s756	Féverole d'hiver
FEVERPRO SemioTrap_2021	Projet FEVERPRO D31 1395	Thèse A. Segers	2021_1804_A. Segers	1804		Coleoptera	Coccinellidae	Coccinella	Coccinella septempunctata	Coccinella/septempunctata	#N/A		L. Delanglez		A. Segers	03.VI.2021	2021	Juin	44350	Belgique	Gembloux	Isnes	FEVERPRO SemioTrap	50,5N	4,73E	PBAGDF	PB	4	s756	Féverole d'hiver
FEVERPRO SemioTrap_2021	Projet FEVERPRO D31 1395	Thèse A. Segers	2021_1805_A. Segers	1805		Hymenoptera	Apidae	Bombus	Bombus terrestris	Bombus/terrestris	B_terrestris		J. Bonnet		A. Segers	03.VI.2021	2021	Juin	44350	Belgique	Gembloux	Isnes	FEVERPRO SemioTrap	50,5N	4,73E	PBAGDG	PB	4	s760	Féverole d'hiver
FEVERPRO SemioTrap_2021	Projet FEVERPRO D31 1395	Thèse A. Segers	2021_1806_A. Segers	1806		Hymenoptera	Apidae	Bombus	Bombus terrestris	Bombus/terrestris	B_terrestris		J. Bonnet		A. Segers	03.VI.2021	2021	Juin	44350	Belgique	Gembloux	Isnes	FEVERPRO SemioTrap	50,5N	4,73E	PBAGDG	PB	4	s760	Féverole d'hiver
FEVERPRO SemioTrap_2021	Projet FEVERPRO D31 1395	Thèse A. Segers	2021_1807_A. Segers	1807		Coleoptera	Coccinellidae	Hippodamia	Hippodamia variegata	Hippodamia/variegata	#N/A		L. Delanglez		A. Segers	03.VI.2021	2021	Juin	44350	Belgique	Gembloux	Isnes	FEVERPRO SemioTrap	50,5N	4,73E	PBAGDG	PB	4	s761	Féverole d'hiver
FEVERPRO SemioTrap_2021	Projet FEVERPRO D31 1395	Thèse A. Segers	2021_1808_A. Segers	1808		Coleoptera	Coccinellidae	Coccinella	Coccinella septempunctata	Coccinella/septempunctata	#N/A		L. Delanglez		A. Segers	03.VI.2021	2021	Juin	44350	Belgique	Gembloux	Isnes	FEVERPRO SemioTrap	50,5N	4,73E	PBAGDG	PB	4	s761	Féverole d'hiver
FEVERPRO SemioTrap_2021	Projet FEVERPRO D31 1395	Thèse A. Segers	2021_1809_A. Segers	1809		Coleoptera	Coccinellidae	Coccinella	Coccinella septempunctata	Coccinella/septempunctata	#N/A		L. Delanglez		A. Segers	03.VI.2021	2021	Juin	44350	Belgique	Gembloux	Isnes	FEVERPRO SemioTrap	50,5N	4,73E	PVAGDF	PV	4	s765	Féverole d'hiver
FEVERPRO SemioTrap_2021	Projet FEVERPRO D31 1395	Thèse A. Segers	2021_1810_A. Segers	1810		Hymenoptera	Apidae	Apis	Apis mellifera	Apis/mellifera	Apis_mellifera		J. Bonnet		A. Segers	03.VI.2021	2021	Juin	44350	Belgique	Gembloux	Isnes	FEVERPRO SemioTrap	50,5N	4,73E	PBAGDF	PB	1	s767	Féverole d'hiver
FEVERPRO SemioTrap_2021	Projet FEVERPRO D31 1395	Thèse A. Segers	2021_1811_A. Segers	1811		Diptera	Syrphidae	Sphaerophoria	Sphaerophoria scripta	Sphaerophoria/scripta	#N/A		L. Delanglez		A. Segers	03.VI.2021	2021	Juin	44350	Belgique	Gembloux	Isnes	FEVERPRO SemioTrap	50,5N	4,73E	PBAGDF	PB	1	s769	Féverole d'hiver
FEVERPRO SemioTrap_2021	Projet FEVERPRO D31 1395	Thèse A. Segers	2021_1812_A. Segers	1812		Hymenoptera	Apidae	Bombus	Bombus terrestris	Bombus/terrestris	B_terrestris		J. Bonnet		A. Segers	03.VI.2021	2021	Juin	44350	Belgique	Gembloux	Isnes	FEVERPRO SemioTrap	50,5N	4,73E	PBAGDF	PB	2	s771	Féverole d'hiver
FEVERPRO SemioTrap_2021	Projet FEVERPRO D31 1395	Thèse A. Segers	2021_1813_A. Segers	1813		Hymenoptera	Apidae	Apis	Apis mellifera	Apis/mellifera	Apis_mellifera		J. Bonnet		A. Segers	03.VI.2021	2021	Juin	44350	Belgique	Gembloux	Isnes	FEVERPRO SemioTrap	50,5N	4,73E	PBAGDF	PB	2	s771	Féverole d'hiver
FEVERPRO SemioTrap_2021	Projet FEVERPRO D31 1395	Thèse A. Segers	2021_1814_A. Segers	1814		Hymenoptera	Apidae	Bombus	Bombus terrestris	Bombus/terrestris	B_terrestris		J. Bonnet		A. Segers	03.VI.2021	2021	Juin	44350	Belgique	Gembloux	Isnes	FEVERPRO SemioTrap	50,5N	4,73E	PBAGDF	PB	3	s776	Féverole d'hiver
FEVERPRO SemioTrap_2021	Projet FEVERPRO D31 1395	Thèse A. Segers	2021_1815_A. Segers	1815		Hymenoptera	Apidae	Bombus	Bombus terrestris	Bombus/terrestris	B_terrestris		J. Bonnet		A. Segers	03.VI.2021	2021	Juin	44350	Belgique	Gembloux	Isnes	FEVERPRO SemioTrap	50,5N	4,73E	PBAGDF	PB	3	s776	Féverole d'hiver
FEVERPRO SemioTrap_2021	Projet FEVERPRO D31 1395	Thèse A. Segers	2021_1816_A. Segers	1816		Hymenoptera	Apidae	Bombus	Bombus terrestris	Bombus/terrestris	B_terrestris		J. Bonnet		A. Segers	03.VI.2021	2021	Juin	44350	Belgique	Gembloux	Isnes	FEVERPRO SemioTrap	50,5N	4,73E	PBAGDF	PB	3	s776	Féverole d'hiver
FEVERPRO SemioTrap_2021	Projet FEVERPRO D31 1395	Thèse A. Segers	2021_1817_A. Segers	1817		Hymenoptera	Apidae	Apis	Apis mellifera	Apis/mellifera	Apis_mellifera		J. Bonnet		A. Segers	03.VI.2021	2021	Juin	44350	Belgique	Gembloux	Isnes	FEVERPRO SemioTrap	50,5N	4,73E	PBAGDF	PB	3	s776	Féverole d'hiver
FEVERPRO SemioTrap_2021	Projet FEVERPRO D31 1395	Thèse A. Segers	2021_1818_A. Segers	1818		Coleoptera	Coccinellidae	Coccinella	Coccinella septempunctata	Coccinella/septempunctata	#N/A		L. Delanglez		A. Segers	03.VI.2021	2021	Juin	44350	Belgique	Gembloux	Isnes	FEVERPRO SemioTrap	50,5N	4,73E	PBAGDF	PB	3	s777	Féverole d'hiver
FEVERPRO SemioTrap_2021	Projet FEVERPRO D31 1395	Thèse A. Segers	2021_1819_A. Segers	1819		Coleoptera	Coccinellidae	Coccinella	Coccinella septempunctata	Coccinella/septempunctata	#N/A		L. Delanglez		A. Segers	03.VI.2021	2021	Juin	44350	Belgique	Gembloux	Isnes	FEVERPRO SemioTrap	50,5N	4,73E	PVAGDF	PV	2	s781	Féverole d'hiver
FEVERPRO SemioTrap_2021	Projet FEVERPRO D31 1395	Thèse A. Segers	2021_1820_A. Segers	1820		Hymenoptera	Apidae	Apis	Apis mellifera	Apis/mellifera	Apis_mellifera		J. Bonnet		A. Segers	03.VI.2021	2021	Juin	44350	Belgique	Gembloux	Isnes	FEVERPRO SemioTrap	50,5N	4,73E	PBAGDG	PB	1	s785	Féverole d'hiver
FEVERPRO SemioTrap_2021	Projet FEVERPRO D31 1395	Thèse A. Segers	2021_1821_A. Segers	1821		Hymenoptera	Andrenidae	Andrena	Andrena ovatula	Andrena/ovatula	And_ovatula		J. Bonnet		A. Segers	03.VI.2021	2021	Juin	44350	Belgique	Gembloux	Isnes	FEVERPRO SemioTrap	50,5N	4,73E	PBAGDG	PB	1	s785	Féverole d'hiver
FEVERPRO SemioTrap_2021	Projet FEVERPRO D31 1395	Thèse A. Segers	2021_1822_A. Segers	1822		Hymenoptera	Apidae	Apis	Apis mellifera	Apis/mellifera	Apis_mellifera		J. Bonnet		A. Segers	03.VI.2021	2021	Juin	44350	Belgique	Gembloux	Isnes	FEVERPRO SemioTrap	50,5N	4,73E	PBAGDG	PB	1	s785	Féverole d'hiver
FEVERPRO SemioTrap_2021	Projet FEVERPRO D31 1395	Thèse A. Segers	2021_1823_A. Segers	1823		Hymenoptera	Apidae	Apis	Apis mellifera	Apis/mellifera	Apis_mellifera		J. Bonnet		A. Segers	03.VI.2021	2021	Juin	44350	Belgique	Gembloux	Isnes	FEVERPRO SemioTrap	50,5N	4,73E	PBAGDG	PB	1	s785	Féverole d'hiver
FEVERPRO SemioTrap_2021	Projet FEVERPRO D31 1395	Thèse A. Segers	2021_1824_A. Segers	1824		Coleoptera	Coccinellidae	Coccinella	Coccinella septempunctata	Coccinella/septempunctata	#N/A		L. Delanglez		A. Segers	03.VI.2021	2021	Juin	44350	Belgique	Gembloux	Isnes	FEVERPRO SemioTrap	50,5N	4,73E	PBAGDG	PB	1	s786	Féverole d'hiver
FEVERPRO SemioTrap_2021	Projet FEVERPRO D31 1395	Thèse A. Segers	2021_1825_A. Segers	1825		Hymenoptera	Apidae	Apis	Apis mellifera	Apis/mellifera	Apis_mellifera		J. Bonnet		A. Segers	03.VI.2021	2021	Juin	44350	Belgique	Gembloux	Isnes	FEVERPRO SemioTrap	50,5N	4,73E	PBIPSF	PB	4	s792	Féverole d'hiver
FEVERPRO SemioTrap_2021	Projet FEVERPRO D31 1395	Thèse A. Segers	2021_1826_A. Segers	1826		Coleoptera	Coccinellidae	Coccinella	Coccinella septempunctata	Coccinella/septempunctata	#N/A		L. Delanglez		A. Segers	03.VI.2021	2021	Juin	44350	Belgique	Gembloux	Isnes	FEVERPRO SemioTrap	50,5N	4,73E	PBIPSF	PB	4	s793	Féverole d'hiver
FEVERPRO SemioTrap_2021	Projet FEVERPRO D31 1395	Thèse A. Segers	2021_1827_A. Segers	1827		Coleoptera	Coccinellidae	Coccinella	Coccinella septempunctata	Coccinella/septempunctata	#N/A		L. Delanglez		A. Segers	03.VI.2021	2021	Juin	44350	Belgique	Gembloux	Isnes	FEVERPRO SemioTrap	50,5N	4,73E	PVAGDG	PV	1	s795	Féverole d'hiver
FEVERPRO SemioTrap_2021	Projet FEVERPRO D31 1395	Thèse A. Segers	2021_1828_A. Segers	1828		Hymenoptera	Apidae	Bombus	Bombus terrestris	Bombus/terrestris	B_terrestris		J. Bonnet		A. Segers	03.VI.2021	2021	Juin	44350	Belgique	Gembloux	Isnes	FEVERPRO SemioTrap	50,5N	4,73E	PVAGDG	PV	3	s798	Féverole d'hiver
FEVERPRO SemioTrap_2021	Projet FEVERPRO D31 1395	Thèse A. Segers	2021_1829_A. Segers	1829		Coleoptera	Coccinellidae	Coccinella	Coccinella septempunctata	Coccinella/septempunctata	#N/A		L. Delanglez		A. Segers	03.VI.2021	2021	Juin	44350	Belgique	Gembloux	Isnes	FEVERPRO SemioTrap	50,5N	4,73E	PVAGDG	PV	3	s799	Féverole d'hiver
FEVERPRO SemioTrap_2021	Projet FEVERPRO D31 1395	Thèse A. Segers	2021_1830_A. Segers	1830		Hymenoptera	Apidae	Bombus	Bombus terrestris	Bombus/terrestris	B_terrestris		J. Bonnet		A. Segers	03.VI.2021	2021	Juin	44350	Belgique	Gembloux	Isnes	FEVERPRO SemioTrap	50,5N	4,73E	PBAGDG	PB	3	s804	Féverole d'hiver
FEVERPRO SemioTrap_2021	Projet FEVERPRO D31 1395	Thèse A. Segers	2021_1831_A. Segers	1831		Hymenoptera	Apidae	Apis	Apis mellifera	Apis/mellifera	Apis_mellifera		J. Bonnet		A. Segers	03.VI.2021	2021	Juin	44350	Belgique	Gembloux	Isnes	FEVERPRO SemioTrap	50,5N	4,73E	PBAGDG	PB	3	s804	Féverole d'hiver
FEVERPRO SemioTrap_2021	Projet FEVERPRO D31 1395	Thèse A. Segers	2021_1832_A. Segers	1832		Hymenoptera	Apidae	Bombus	Bombus terrestris	Bombus/terrestris	B_terrestris		J. Bonnet		A. Segers	03.VI.2021	2021	Juin	44350	Belgique	Gembloux	Isnes	FEVERPRO SemioTrap	50,5N	4,73E	PBAGDG	PB	3	s804	Féverole d'hiver
FEVERPRO SemioTrap_2021	Projet FEVERPRO D31 1395	Thèse A. Segers	2021_1833_A. Segers	1833		Hymenoptera	Apidae	Apis	Apis mellifera	Apis/mellifera	Apis_mellifera		J. Bonnet		A. Segers	03.VI.2021	2021	Juin	44350	Belgique	Gembloux	Isnes	FEVERPRO SemioTrap	50,5N	4,73E	PBAGDG	PB	3	s804	Féverole d'hiver
FEVERPRO SemioTrap_2021	Projet FEVERPRO D31 1395	Thèse A. Segers	2021_1834_A. Segers	1834		Coleoptera	Coccinellidae	Coccinella	Coccinella septempunctata	Coccinella/septempunctata	#N/A		L. Delanglez		A. Segers	03.VI.2021	2021	Juin	44350	Belgique	Gembloux	Isnes	FEVERPRO SemioTrap	50,5N	4,73E	PBAGDG	PB	3	s805	Féverole d'hiver
FEVERPRO SemioTrap_2021	Projet FEVERPRO D31 1395	Thèse A. Segers	2021_1835_A. Segers	1835		Hymenoptera	Apidae	Apis	Apis mellifera	Apis/mellifera	Apis_mellifera		J. Bonnet		A. Segers	03.VI.2021	2021	Juin	44350	Belgique	Gembloux	Isnes	FEVERPRO SemioTrap	50,5N	4,73E	PBIPSF	PB	2	s809	Féverole d'hiver
FEVERPRO SemioTrap_2021	Projet FEVERPRO D31 1395	Thèse A. Segers	2021_1836_A. Segers	1836		Hymenoptera	Apidae	Apis	Apis mellifera	Apis/mellifera	Apis_mellifera		J. Bonnet		A. Segers	03.VI.2021	2021	Juin	44350	Belgique	Gembloux	Isnes	FEVERPRO SemioTrap	50,5N	4,73E	PBIPSF	PB	2	s809	Féverole d'hiver
FEVERPRO SemioTrap_2021	Projet FEVERPRO D31 1395	Thèse A. Segers	2021_1837_A. Segers	1837		Hymenoptera	Apidae	Bombus	Bombus terrestris	Bombus/terrestris	B_terrestris		J. Bonnet		A. Segers	03.VI.2021	2021	Juin	44350	Belgique	Gembloux	Isnes	FEVERPRO SemioTrap	50,5N	4,73E	PBIPSF	PB	2	s809	Féverole d'hiver
FEVERPRO SemioTrap_2021	Projet FEVERPRO D31 1395	Thèse A. Segers	2021_1838_A. Segers	1838		Hymenoptera	Apidae	Apis	Apis mellifera	Apis/mellifera	Apis_mellifera		J. Bonnet		A. Segers	03.VI.2021	2021	Juin	44350	Belgique	Gembloux	Isnes	FEVERPRO SemioTrap	50,5N	4,73E	PBIPSF	PB	2	s809	Féverole d'hiver
FEVERPRO SemioTrap_2021	Projet FEVERPRO D31 1395	Thèse A. Segers	2021_1839_A. Segers	1839		Hymenoptera	Apidae	Apis	Apis mellifera	Apis/mellifera	Apis_mellifera		J. Bonnet		A. Segers	03.VI.2021	2021	Juin	44350	Belgique	Gembloux	Isnes	FEVERPRO SemioTrap	50,5N	4,73E	PBIPSF	PB	2	s809	Féverole d'hiver
FEVERPRO SemioTrap_2021	Projet FEVERPRO D31 1395	Thèse A. Segers	2021_1840_A. Segers	1840		Hymenoptera	Apidae	Apis	Apis mellifera	Apis/mellifera	Apis_mellifera		J. Bonnet		A. Segers	03.VI.2021	2021	Juin	44350	Belgique	Gembloux	Isnes	FEVERPRO SemioTrap	50,5N	4,73E	PBIPSF	PB	3	s814	Féverole d'hiver
FEVERPRO SemioTrap_2021	Projet FEVERPRO D31 1395	Thèse A. Segers	2021_1841_A. Segers	1841		Hymenoptera	Apidae	Apis	Apis mellifera	Apis/mellifera	Apis_mellifera		J. Bonnet		A. Segers	03.VI.2021	2021	Juin	44350	Belgique	Gembloux	Isnes	FEVERPRO SemioTrap	50,5N	4,73E	PBIPSF	PB	3	s814	Féverole d'hiver
FEVERPRO SemioTrap_2021	Projet FEVERPRO D31 1395	Thèse A. Segers	2021_1842_A. Segers	1842		Hymenoptera	Apidae	Bombus	Bombus terrestris	Bombus/terrestris	B_terrestris		J. Bonnet		A. Segers	03.VI.2021	2021	Juin	44350	Belgique	Gembloux	Isnes	FEVERPRO SemioTrap	50,5N	4,73E	PBIPSF	PB	3	s814	Féverole d'hiver
FEVERPRO SemioTrap_2021	Projet FEVERPRO D31 1395	Thèse A. Segers	2021_1843_A. Segers	1843		Hymenoptera	Apidae	Apis	Apis mellifera	Apis/mellifera	Apis_mellifera		J. Bonnet		A. Segers	03.VI.2021	2021	Juin	44350	Belgique	Gembloux	Isnes	FEVERPRO SemioTrap	50,5N	4,73E	PBIPSF	PB	3	s814	Féverole d'hiver
FEVERPRO SemioTrap_2021	Projet FEVERPRO D31 1395	Thèse A. Segers	2021_1844_A. Segers	1844		Hymenoptera	Apidae	Apis	Apis mellifera	Apis/mellifera	Apis_mellifera		J. Bonnet		A. Segers	03.VI.2021	2021	Juin	44350	Belgique	Gembloux	Isnes	FEVERPRO SemioTrap	50,5N	4,73E	PVIPSF	PV	4	s821	Féverole d'hiver
FEVERPRO SemioTrap_2021	Projet FEVERPRO D31 1395	Thèse A. Segers	2021_1845_A. Segers	1845		Hymenoptera	Apidae	Apis	Apis mellifera	Apis/mellifera	Apis_mellifera		J. Bonnet		A. Segers	03.VI.2021	2021	Juin	44350	Belgique	Gembloux	Isnes	FEVERPRO SemioTrap	50,5N	4,73E	PVIPSF	PV	4	s821	Féverole d'hiver
FEVERPRO SemioTrap_2021	Projet FEVERPRO D31 1395	Thèse A. Segers	2021_1846_A. Segers	1846		Hymenoptera	Apidae	Apis	Apis mellifera	Apis/mellifera	Apis_mellifera		J. Bonnet		A. Segers	03.VI.2021	2021	Juin	44350	Belgique	Gembloux	Isnes	FEVERPRO SemioTrap	50,5N	4,73E	PVIPSF	PV	4	s821	Féverole d'hiver
FEVERPRO SemioTrap_2021	Projet FEVERPRO D31 1395	Thèse A. Segers	2021_1847_A. Segers	1847		Hymenoptera	Apidae	Apis	Apis mellifera	Apis/mellifera	Apis_mellifera		J. Bonnet		A. Segers	03.VI.2021	2021	Juin	44350	Belgique	Gembloux	Isnes	FEVERPRO SemioTrap	50,5N	4,73E	PVIPSF	PV	4	s821	Féverole d'hiver
FEVERPRO SemioTrap_2021	Projet FEVERPRO D31 1395	Thèse A. Segers	2021_1848_A. Segers	1848		Hymenoptera	Apidae	Apis	Apis mellifera	Apis/mellifera	Apis_mellifera		J. Bonnet		A. Segers	03.VI.2021	2021	Juin	44350	Belgique	Gembloux	Isnes	FEVERPRO SemioTrap	50,5N	4,73E	PVIPSF	PV	4	s821	Féverole d'hiver
FEVERPRO SemioTrap_2021	Projet FEVERPRO D31 1395	Thèse A. Segers	2021_1849_A. Segers	1849		Hymenoptera	Apidae	Bombus	Bombus hypnorum	Bombus/hypnorum	B_hypnorum		J. Bonnet		A. Segers	03.VI.2021	2021	Juin	44350	Belgique	Gembloux	Isnes	FEVERPRO SemioTrap	50,5N	4,73E	PVIPSF	PV	4	s821	Féverole d'hiver
FEVERPRO SemioTrap_2021	Projet FEVERPRO D31 1395	Thèse A. Segers	2021_1850_A. Segers	1850		Hymenoptera	Apidae	Apis	Apis mellifera	Apis/mellifera	Apis_mellifera		J. Bonnet		A. Segers	03.VI.2021	2021	Juin	44350	Belgique	Gembloux	Isnes	FEVERPRO SemioTrap	50,5N	4,73E	PVIPSF	PV	4	s821	Féverole d'hiver
FEVERPRO SemioTrap_2021	Projet FEVERPRO D31 1395	Thèse A. Segers	2021_1851_A. Segers	1851		Coleoptera	Coccinellidae	Coccinella	Coccinella septempunctata	Coccinella/septempunctata	#N/A		L. Delanglez		A. Segers	03.VI.2021	2021	Juin	44350	Belgique	Gembloux	Isnes	FEVERPRO SemioTrap	50,5N	4,73E	PVIPSF	PV	4	s823	Féverole d'hiver
FEVERPRO SemioTrap_2021	Projet FEVERPRO D31 1395	Thèse A. Segers	2021_1852_A. Segers	1852		Hymenoptera	Apidae	Bombus	Bombus terrestris	Bombus/terrestris	B_terrestris		J. Bonnet		A. Segers	03.VI.2021	2021	Juin	44350	Belgique	Gembloux	Isnes	FEVERPRO SemioTrap	50,5N	4,73E	PVIPSF	PV	3	s829	Féverole d'hiver
FEVERPRO SemioTrap_2021	Projet FEVERPRO D31 1395	Thèse A. Segers	2021_1853_A. Segers	1853		Coleoptera	Coccinellidae	Coccinella	Coccinella septempunctata	Coccinella/septempunctata	#N/A		L. Delanglez		A. Segers	03.VI.2021	2021	Juin	44350	Belgique	Gembloux	Isnes	FEVERPRO SemioTrap	50,5N	4,73E	PVIPSF	PV	3	s830	Féverole d'hiver
FEVERPRO SemioTrap_2021	Projet FEVERPRO D31 1395	Thèse A. Segers	2021_1854_A. Segers	1854		Hymenoptera	Apidae	Bombus	Bombus hortorum	Bombus/hortorum	B_hortorum		J. Bonnet		A. Segers	03.VI.2021	2021	Juin	44350	Belgique	Gembloux	Isnes	FEVERPRO SemioTrap	50,5N	4,73E	PVIPSF	PV	1	s832	Féverole d'hiver
FEVERPRO SemioTrap_2021	Projet FEVERPRO D31 1395	Thèse A. Segers	2021_1855_A. Segers	1855		Coleoptera	Coccinellidae	Coccinella	Coccinella septempunctata	Coccinella/septempunctata	#N/A		L. Delanglez		A. Segers	03.VI.2021	2021	Juin	44350	Belgique	Gembloux	Isnes	FEVERPRO SemioTrap	50,5N	4,73E	PVIPSF	PV	1	s833	Féverole d'hiver
FEVERPRO SemioTrap_2021	Projet FEVERPRO D31 1395	Thèse A. Segers	2021_1856_A. Segers	1856		Coleoptera	Coccinellidae	Coccinella	Coccinella septempunctata	Coccinella/septempunctata	#N/A		L. Delanglez		A. Segers	03.VI.2021	2021	Juin	44350	Belgique	Gembloux	Isnes	FEVERPRO SemioTrap	50,5N	4,73E	PBIPSF	PB	1	s835	Féverole d'hiver
FEVERPRO SemioTrap_2021	Projet FEVERPRO D31 1395	Thèse A. Segers	2021_1857_A. Segers	1857		Coleoptera	Coccinellidae	Coccinella	Coccinella septempunctata	Coccinella/septempunctata	#N/A		L. Delanglez		A. Segers	07.VI.2021	2021	Juin	44354	Belgique	Gembloux	Isnes	FEVERPRO SemioTrap	50,5N	4,73E	PVAGDG	PV	1	s840	Féverole d'hiver
FEVERPRO SemioTrap_2021	Projet FEVERPRO D31 1395	Thèse A. Segers	2021_1858_A. Segers	1858		Coleoptera	Coccinellidae	Coccinella	Coccinella septempunctata	Coccinella/septempunctata	#N/A		L. Delanglez		A. Segers	07.VI.2021	2021	Juin	44354	Belgique	Gembloux	Isnes	FEVERPRO SemioTrap	50,5N	4,73E	PVAGDF	PV	3	s842	Féverole d'hiver
FEVERPRO SemioTrap_2021	Projet FEVERPRO D31 1395	Thèse A. Segers	2021_1859_A. Segers	1859		Coleoptera	Coccinellidae	Coccinella	Coccinella septempunctata	Coccinella/septempunctata	#N/A		L. Delanglez		A. Segers	07.VI.2021	2021	Juin	44354	Belgique	Gembloux	Isnes	FEVERPRO SemioTrap	50,5N	4,73E	PVAGDF	PV	3	s842	Féverole d'hiver
FEVERPRO SemioTrap_2021	Projet FEVERPRO D31 1395	Thèse A. Segers	2021_1860_A. Segers	1860		Hymenoptera	Apidae	Bombus	Bombus terrestris	Bombus/terrestris	B_terrestris		J. Bonnet		A. Segers	07.VI.2021	2021	Juin	44354	Belgique	Gembloux	Isnes	FEVERPRO SemioTrap	50,5N	4,73E	PVAGDF	PV	3	s843	Féverole d'hiver
FEVERPRO SemioTrap_2021	Projet FEVERPRO D31 1395	Thèse A. Segers	2021_1861_A. Segers	1861		Hymenoptera	Apidae	Apis	Apis mellifera	Apis/mellifera	Apis_mellifera		J. Bonnet		A. Segers	07.VI.2021	2021	Juin	44354	Belgique	Gembloux	Isnes	FEVERPRO SemioTrap	50,5N	4,73E	PBIPSF	PB	2	s847	Féverole d'hiver
FEVERPRO SemioTrap_2021	Projet FEVERPRO D31 1395	Thèse A. Segers	2021_1862_A. Segers	1862		Hymenoptera	Apidae	Apis	Apis mellifera	Apis/mellifera	Apis_mellifera		J. Bonnet		A. Segers	07.VI.2021	2021	Juin	44354	Belgique	Gembloux	Isnes	FEVERPRO SemioTrap	50,5N	4,73E	PBIPSF	PB	2	s847	Féverole d'hiver
FEVERPRO SemioTrap_2021	Projet FEVERPRO D31 1395	Thèse A. Segers	2021_1863_A. Segers	1863		Hymenoptera	Apidae	Apis	Apis mellifera	Apis/mellifera	Apis_mellifera		J. Bonnet		A. Segers	07.VI.2021	2021	Juin	44354	Belgique	Gembloux	Isnes	FEVERPRO SemioTrap	50,5N	4,73E	PBIPSF	PB	2	s847	Féverole d'hiver
FEVERPRO SemioTrap_2021	Projet FEVERPRO D31 1395	Thèse A. Segers	2021_1864_A. Segers	1864		Hymenoptera	Apidae	Apis	Apis mellifera	Apis/mellifera	Apis_mellifera		J. Bonnet		A. Segers	07.VI.2021	2021	Juin	44354	Belgique	Gembloux	Isnes	FEVERPRO SemioTrap	50,5N	4,73E	PBIPSF	PB	2	s847	Féverole d'hiver
FEVERPRO SemioTrap_2021	Projet FEVERPRO D31 1395	Thèse A. Segers	2021_1865_A. Segers	1865		Hymenoptera	Apidae	Apis	Apis mellifera	Apis/mellifera	Apis_mellifera		J. Bonnet		A. Segers	07.VI.2021	2021	Juin	44354	Belgique	Gembloux	Isnes	FEVERPRO SemioTrap	50,5N	4,73E	PBIPSF	PB	2	s847	Féverole d'hiver
FEVERPRO SemioTrap_2021	Projet FEVERPRO D31 1395	Thèse A. Segers	2021_1866_A. Segers	1866		Hymenoptera	Apidae	Apis	Apis mellifera	Apis/mellifera	Apis_mellifera		J. Bonnet		A. Segers	07.VI.2021	2021	Juin	44354	Belgique	Gembloux	Isnes	FEVERPRO SemioTrap	50,5N	4,73E	PBIPSF	PB	2	s847	Féverole d'hiver
FEVERPRO SemioTrap_2021	Projet FEVERPRO D31 1395	Thèse A. Segers	2021_1867_A. Segers	1867		Hymenoptera	Apidae	Bombus	Bombus terrestris	Bombus/terrestris	B_terrestris		J. Bonnet		A. Segers	07.VI.2021	2021	Juin	44354	Belgique	Gembloux	Isnes	FEVERPRO SemioTrap	50,5N	4,73E	PBIPSF	PB	2	s847	Féverole d'hiver
FEVERPRO SemioTrap_2021	Projet FEVERPRO D31 1395	Thèse A. Segers	2021_1868_A. Segers	1868		Hymenoptera	Apidae	Apis	Apis mellifera	Apis/mellifera	Apis_mellifera		J. Bonnet		A. Segers	07.VI.2021	2021	Juin	44354	Belgique	Gembloux	Isnes	FEVERPRO SemioTrap	50,5N	4,73E	PBIPSF	PB	2	s847	Féverole d'hiver
FEVERPRO SemioTrap_2021	Projet FEVERPRO D31 1395	Thèse A. Segers	2021_1869_A. Segers	1869		Hymenoptera	Apidae	Apis	Apis mellifera	Apis/mellifera	Apis_mellifera		J. Bonnet		A. Segers	07.VI.2021	2021	Juin	44354	Belgique	Gembloux	Isnes	FEVERPRO SemioTrap	50,5N	4,73E	PBIPSF	PB	2	s847	Féverole d'hiver
FEVERPRO SemioTrap_2021	Projet FEVERPRO D31 1395	Thèse A. Segers	2021_1870_A. Segers	1870		Hymenoptera	Apidae	Apis	Apis mellifera	Apis/mellifera	Apis_mellifera		J. Bonnet		A. Segers	07.VI.2021	2021	Juin	44354	Belgique	Gembloux	Isnes	FEVERPRO SemioTrap	50,5N	4,73E	PBIPSF	PB	2	s847	Féverole d'hiver
FEVERPRO SemioTrap_2021	Projet FEVERPRO D31 1395	Thèse A. Segers	2021_1871_A. Segers	1871		Hymenoptera	Apidae	Apis	Apis mellifera	Apis/mellifera	Apis_mellifera		J. Bonnet		A. Segers	07.VI.2021	2021	Juin	44354	Belgique	Gembloux	Isnes	FEVERPRO SemioTrap	50,5N	4,73E	PBIPSF	PB	2	s847	Féverole d'hiver
FEVERPRO SemioTrap_2021	Projet FEVERPRO D31 1395	Thèse A. Segers	2021_1872_A. Segers	1872		Hymenoptera	Apidae	Apis	Apis mellifera	Apis/mellifera	Apis_mellifera		J. Bonnet		A. Segers	07.VI.2021	2021	Juin	44354	Belgique	Gembloux	Isnes	FEVERPRO SemioTrap	50,5N	4,73E	PBIPSF	PB	2	s847	Féverole d'hiver
FEVERPRO SemioTrap_2021	Projet FEVERPRO D31 1395	Thèse A. Segers	2021_1873_A. Segers	1873		Hymenoptera	Apidae	Apis	Apis mellifera	Apis/mellifera	Apis_mellifera		J. Bonnet		A. Segers	07.VI.2021	2021	Juin	44354	Belgique	Gembloux	Isnes	FEVERPRO SemioTrap	50,5N	4,73E	PBIPSF	PB	3	s854	Féverole d'hiver
FEVERPRO SemioTrap_2021	Projet FEVERPRO D31 1395	Thèse A. Segers	2021_1874_A. Segers	1874		Coleoptera	Coccinellidae	Coccinella	Coccinella septempunctata	Coccinella/septempunctata	#N/A		L. Delanglez		A. Segers	07.VI.2021	2021	Juin	44354	Belgique	Gembloux	Isnes	FEVERPRO SemioTrap	50,5N	4,73E	PBIPSF	PB	3	s856	Féverole d'hiver
FEVERPRO SemioTrap_2021	Projet FEVERPRO D31 1395	Thèse A. Segers	2021_1875_A. Segers	1875		Hymenoptera	Apidae	Apis	Apis mellifera	Apis/mellifera	Apis_mellifera		J. Bonnet		A. Segers	07.VI.2021	2021	Juin	44354	Belgique	Gembloux	Isnes	FEVERPRO SemioTrap	50,5N	4,73E	PBAGDF	PB	3	s858	Féverole d'hiver
FEVERPRO SemioTrap_2021	Projet FEVERPRO D31 1395	Thèse A. Segers	2021_1876_A. Segers	1876		Hymenoptera	Apidae	Apis	Apis mellifera	Apis/mellifera	Apis_mellifera		J. Bonnet		A. Segers	07.VI.2021	2021	Juin	44354	Belgique	Gembloux	Isnes	FEVERPRO SemioTrap	50,5N	4,73E	PBAGDF	PB	3	s858	Féverole d'hiver
FEVERPRO SemioTrap_2021	Projet FEVERPRO D31 1395	Thèse A. Segers	2021_1877_A. Segers	1877		Hymenoptera	Andrenidae	Andrena	Andrena ovatula	Andrena/ovatula	And_ovatula		J. Bonnet		A. Segers	07.VI.2021	2021	Juin	44354	Belgique	Gembloux	Isnes	FEVERPRO SemioTrap	50,5N	4,73E	PBAGDG	PB	2	s864	Féverole d'hiver
FEVERPRO SemioTrap_2021	Projet FEVERPRO D31 1395	Thèse A. Segers	2021_1878_A. Segers	1878		Hymenoptera	Apidae	Bombus	Bombus terrestris	Bombus/terrestris	B_terrestris		J. Bonnet		A. Segers	07.VI.2021	2021	Juin	44354	Belgique	Gembloux	Isnes	FEVERPRO SemioTrap	50,5N	4,73E	PBAGDG	PB	2	s864	Féverole d'hiver
FEVERPRO SemioTrap_2021	Projet FEVERPRO D31 1395	Thèse A. Segers	2021_1879_A. Segers	1879		Coleoptera	Coccinellidae	Coccinella	Coccinella septempunctata	Coccinella/septempunctata	#N/A		L. Delanglez		A. Segers	07.VI.2021	2021	Juin	44354	Belgique	Gembloux	Isnes	FEVERPRO SemioTrap	50,5N	4,73E	PBAGDG	PB	2	s865	Féverole d'hiver
FEVERPRO SemioTrap_2021	Projet FEVERPRO D31 1395	Thèse A. Segers	2021_1880_A. Segers	1880		Hymenoptera	Apidae	Bombus	Bombus terrestris	Bombus/terrestris	B_terrestris		J. Bonnet		A. Segers	07.VI.2021	2021	Juin	44354	Belgique	Gembloux	Isnes	FEVERPRO SemioTrap	50,5N	4,73E	PBAGDF	PB	4	s867	Féverole d'hiver
FEVERPRO SemioTrap_2021	Projet FEVERPRO D31 1395	Thèse A. Segers	2021_1881_A. Segers	1881		Hymenoptera	Apidae	Apis	Apis mellifera	Apis/mellifera	Apis_mellifera		J. Bonnet		A. Segers	07.VI.2021	2021	Juin	44354	Belgique	Gembloux	Isnes	FEVERPRO SemioTrap	50,5N	4,73E	PBAGDF	PB	4	s867	Féverole d'hiver
FEVERPRO SemioTrap_2021	Projet FEVERPRO D31 1395	Thèse A. Segers	2021_1882_A. Segers	1882		Hymenoptera	Apidae	Bombus	Bombus terrestris	Bombus/terrestris	B_terrestris		J. Bonnet		A. Segers	07.VI.2021	2021	Juin	44354	Belgique	Gembloux	Isnes	FEVERPRO SemioTrap	50,5N	4,73E	PBAGDF	PB	4	s867	Féverole d'hiver
FEVERPRO SemioTrap_2021	Projet FEVERPRO D31 1395	Thèse A. Segers	2021_1883_A. Segers	1883		Hymenoptera	Apidae	Bombus	Bombus terrestris	Bombus/terrestris	B_terrestris		J. Bonnet		A. Segers	07.VI.2021	2021	Juin	44354	Belgique	Gembloux	Isnes	FEVERPRO SemioTrap	50,5N	4,73E	PBAGDF	PB	4	s867	Féverole d'hiver
FEVERPRO SemioTrap_2021	Projet FEVERPRO D31 1395	Thèse A. Segers	2021_1884_A. Segers	1884		Hymenoptera	Apidae	Bombus	Bombus terrestris	Bombus/terrestris	B_terrestris		J. Bonnet		A. Segers	07.VI.2021	2021	Juin	44354	Belgique	Gembloux	Isnes	FEVERPRO SemioTrap	50,5N	4,73E	PBAGDF	PB	4	s867	Féverole d'hiver
FEVERPRO SemioTrap_2021	Projet FEVERPRO D31 1395	Thèse A. Segers	2021_1885_A. Segers	1885		Coleoptera	Coccinellidae	Coccinella	Coccinella septempunctata	Coccinella/septempunctata	#N/A		L. Delanglez		A. Segers	07.VI.2021	2021	Juin	44354	Belgique	Gembloux	Isnes	FEVERPRO SemioTrap	50,5N	4,73E	PBAGDF	PB	4	s869	Féverole d'hiver
FEVERPRO SemioTrap_2021	Projet FEVERPRO D31 1395	Thèse A. Segers	2021_1886_A. Segers	1886		Coleoptera	Coccinellidae	Coccinella	Coccinella septempunctata	Coccinella/septempunctata	#N/A		L. Delanglez		A. Segers	07.VI.2021	2021	Juin	44354	Belgique	Gembloux	Isnes	FEVERPRO SemioTrap	50,5N	4,73E	PBIPSF	PB	1	s873	Féverole d'hiver
FEVERPRO SemioTrap_2021	Projet FEVERPRO D31 1395	Thèse A. Segers	2021_1887_A. Segers	1887		Coleoptera	Coccinellidae	Coccinella	Coccinella septempunctata	Coccinella/septempunctata	#N/A		L. Delanglez		A. Segers	07.VI.2021	2021	Juin	44354	Belgique	Gembloux	Isnes	FEVERPRO SemioTrap	50,5N	4,73E	PBAGDF	PB	2	s876	Féverole d'hiver
FEVERPRO SemioTrap_2021	Projet FEVERPRO D31 1395	Thèse A. Segers	2021_1888_A. Segers	1888		Coleoptera	Coccinellidae	Coccinella	Coccinella septempunctata	Coccinella/septempunctata	#N/A		L. Delanglez		A. Segers	07.VI.2021	2021	Juin	44354	Belgique	Gembloux	Isnes	FEVERPRO SemioTrap	50,5N	4,73E	PVAGDG	PV	3	s878	Féverole d'hiver
FEVERPRO SemioTrap_2021	Projet FEVERPRO D31 1395	Thèse A. Segers	2021_1889_A. Segers	1889		Coleoptera	Coccinellidae	Propylea	Propylea quatuordecimpunctata	Propylea/quatuordecimpunctata	#N/A		L. Delanglez		A. Segers	07.VI.2021	2021	Juin	44354	Belgique	Gembloux	Isnes	FEVERPRO SemioTrap	50,5N	4,73E	PVAGDF	PV	2	s886	Féverole d'hiver
FEVERPRO SemioTrap_2021	Projet FEVERPRO D31 1395	Thèse A. Segers	2021_1890_A. Segers	1890		Hymenoptera	Apidae	Bombus	Bombus terrestris	Bombus/terrestris	B_terrestris		J. Bonnet		A. Segers	07.VI.2021	2021	Juin	44354	Belgique	Gembloux	Isnes	FEVERPRO SemioTrap	50,5N	4,73E	PVIPSF	PV	3	s890	Féverole d'hiver
FEVERPRO SemioTrap_2021	Projet FEVERPRO D31 1395	Thèse A. Segers	2021_1891_A. Segers	1891		Hymenoptera	Apidae	Apis	Apis mellifera	Apis/mellifera	Apis_mellifera		J. Bonnet		A. Segers	07.VI.2021	2021	Juin	44354	Belgique	Gembloux	Isnes	FEVERPRO SemioTrap	50,5N	4,73E	PVIPSF	PV	4	s893	Féverole d'hiver
FEVERPRO SemioTrap_2021	Projet FEVERPRO D31 1395	Thèse A. Segers	2021_1892_A. Segers	1892		Coleoptera	Coccinellidae	Coccinella	Coccinella septempunctata	Coccinella/septempunctata	#N/A		L. Delanglez		A. Segers	07.VI.2021	2021	Juin	44354	Belgique	Gembloux	Isnes	FEVERPRO SemioTrap	50,5N	4,73E	PVIPSF	PV	4	s894	Féverole d'hiver
FEVERPRO SemioTrap_2021	Projet FEVERPRO D31 1395	Thèse A. Segers	2021_1893_A. Segers	1893		Hymenoptera	Apidae	Bombus	Bombus terrestris	Bombus/terrestris	B_terrestris		J. Bonnet		A. Segers	07.VI.2021	2021	Juin	44354	Belgique	Gembloux	Isnes	FEVERPRO SemioTrap	50,5N	4,73E	PVAGDF	PV	1	s896	Féverole d'hiver
FEVERPRO SemioTrap_2021	Projet FEVERPRO D31 1395	Thèse A. Segers	2021_1894_A. Segers	1894		Coleoptera	Coccinellidae	Coccinella	Coccinella septempunctata	Coccinella/septempunctata	#N/A		L. Delanglez		A. Segers	07.VI.2021	2021	Juin	44354	Belgique	Gembloux	Isnes	FEVERPRO SemioTrap	50,5N	4,73E	PVAGDF	PV	1	s897	Féverole d'hiver
FEVERPRO SemioTrap_2021	Projet FEVERPRO D31 1395	Thèse A. Segers	2021_1895_A. Segers	1895		Hymenoptera	Apidae	Apis	Apis mellifera	Apis/mellifera	Apis_mellifera		J. Bonnet		A. Segers	07.VI.2021	2021	Juin	44354	Belgique	Gembloux	Isnes	FEVERPRO SemioTrap	50,5N	4,73E	PBIPSF	PB	4	s900	Féverole d'hiver
FEVERPRO SemioTrap_2021	Projet FEVERPRO D31 1395	Thèse A. Segers	2021_1896_A. Segers	1896		Hymenoptera	Apidae	Apis	Apis mellifera	Apis/mellifera	Apis_mellifera		J. Bonnet		A. Segers	07.VI.2021	2021	Juin	44354	Belgique	Gembloux	Isnes	FEVERPRO SemioTrap	50,5N	4,73E	PBIPSF	PB	4	s900	Féverole d'hiver
FEVERPRO SemioTrap_2021	Projet FEVERPRO D31 1395	Thèse A. Segers	2021_1897_A. Segers	1897		Hymenoptera	Apidae	Apis	Apis mellifera	Apis/mellifera	Apis_mellifera		J. Bonnet		A. Segers	07.VI.2021	2021	Juin	44354	Belgique	Gembloux	Isnes	FEVERPRO SemioTrap	50,5N	4,73E	PBIPSF	PB	4	s900	Féverole d'hiver
FEVERPRO SemioTrap_2021	Projet FEVERPRO D31 1395	Thèse A. Segers	2021_1898_A. Segers	1898		Hymenoptera	Apidae	Apis	Apis mellifera	Apis/mellifera	Apis_mellifera		J. Bonnet		A. Segers	07.VI.2021	2021	Juin	44354	Belgique	Gembloux	Isnes	FEVERPRO SemioTrap	50,5N	4,73E	PBIPSF	PB	4	s900	Féverole d'hiver
FEVERPRO SemioTrap_2021	Projet FEVERPRO D31 1395	Thèse A. Segers	2021_1899_A. Segers	1899		Hymenoptera	Apidae	Apis	Apis mellifera	Apis/mellifera	Apis_mellifera		J. Bonnet		A. Segers	07.VI.2021	2021	Juin	44354	Belgique	Gembloux	Isnes	FEVERPRO SemioTrap	50,5N	4,73E	PBIPSF	PB	4	s900	Féverole d'hiver
FEVERPRO SemioTrap_2021	Projet FEVERPRO D31 1395	Thèse A. Segers	2021_1900_A. Segers	1900		Hymenoptera	Apidae	Apis	Apis mellifera	Apis/mellifera	Apis_mellifera		J. Bonnet		A. Segers	07.VI.2021	2021	Juin	44354	Belgique	Gembloux	Isnes	FEVERPRO SemioTrap	50,5N	4,73E	PBIPSF	PB	4	s900	Féverole d'hiver
FEVERPRO SemioTrap_2021	Projet FEVERPRO D31 1395	Thèse A. Segers	2021_1901_A. Segers	1901		Hymenoptera	Apidae	Apis	Apis mellifera	Apis/mellifera	Apis_mellifera		J. Bonnet		A. Segers	07.VI.2021	2021	Juin	44354	Belgique	Gembloux	Isnes	FEVERPRO SemioTrap	50,5N	4,73E	PBIPSF	PB	4	s900	Féverole d'hiver
FEVERPRO SemioTrap_2021	Projet FEVERPRO D31 1395	Thèse A. Segers	2021_1902_A. Segers	1902		Hymenoptera	Apidae	Apis	Apis mellifera	Apis/mellifera	Apis_mellifera		J. Bonnet		A. Segers	07.VI.2021	2021	Juin	44354	Belgique	Gembloux	Isnes	FEVERPRO SemioTrap	50,5N	4,73E	PBIPSF	PB	4	s900	Féverole d'hiver
FEVERPRO SemioTrap_2021	Projet FEVERPRO D31 1395	Thèse A. Segers	2021_1903_A. Segers	1903		Hymenoptera	Apidae	Bombus	Bombus terrestris	Bombus/terrestris	B_terrestris		J. Bonnet		A. Segers	07.VI.2021	2021	Juin	44354	Belgique	Gembloux	Isnes	FEVERPRO SemioTrap	50,5N	4,73E	PBAGDG	PB	4	s905	Féverole d'hiver
FEVERPRO SemioTrap_2021	Projet FEVERPRO D31 1395	Thèse A. Segers	2021_1904_A. Segers	1904		Hymenoptera	Apidae	Bombus	Bombus terrestris	Bombus/terrestris	B_terrestris		J. Bonnet		A. Segers	07.VI.2021	2021	Juin	44354	Belgique	Gembloux	Isnes	FEVERPRO SemioTrap	50,5N	4,73E	PBAGDG	PB	4	s905	Féverole d'hiver
FEVERPRO SemioTrap_2021	Projet FEVERPRO D31 1395	Thèse A. Segers	2021_1905_A. Segers	1905		Hymenoptera	Apidae	Bombus	Bombus terrestris	Bombus/terrestris	B_terrestris		J. Bonnet		A. Segers	07.VI.2021	2021	Juin	44354	Belgique	Gembloux	Isnes	FEVERPRO SemioTrap	50,5N	4,73E	PBAGDG	PB	4	s905	Féverole d'hiver
FEVERPRO SemioTrap_2021	Projet FEVERPRO D31 1395	Thèse A. Segers	2021_1906_A. Segers	1906		Hymenoptera	Apidae	Bombus	Bombus terrestris	Bombus/terrestris	B_terrestris		J. Bonnet		A. Segers	07.VI.2021	2021	Juin	44354	Belgique	Gembloux	Isnes	FEVERPRO SemioTrap	50,5N	4,73E	PBAGDG	PB	4	s905	Féverole d'hiver
FEVERPRO SemioTrap_2021	Projet FEVERPRO D31 1395	Thèse A. Segers	2021_1907_A. Segers	1907		Hymenoptera	Apidae	Bombus	Bombus terrestris	Bombus/terrestris	B_terrestris		J. Bonnet		A. Segers	07.VI.2021	2021	Juin	44354	Belgique	Gembloux	Isnes	FEVERPRO SemioTrap	50,5N	4,73E	PBAGDG	PB	4	s905	Féverole d'hiver
FEVERPRO SemioTrap_2021	Projet FEVERPRO D31 1395	Thèse A. Segers	2021_1908_A. Segers	1908		Hymenoptera	Apidae	Bombus	Bombus terrestris	Bombus/terrestris	B_terrestris		J. Bonnet		A. Segers	07.VI.2021	2021	Juin	44354	Belgique	Gembloux	Isnes	FEVERPRO SemioTrap	50,5N	4,73E	PBAGDG	PB	4	s905	Féverole d'hiver
FEVERPRO SemioTrap_2021	Projet FEVERPRO D31 1395	Thèse A. Segers	2021_1909_A. Segers	1909		Hymenoptera	Apidae	Apis	Apis mellifera	Apis/mellifera	Apis_mellifera		J. Bonnet		A. Segers	07.VI.2021	2021	Juin	44354	Belgique	Gembloux	Isnes	FEVERPRO SemioTrap	50,5N	4,73E	PBAGDG	PB	3	s909	Féverole d'hiver
FEVERPRO SemioTrap_2021	Projet FEVERPRO D31 1395	Thèse A. Segers	2021_1910_A. Segers	1910		Hymenoptera	Apidae	Bombus	Bombus terrestris	Bombus/terrestris	B_terrestris		J. Bonnet		A. Segers	07.VI.2021	2021	Juin	44354	Belgique	Gembloux	Isnes	FEVERPRO SemioTrap	50,5N	4,73E	PBAGDG	PB	3	s909	Féverole d'hiver
FEVERPRO SemioTrap_2021	Projet FEVERPRO D31 1395	Thèse A. Segers	2021_1911_A. Segers	1911		Hymenoptera	Apidae	Bombus	Bombus terrestris	Bombus/terrestris	B_terrestris		J. Bonnet		A. Segers	07.VI.2021	2021	Juin	44354	Belgique	Gembloux	Isnes	FEVERPRO SemioTrap	50,5N	4,73E	PBAGDG	PB	3	s909	Féverole d'hiver
FEVERPRO SemioTrap_2021	Projet FEVERPRO D31 1395	Thèse A. Segers	2021_1912_A. Segers	1912		Hymenoptera	Apidae	Bombus	Bombus terrestris	Bombus/terrestris	B_terrestris		J. Bonnet		A. Segers	07.VI.2021	2021	Juin	44354	Belgique	Gembloux	Isnes	FEVERPRO SemioTrap	50,5N	4,73E	PBAGDG	PB	3	s909	Féverole d'hiver
FEVERPRO SemioTrap_2021	Projet FEVERPRO D31 1395	Thèse A. Segers	2021_1913_A. Segers	1913		Hymenoptera	Apidae	Bombus	Bombus terrestris	Bombus/terrestris	B_terrestris		J. Bonnet		A. Segers	07.VI.2021	2021	Juin	44354	Belgique	Gembloux	Isnes	FEVERPRO SemioTrap	50,5N	4,73E	PBAGDG	PB	3	s909	Féverole d'hiver
FEVERPRO SemioTrap_2021	Projet FEVERPRO D31 1395	Thèse A. Segers	2021_1914_A. Segers	1914		Hymenoptera	Apidae	Apis	Apis mellifera	Apis/mellifera	Apis_mellifera		J. Bonnet		A. Segers	07.VI.2021	2021	Juin	44354	Belgique	Gembloux	Isnes	FEVERPRO SemioTrap	50,5N	4,73E	PBAGDG	PB	3	s909	Féverole d'hiver
FEVERPRO SemioTrap_2021	Projet FEVERPRO D31 1395	Thèse A. Segers	2021_1915_A. Segers	1915		Coleoptera	Coccinellidae	Coccinella	Coccinella septempunctata	Coccinella/septempunctata	#N/A		L. Delanglez		A. Segers	07.VI.2021	2021	Juin	44354	Belgique	Gembloux	Isnes	FEVERPRO SemioTrap	50,5N	4,73E	PBAGDG	PB	3	s910	Féverole d'hiver
FEVERPRO SemioTrap_2021	Projet FEVERPRO D31 1395	Thèse A. Segers	2021_1916_A. Segers	1916		Coleoptera	Coccinellidae	Coccinella	Coccinella septempunctata	Coccinella/septempunctata	#N/A		L. Delanglez		A. Segers	15.VI.2021	2021	Juin	44362	Belgique	Gembloux	Isnes	FEVERPRO SemioTrap	50,5N	4,73E	PVIPSF	PV	2	s913	Féverole d'hiver
FEVERPRO SemioTrap_2021	Projet FEVERPRO D31 1395	Thèse A. Segers	2021_1917_A. Segers	1917		Coleoptera	Coccinellidae	Propylea	Propylea quatuordecimpunctata	Propylea/quatuordecimpunctata	#N/A		L. Delanglez		A. Segers	15.VI.2021	2021	Juin	44362	Belgique	Gembloux	Isnes	FEVERPRO SemioTrap	50,5N	4,73E	PVIPSF	PV	2	s913	Féverole d'hiver
FEVERPRO SemioTrap_2021	Projet FEVERPRO D31 1395	Thèse A. Segers	2021_1918_A. Segers	1918		Coleoptera	Coccinellidae	Coccinella	Coccinella septempunctata	Coccinella/septempunctata	#N/A		L. Delanglez		A. Segers	15.VI.2021	2021	Juin	44362	Belgique	Gembloux	Isnes	FEVERPRO SemioTrap	50,5N	4,73E	PVIPSF	PV	2	s913	Féverole d'hiver
FEVERPRO SemioTrap_2021	Projet FEVERPRO D31 1395	Thèse A. Segers	2021_1919_A. Segers	1919		Hymenoptera	Apidae	Apis	Apis mellifera	Apis/mellifera	Apis_mellifera		J. Bonnet		A. Segers	15.VI.2021	2021	Juin	44362	Belgique	Gembloux	Isnes	FEVERPRO SemioTrap	50,5N	4,73E	PBAGDF	PB	2	s916	Féverole d'hiver
FEVERPRO SemioTrap_2021	Projet FEVERPRO D31 1395	Thèse A. Segers	2021_1920_A. Segers	1920		Hymenoptera	Apidae	Apis	Apis mellifera	Apis/mellifera	Apis_mellifera		J. Bonnet		A. Segers	15.VI.2021	2021	Juin	44362	Belgique	Gembloux	Isnes	FEVERPRO SemioTrap	50,5N	4,73E	PBAGDF	PB	2	s916	Féverole d'hiver
FEVERPRO SemioTrap_2021	Projet FEVERPRO D31 1395	Thèse A. Segers	2021_1921_A. Segers	1921		Coleoptera	Coccinellidae	Coccinella	Coccinella septempunctata	Coccinella/septempunctata	#N/A		L. Delanglez		A. Segers	15.VI.2021	2021	Juin	44362	Belgique	Gembloux	Isnes	FEVERPRO SemioTrap	50,5N	4,73E	PBAGDF	PB	2	s919	Féverole d'hiver
FEVERPRO SemioTrap_2021	Projet FEVERPRO D31 1395	Thèse A. Segers	2021_1922_A. Segers	1922		Coleoptera	Coccinellidae	Propylea	Propylea quatuordecimpunctata	Propylea/quatuordecimpunctata	#N/A		L. Delanglez		A. Segers	15.VI.2021	2021	Juin	44362	Belgique	Gembloux	Isnes	FEVERPRO SemioTrap	50,5N	4,73E	PBAGDF	PB	2	s919	Féverole d'hiver
FEVERPRO SemioTrap_2021	Projet FEVERPRO D31 1395	Thèse A. Segers	2021_1923_A. Segers	1923		Hymenoptera	Andrenidae	Andrena	Andrena ovatula	Andrena/ovatula	And_ovatula		J. Bonnet		A. Segers	15.VI.2021	2021	Juin	44362	Belgique	Gembloux	Isnes	FEVERPRO SemioTrap	50,5N	4,73E	PVIPSF	PV	1	s933	Féverole d'hiver
FEVERPRO SemioTrap_2021	Projet FEVERPRO D31 1395	Thèse A. Segers	2021_1924_A. Segers	1924		Coleoptera	Coccinellidae	Coccinella	Coccinella septempunctata	Coccinella/septempunctata	#N/A		L. Delanglez		A. Segers	15.VI.2021	2021	Juin	44362	Belgique	Gembloux	Isnes	FEVERPRO SemioTrap	50,5N	4,73E	PVIPSF	PV	1	s934	Féverole d'hiver
FEVERPRO SemioTrap_2021	Projet FEVERPRO D31 1395	Thèse A. Segers	2021_1925_A. Segers	1925		Coleoptera	Coccinellidae	Coccinella	Coccinella septempunctata	Coccinella/septempunctata	#N/A		L. Delanglez		A. Segers	15.VI.2021	2021	Juin	44362	Belgique	Gembloux	Isnes	FEVERPRO SemioTrap	50,5N	4,73E	PVAGDF	PV	4	s938	Féverole d'hiver
FEVERPRO SemioTrap_2021	Projet FEVERPRO D31 1395	Thèse A. Segers	2021_1926_A. Segers	1926		Hymenoptera	Apidae	Bombus	Bombus terrestris	Bombus/terrestris	B_terrestris		J. Bonnet		A. Segers	15.VI.2021	2021	Juin	44362	Belgique	Gembloux	Isnes	FEVERPRO SemioTrap	50,5N	4,73E	PBAGDG	PB	4	s943	Féverole d'hiver
FEVERPRO SemioTrap_2021	Projet FEVERPRO D31 1395	Thèse A. Segers	2021_1927_A. Segers	1927		Coleoptera	Coccinellidae	Coccinella	Coccinella septempunctata	Coccinella/septempunctata	#N/A		L. Delanglez		A. Segers	15.VI.2021	2021	Juin	44362	Belgique	Gembloux	Isnes	FEVERPRO SemioTrap	50,5N	4,73E	PBAGDG	PB	4	s944	Féverole d'hiver
FEVERPRO SemioTrap_2021	Projet FEVERPRO D31 1395	Thèse A. Segers	2021_1928_A. Segers	1928		Coleoptera	Coccinellidae	Propylea	Propylea quatuordecimpunctata	Propylea/quatuordecimpunctata	#N/A		L. Delanglez		A. Segers	15.VI.2021	2021	Juin	44362	Belgique	Gembloux	Isnes	FEVERPRO SemioTrap	50,5N	4,73E	PVAGDG	PV	1	s953	Féverole d'hiver
FEVERPRO SemioTrap_2021	Projet FEVERPRO D31 1395	Thèse A. Segers	2021_1929_A. Segers	1929		Coleoptera	Coccinellidae	Coccinella	Coccinella septempunctata	Coccinella/septempunctata	#N/A		L. Delanglez		A. Segers	15.VI.2021	2021	Juin	44362	Belgique	Gembloux	Isnes	FEVERPRO SemioTrap	50,5N	4,73E	PVAGDG	PV	1	s953	Féverole d'hiver
FEVERPRO SemioTrap_2021	Projet FEVERPRO D31 1395	Thèse A. Segers	2021_1930_A. Segers	1930		Coleoptera	Coccinellidae	Coccinella	Coccinella septempunctata	Coccinella/septempunctata	#N/A		L. Delanglez		A. Segers	15.VI.2021	2021	Juin	44362	Belgique	Gembloux	Isnes	FEVERPRO SemioTrap	50,5N	4,73E	PVAGDG	PV	1	s953	Féverole d'hiver
FEVERPRO SemioTrap_2021	Projet FEVERPRO D31 1395	Thèse A. Segers	2021_1931_A. Segers	1931		Coleoptera	Coccinellidae	Coccinella	Coccinella septempunctata	Coccinella/septempunctata	#N/A		L. Delanglez		A. Segers	15.VI.2021	2021	Juin	44362	Belgique	Gembloux	Isnes	FEVERPRO SemioTrap	50,5N	4,73E	PVAGDG	PV	1	s953	Féverole d'hiver
FEVERPRO SemioTrap_2021	Projet FEVERPRO D31 1395	Thèse A. Segers	2021_1932_A. Segers	1932		Coleoptera	Coccinellidae	Harmonia	Harmonia axyridis	Harmonia/axyridis	#N/A		L. Delanglez		A. Segers	15.VI.2021	2021	Juin	44362	Belgique	Gembloux	Isnes	FEVERPRO SemioTrap	50,5N	4,73E	PBAGDF	PB	1	s956	Féverole d'hiver
FEVERPRO SemioTrap_2021	Projet FEVERPRO D31 1395	Thèse A. Segers	2021_1933_A. Segers	1933		Coleoptera	Coccinellidae	Propylea	Propylea quatuordecimpunctata	Propylea/quatuordecimpunctata	#N/A		L. Delanglez		A. Segers	15.VI.2021	2021	Juin	44362	Belgique	Gembloux	Isnes	FEVERPRO SemioTrap	50,5N	4,73E	PVIPSF	PV	4	s961	Féverole d'hiver
FEVERPRO SemioTrap_2021	Projet FEVERPRO D31 1395	Thèse A. Segers	2021_1934_A. Segers	1934		Coleoptera	Coccinellidae	Coccinella	Coccinella septempunctata	Coccinella/septempunctata	#N/A		L. Delanglez		A. Segers	15.VI.2021	2021	Juin	44362	Belgique	Gembloux	Isnes	FEVERPRO SemioTrap	50,5N	4,73E	PVIPSF	PV	4	s961	Féverole d'hiver
FEVERPRO SemioTrap_2021	Projet FEVERPRO D31 1395	Thèse A. Segers	2021_1935_A. Segers	1935		Hymenoptera	Apidae	Apis	Apis mellifera	Apis/mellifera	Apis_mellifera		J. Bonnet		A. Segers	15.VI.2021	2021	Juin	44362	Belgique	Gembloux	Isnes	FEVERPRO SemioTrap	50,5N	4,73E	PVIPSF	PV	3	s969	Féverole d'hiver
FEVERPRO SemioTrap_2021	Projet FEVERPRO D31 1395	Thèse A. Segers	2021_1936_A. Segers	1936		Coleoptera	Coccinellidae	Coccinella	Coccinella septempunctata	Coccinella/septempunctata	#N/A		J. Bonnet		A. Segers	15.VI.2021	2021	Juin	44362	Belgique	Gembloux	Isnes	FEVERPRO SemioTrap	50,5N	4,73E	PVIPSF	PV	3	s970	Féverole d'hiver
FEVERPRO SemioTrap_2021	Projet FEVERPRO D31 1395	Thèse A. Segers	2021_1937_A. Segers	1937		Hymenoptera	Apidae	Apis	Apis mellifera	Apis/mellifera	Apis_mellifera		L. Delanglez		A. Segers	15.VI.2021	2021	Juin	44362	Belgique	Gembloux	Isnes	FEVERPRO SemioTrap	50,5N	4,73E	PBIPSF	PB	4	s975	Féverole d'hiver
FEVERPRO SemioTrap_2021	Projet FEVERPRO D31 1395	Thèse A. Segers	2021_1938_A. Segers	1938		Hymenoptera	Apidae	Bombus	Bombus hortorum	Bombus/hortorum	B_hortorum		J. Bonnet		A. Segers	15.VI.2021	2021	Juin	44362	Belgique	Gembloux	Isnes	FEVERPRO SemioTrap	50,5N	4,73E	PBIPSF	PB	4	s975	Féverole d'hiver
FEVERPRO SemioTrap_2021	Projet FEVERPRO D31 1395	Thèse A. Segers	2021_1939_A. Segers	1939		Hymenoptera	Apidae	Bombus	Bombus terrestris	Bombus/terrestris	B_terrestris		J. Bonnet		A. Segers	15.VI.2021	2021	Juin	44362	Belgique	Gembloux	Isnes	FEVERPRO SemioTrap	50,5N	4,73E	PBAGDF	PB	4	s978	Féverole d'hiver
FEVERPRO SemioTrap_2021	Projet FEVERPRO D31 1395	Thèse A. Segers	2021_1940_A. Segers	1940		Hymenoptera	Apidae	Bombus	Bombus terrestris	Bombus/terrestris	B_terrestris		J. Bonnet		A. Segers	15.VI.2021	2021	Juin	44362	Belgique	Gembloux	Isnes	FEVERPRO SemioTrap	50,5N	4,73E	PBAGDF	PB	4	s978	Féverole d'hiver
FEVERPRO SemioTrap_2021	Projet FEVERPRO D31 1395	Thèse A. Segers	2021_1941_A. Segers	1941		Hymenoptera	Apidae	Apis	Apis mellifera	Apis/mellifera	Apis_mellifera		J. Bonnet		A. Segers	15.VI.2021	2021	Juin	44362	Belgique	Gembloux	Isnes	FEVERPRO SemioTrap	50,5N	4,73E	PBAGDF	PB	4	s978	Féverole d'hiver
FEVERPRO SemioTrap_2021	Projet FEVERPRO D31 1395	Thèse A. Segers	2021_1942_A. Segers	1942		Coleoptera	Coccinellidae	Propylea	Propylea quatuordecimpunctata	Propylea/quatuordecimpunctata	#N/A		L. Delanglez		A. Segers	15.VI.2021	2021	Juin	44362	Belgique	Gembloux	Isnes	FEVERPRO SemioTrap	50,5N	4,73E	PBAGDF	PB	4	s980	Féverole d'hiver
FEVERPRO SemioTrap_2021	Projet FEVERPRO D31 1395	Thèse A. Segers	2021_1943_A. Segers	1943		Coleoptera	Coccinellidae	Propylea	Propylea quatuordecimpunctata	Propylea/quatuordecimpunctata	#N/A		L. Delanglez		A. Segers	15.VI.2021	2021	Juin	44362	Belgique	Gembloux	Isnes	FEVERPRO SemioTrap	50,5N	4,73E	PBAGDF	PB	4	s980	Féverole d'hiver
FEVERPRO SemioTrap_2021	Projet FEVERPRO D31 1395	Thèse A. Segers	2021_1944_A. Segers	1944		Coleoptera	Coccinellidae	Coccinella	Coccinella septempunctata	Coccinella/septempunctata	#N/A		L. Delanglez		A. Segers	15.VI.2021	2021	Juin	44362	Belgique	Gembloux	Isnes	FEVERPRO SemioTrap	50,5N	4,73E	PBAGDF	PB	4	s980	Féverole d'hiver
FEVERPRO SemioTrap_2021	Projet FEVERPRO D31 1395	Thèse A. Segers	2021_1945_A. Segers	1945		Coleoptera	Coccinellidae	Propylea	Propylea quatuordecimpunctata	Propylea/quatuordecimpunctata	#N/A		L. Delanglez		A. Segers	15.VI.2021	2021	Juin	44362	Belgique	Gembloux	Isnes	FEVERPRO SemioTrap	50,5N	4,73E	PVAGDG	PV	4	s984	Féverole d'hiver
FEVERPRO SemioTrap_2021	Projet FEVERPRO D31 1395	Thèse A. Segers	2021_1946_A. Segers	1946		Coleoptera	Coccinellidae	Coccinella	Coccinella septempunctata	Coccinella/septempunctata	#N/A		L. Delanglez		A. Segers	15.VI.2021	2021	Juin	44362	Belgique	Gembloux	Isnes	FEVERPRO SemioTrap	50,5N	4,73E	PVAGDG	PV	4	s984	Féverole d'hiver
FEVERPRO SemioTrap_2021	Projet FEVERPRO D31 1395	Thèse A. Segers	2021_1947_A. Segers	1947		Coleoptera	Coccinellidae	Coccinella	Coccinella septempunctata	Coccinella/septempunctata	#N/A		L. Delanglez		A. Segers	15.VI.2021	2021	Juin	44362	Belgique	Gembloux	Isnes	FEVERPRO SemioTrap	50,5N	4,73E	PVAGDG	PV	4	s984	Féverole d'hiver
FEVERPRO SemioTrap_2021	Projet FEVERPRO D31 1395	Thèse A. Segers	2021_1948_A. Segers	1948		Coleoptera	Coccinellidae	Harmonia	Harmonia axyridis	Harmonia/axyridis	#N/A		L. Delanglez		A. Segers	15.VI.2021	2021	Juin	44362	Belgique	Gembloux	Isnes	FEVERPRO SemioTrap	50,5N	4,73E	PVAGDG	PV	4	s984	Féverole d'hiver
FEVERPRO SemioTrap_2021	Projet FEVERPRO D31 1395	Thèse A. Segers	2021_1949_A. Segers	1949		Coleoptera	Coccinellidae	Coccinella	Coccinella septempunctata	Coccinella/septempunctata	#N/A		L. Delanglez		A. Segers	15.VI.2021	2021	Juin	44362	Belgique	Gembloux	Isnes	FEVERPRO SemioTrap	50,5N	4,73E	PVAGDG	PV	4	s984	Féverole d'hiver
FEVERPRO SemioTrap_2021	Projet FEVERPRO D31 1395	Thèse A. Segers	2021_1950_A. Segers	1950		Coleoptera	Coccinellidae	Coccinella	Coccinella septempunctata	Coccinella/septempunctata	#N/A		L. Delanglez		A. Segers	15.VI.2021	2021	Juin	44362	Belgique	Gembloux	Isnes	FEVERPRO SemioTrap	50,5N	4,73E	PVAGDG	PV	4	s984	Féverole d'hiver
FEVERPRO SemioTrap_2021	Projet FEVERPRO D31 1395	Thèse A. Segers	2021_1951_A. Segers	1951		Coleoptera	Coccinellidae	Coccinella	Coccinella septempunctata	Coccinella/septempunctata	#N/A		L. Delanglez		A. Segers	15.VI.2021	2021	Juin	44362	Belgique	Gembloux	Isnes	FEVERPRO SemioTrap	50,5N	4,73E	PVAGDG	PV	4	s984	Féverole d'hiver
FEVERPRO SemioTrap_2021	Projet FEVERPRO D31 1395	Thèse A. Segers	2021_1952_A. Segers	1952		Coleoptera	Coccinellidae	Coccinella	Coccinella septempunctata	Coccinella/septempunctata	#N/A		L. Delanglez		A. Segers	15.VI.2021	2021	Juin	44362	Belgique	Gembloux	Isnes	FEVERPRO SemioTrap	50,5N	4,73E	PVAGDG	PV	4	s984	Féverole d'hiver
FEVERPRO SemioTrap_2021	Projet FEVERPRO D31 1395	Thèse A. Segers	2021_1953_A. Segers	1953		Coleoptera	Coccinellidae	Coccinella	Coccinella septempunctata	Coccinella/septempunctata	#N/A		L. Delanglez		A. Segers	15.VI.2021	2021	Juin	44362	Belgique	Gembloux	Isnes	FEVERPRO SemioTrap	50,5N	4,73E	PVAGDG	PV	4	s984	Féverole d'hiver
FEVERPRO SemioTrap_2021	Projet FEVERPRO D31 1395	Thèse A. Segers	2021_1954_A. Segers	1954		Hymenoptera	Apidae	Apis	Apis mellifera	Apis/mellifera	Apis_mellifera		J. Bonnet		A. Segers	15.VI.2021	2021	Juin	44362	Belgique	Gembloux	Isnes	FEVERPRO SemioTrap	50,5N	4,73E	PBAGDG	PB	3	s989	Féverole d'hiver
FEVERPRO SemioTrap_2021	Projet FEVERPRO D31 1395	Thèse A. Segers	2021_1955_A. Segers	1955		Hymenoptera	Apidae	Bombus	Bombus terrestris	Bombus/terrestris	B_terrestris		J. Bonnet		A. Segers	15.VI.2021	2021	Juin	44362	Belgique	Gembloux	Isnes	FEVERPRO SemioTrap	50,5N	4,73E	PBAGDG	PB	3	s989	Féverole d'hiver
FEVERPRO SemioTrap_2021	Projet FEVERPRO D31 1395	Thèse A. Segers	2021_1956_A. Segers	1956		Hymenoptera	Apidae	Apis	Apis mellifera	Apis/mellifera	Apis_mellifera		J. Bonnet		A. Segers	15.VI.2021	2021	Juin	44362	Belgique	Gembloux	Isnes	FEVERPRO SemioTrap	50,5N	4,73E	PBAGDG	PB	3	s989	Féverole d'hiver
FEVERPRO SemioTrap_2021	Projet FEVERPRO D31 1395	Thèse A. Segers	2021_1957_A. Segers	1957		Coleoptera	Coccinellidae	Coccinella	Coccinella septempunctata	Coccinella/septempunctata	#N/A		L. Delanglez		A. Segers	15.VI.2021	2021	Juin	44362	Belgique	Gembloux	Isnes	FEVERPRO SemioTrap	50,5N	4,73E	PBAGDG	PB	3	s990	Féverole d'hiver
FEVERPRO SemioTrap_2021	Projet FEVERPRO D31 1395	Thèse A. Segers	2021_1958_A. Segers	1958		Coleoptera	Coccinellidae	Coccinella	Coccinella septempunctata	Coccinella/septempunctata	#N/A		L. Delanglez		A. Segers	15.VI.2021	2021	Juin	44362	Belgique	Gembloux	Isnes	FEVERPRO SemioTrap	50,5N	4,73E	PVAGDF	PV	3	s998	Féverole d'hiver
FEVERPRO SemioTrap_2021	Projet FEVERPRO D31 1395	Thèse A. Segers	2021_1959_A. Segers	1959		Coleoptera	Coccinellidae	Coccinella	Coccinella septempunctata	Coccinella/septempunctata	#N/A		L. Delanglez		A. Segers	15.VI.2021	2021	Juin	44362	Belgique	Gembloux	Isnes	FEVERPRO SemioTrap	50,5N	4,73E	PVAGDF	PV	3	s998	Féverole d'hiver
FEVERPRO SemioTrap_2021	Projet FEVERPRO D31 1395	Thèse A. Segers	2021_1960_A. Segers	1960		Coleoptera	Coccinellidae	Coccinella	Coccinella septempunctata	Coccinella/septempunctata	#N/A		L. Delanglez		A. Segers	15.VI.2021	2021	Juin	44362	Belgique	Gembloux	Isnes	FEVERPRO SemioTrap	50,5N	4,73E	PVAGDF	PV	3	s998	Féverole d'hiver
FEVERPRO SemioTrap_2021	Projet FEVERPRO D31 1395	Thèse A. Segers	2021_1961_A. Segers	1961		Coleoptera	Coccinellidae	Coccinella	Coccinella septempunctata	Coccinella/septempunctata	#N/A		L. Delanglez		A. Segers	15.VI.2021	2021	Juin	44362	Belgique	Gembloux	Isnes	FEVERPRO SemioTrap	50,5N	4,73E	PVAGDF	PV	3	s998	Féverole d'hiver
FEVERPRO SemioTrap_2021	Projet FEVERPRO D31 1395	Thèse A. Segers	2021_1962_A. Segers	1962		Coleoptera	Coccinellidae	Coccinella	Coccinella septempunctata	Coccinella/septempunctata	#N/A		L. Delanglez		A. Segers	15.VI.2021	2021	Juin	44362	Belgique	Gembloux	Isnes	FEVERPRO SemioTrap	50,5N	4,73E	PVAGDF	PV	3	s998	Féverole d'hiver
FEVERPRO SemioTrap_2021	Projet FEVERPRO D31 1395	Thèse A. Segers	2021_1963_A. Segers	1963		Hymenoptera	Apidae	Bombus	Bombus terrestris	Bombus/terrestris	B_terrestris		J. Bonnet		A. Segers	15.VI.2021	2021	Juin	44362	Belgique	Gembloux	Isnes	FEVERPRO SemioTrap	50,5N	4,73E	PBAGDF	PB	3	s1002	Féverole d'hiver
FEVERPRO SemioTrap_2021	Projet FEVERPRO D31 1395	Thèse A. Segers	2021_1964_A. Segers	1964		Coleoptera	Coccinellidae	Coccinella	Coccinella septempunctata	Coccinella/septempunctata	#N/A		L. Delanglez		A. Segers	15.VI.2021	2021	Juin	44362	Belgique	Gembloux	Isnes	FEVERPRO SemioTrap	50,5N	4,73E	PBAGDF	PB	3	s1004	Féverole d'hiver
FEVERPRO SemioTrap_2021	Projet FEVERPRO D31 1395	Thèse A. Segers	2021_1965_A. Segers	1965		Coleoptera	Coccinellidae	Coccinella	Coccinella septempunctata	Coccinella/septempunctata	#N/A		L. Delanglez		A. Segers	15.VI.2021	2021	Juin	44362	Belgique	Gembloux	Isnes	FEVERPRO SemioTrap	50,5N	4,73E	PVAGDG	PV	3	s1008	Féverole d'hiver
FEVERPRO SemioTrap_2021	Projet FEVERPRO D31 1395	Thèse A. Segers	2021_1966_A. Segers	1966		Coleoptera	Coccinellidae	Coccinella	Coccinella septempunctata	Coccinella/septempunctata	#N/A		L. Delanglez		A. Segers	15.VI.2021	2021	Juin	44362	Belgique	Gembloux	Isnes	FEVERPRO SemioTrap	50,5N	4,73E	PVAGDG	PV	3	s1008	Féverole d'hiver
FEVERPRO SemioTrap_2021	Projet FEVERPRO D31 1395	Thèse A. Segers	2021_1967_A. Segers	1967		Coleoptera	Coccinellidae	Propylea	Propylea quatuordecimpunctata	Propylea/quatuordecimpunctata	#N/A		L. Delanglez		A. Segers	15.VI.2021	2021	Juin	44362	Belgique	Gembloux	Isnes	FEVERPRO SemioTrap	50,5N	4,73E	PVAGDG	PV	3	s1008	Féverole d'hiver
FEVERPRO SemioTrap_2021	Projet FEVERPRO D31 1395	Thèse A. Segers	2021_1968_A. Segers	1968		Coleoptera	Coccinellidae	Propylea	Propylea quatuordecimpunctata	Propylea/quatuordecimpunctata	#N/A		L. Delanglez		A. Segers	15.VI.2021	2021	Juin	44362	Belgique	Gembloux	Isnes	FEVERPRO SemioTrap	50,5N	4,73E	PVAGDG	PV	3	s1008	Féverole d'hiver
FEVERPRO SemioTrap_2021	Projet FEVERPRO D31 1395	Thèse A. Segers	2021_1969_A. Segers	1969		Coleoptera	Coccinellidae	Coccinella	Coccinella septempunctata	Coccinella/septempunctata	#N/A		L. Delanglez		A. Segers	15.VI.2021	2021	Juin	44362	Belgique	Gembloux	Isnes	FEVERPRO SemioTrap	50,5N	4,73E	PVAGDG	PV	3	s1008	Féverole d'hiver
FEVERPRO SemioTrap_2021	Projet FEVERPRO D31 1395	Thèse A. Segers	2021_1970_A. Segers	1970		Coleoptera	Coccinellidae	Coccinella	Coccinella septempunctata	Coccinella/septempunctata	#N/A		L. Delanglez		A. Segers	15.VI.2021	2021	Juin	44362	Belgique	Gembloux	Isnes	FEVERPRO SemioTrap	50,5N	4,73E	PBIPSF	PB	3	s1012	Féverole d'hiver
FEVERPRO SemioTrap_2021	Projet FEVERPRO D31 1395	Thèse A. Segers	2021_1971_A. Segers	1971		Coleoptera	Coccinellidae	Coccinella	Coccinella septempunctata	Coccinella/septempunctata	#N/A		L. Delanglez		A. Segers	15.VI.2021	2021	Juin	44362	Belgique	Gembloux	Isnes	FEVERPRO SemioTrap	50,5N	4,73E	PBIPSF	PB	3	s1012	Féverole d'hiver
FEVERPRO SemioTrap_2021	Projet FEVERPRO D31 1395	Thèse A. Segers	2021_1972_A. Segers	1972		Coleoptera	Coccinellidae	Coccinella	Coccinella septempunctata	Coccinella/septempunctata	#N/A		L. Delanglez		A. Segers	15.VI.2021	2021	Juin	44362	Belgique	Gembloux	Isnes	FEVERPRO SemioTrap	50,5N	4,73E	PBIPSF	PB	3	s1012	Féverole d'hiver
FEVERPRO SemioTrap_2021	Projet FEVERPRO D31 1395	Thèse A. Segers	2021_1973_A. Segers	1973		Coleoptera	Coccinellidae	Coccinella	Coccinella septempunctata	Coccinella/septempunctata	#N/A		L. Delanglez		A. Segers	15.VI.2021	2021	Juin	44362	Belgique	Gembloux	Isnes	FEVERPRO SemioTrap	50,5N	4,73E	PBIPSF	PB	3	s1012	Féverole d'hiver
FEVERPRO SemioTrap_2021	Projet FEVERPRO D31 1395	Thèse A. Segers	2021_1974_A. Segers	1974		Hymenoptera	Apidae	Apis	Apis mellifera	Apis/mellifera	Apis_mellifera		J. Bonnet		A. Segers	15.VI.2021	2021	Juin	44362	Belgique	Gembloux	Isnes	FEVERPRO SemioTrap	50,5N	4,73E	PBIPSF	PB	3	s1013	Féverole d'hiver
FEVERPRO SemioTrap_2021	Projet FEVERPRO D31 1395	Thèse A. Segers	2021_1975_A. Segers	1975		Hymenoptera	Apidae	Apis	Apis mellifera	Apis/mellifera	Apis_mellifera		J. Bonnet		A. Segers	15.VI.2021	2021	Juin	44362	Belgique	Gembloux	Isnes	FEVERPRO SemioTrap	50,5N	4,73E	PBIPSF	PB	3	s1013	Féverole d'hiver
FEVERPRO SemioTrap_2021	Projet FEVERPRO D31 1395	Thèse A. Segers	2021_1976_A. Segers	1976		Coleoptera	Coccinellidae	Coccinella	Coccinella septempunctata	Coccinella/septempunctata	#N/A		L. Delanglez		A. Segers	15.VI.2021	2021	Juin	44362	Belgique	Gembloux	Isnes	FEVERPRO SemioTrap	50,5N	4,73E	PBIPSF	PB	2	s1020	Féverole d'hiver
FEVERPRO SemioTrap_2021	Projet FEVERPRO D31 1395	Thèse A. Segers	2021_1977_A. Segers	1977		Coleoptera	Coccinellidae	Propylea	Propylea quatuordecimpunctata	Propylea/quatuordecimpunctata	#N/A		L. Delanglez		A. Segers	15.VI.2021	2021	Juin	44362	Belgique	Gembloux	Isnes	FEVERPRO SemioTrap	50,5N	4,73E	PBIPSF	PB	2	s1020	Féverole d'hiver
FEVERPRO SemioTrap_2021	Projet FEVERPRO D31 1395	Thèse A. Segers	2021_1978_A. Segers	1978		Hymenoptera	Apidae	Bombus	Bombus terrestris	Bombus/terrestris	B_terrestris		J. Bonnet		A. Segers	15.VI.2021	2021	Juin	44362	Belgique	Gembloux	Isnes	FEVERPRO SemioTrap	50,5N	4,73E	PBIPSF	PB	2	s1021	Féverole d'hiver
FEVERPRO SemioTrap_2021	Projet FEVERPRO D31 1395	Thèse A. Segers	2021_1979_A. Segers	1979		Coleoptera	Coccinellidae	Coccinella	Coccinella septempunctata	Coccinella/septempunctata	#N/A		L. Delanglez		A. Segers	22.VI.2021	2021	Juin	44369	Belgique	Gembloux	Isnes	FEVERPRO SemioTrap	50,5N	4,73E	PVIPSF	PV	4	s1025	Féverole d'hiver
FEVERPRO SemioTrap_2021	Projet FEVERPRO D31 1395	Thèse A. Segers	2021_1980_A. Segers	1980		Hymenoptera	Apidae	Bombus	Bombus hortorum	Bombus/hortorum	B_hortorum		J. Bonnet		A. Segers	22.VI.2021	2021	Juin	44369	Belgique	Gembloux	Isnes	FEVERPRO SemioTrap	50,5N	4,73E	PVIPSF	PV	2	s1031	Féverole d'hiver
FEVERPRO SemioTrap_2021	Projet FEVERPRO D31 1395	Thèse A. Segers	2021_1981_A. Segers	1981		Coleoptera	Coccinellidae	Coccinella	Coccinella septempunctata	Coccinella/septempunctata	#N/A		L. Delanglez		A. Segers	22.VI.2021	2021	Juin	44369	Belgique	Gembloux	Isnes	FEVERPRO SemioTrap	50,5N	4,73E	PVAGDF	PV	1	s1038	Féverole d'hiver
FEVERPRO SemioTrap_2021	Projet FEVERPRO D31 1395	Thèse A. Segers	2021_1982_A. Segers	1982		Hymenoptera	Apidae	Apis	Apis mellifera	Apis/mellifera	Apis_mellifera		J. Bonnet		A. Segers	22.VI.2021	2021	Juin	44369	Belgique	Gembloux	Isnes	FEVERPRO SemioTrap	50,5N	4,73E	PBIPSF	PB	3	s1042	Féverole d'hiver
FEVERPRO SemioTrap_2021	Projet FEVERPRO D31 1395	Thèse A. Segers	2021_1983_A. Segers	1983		Coleoptera	Coccinellidae	Harmonia	Harmonia axyridis	Harmonia/axyridis	#N/A		L. Delanglez		A. Segers	22.VI.2021	2021	Juin	44369	Belgique	Gembloux	Isnes	FEVERPRO SemioTrap	50,5N	4,73E	PBIPSF	PB	3	s1043	Féverole d'hiver
FEVERPRO SemioTrap_2021	Projet FEVERPRO D31 1395	Thèse A. Segers	2021_1984_A. Segers	1984		Coleoptera	Coccinellidae	Coccinella	Coccinella septempunctata	Coccinella/septempunctata	#N/A		L. Delanglez		A. Segers	22.VI.2021	2021	Juin	44369	Belgique	Gembloux	Isnes	FEVERPRO SemioTrap	50,5N	4,73E	PBIPSF	PB	3	s1043	Féverole d'hiver
FEVERPRO SemioTrap_2021	Projet FEVERPRO D31 1395	Thèse A. Segers	2021_1985_A. Segers	1985		Coleoptera	Coccinellidae	Coccinella	Coccinella septempunctata	Coccinella/septempunctata	#N/A		L. Delanglez		A. Segers	22.VI.2021	2021	Juin	44369	Belgique	Gembloux	Isnes	FEVERPRO SemioTrap	50,5N	4,73E	PBIPSF	PB	3	s1043	Féverole d'hiver
FEVERPRO SemioTrap_2021	Projet FEVERPRO D31 1395	Thèse A. Segers	2021_1986_A. Segers	1986		Hymenoptera	Apidae	Apis	Apis mellifera	Apis/mellifera	Apis_mellifera		J. Bonnet		A. Segers	22.VI.2021	2021	Juin	44369	Belgique	Gembloux	Isnes	FEVERPRO SemioTrap	50,5N	4,73E	PBIPSF	PB	4	s1048	Féverole d'hiver
FEVERPRO SemioTrap_2021	Projet FEVERPRO D31 1395	Thèse A. Segers	2021_1987_A. Segers	1987		Coleoptera	Coccinellidae	Coccinella	Coccinella septempunctata	Coccinella/septempunctata	#N/A		L. Delanglez		A. Segers	22.VI.2021	2021	Juin	44369	Belgique	Gembloux	Isnes	FEVERPRO SemioTrap	50,5N	4,73E	PBAGDG	PB	3	s1054	Féverole d'hiver
FEVERPRO SemioTrap_2021	Projet FEVERPRO D31 1395	Thèse A. Segers	2021_1988_A. Segers	1988		Coleoptera	Coccinellidae	Psyllobora	Psyllobora vigintiduopunctata	Psyllobora/vigintiduopunctata	#N/A		L. Delanglez		A. Segers	22.VI.2021	2021	Juin	44369	Belgique	Gembloux	Isnes	FEVERPRO SemioTrap	50,5N	4,73E	PBAGDG	PB	3	s1054	Féverole d'hiver
FEVERPRO SemioTrap_2021	Projet FEVERPRO D31 1395	Thèse A. Segers	2021_1989_A. Segers	1989		Coleoptera	Coccinellidae	Coccinella	Coccinella septempunctata	Coccinella/septempunctata	#N/A		L. Delanglez		A. Segers	22.VI.2021	2021	Juin	44369	Belgique	Gembloux	Isnes	FEVERPRO SemioTrap	50,5N	4,73E	PBAGDG	PB	1	s1058	Féverole d'hiver
FEVERPRO SemioTrap_2021	Projet FEVERPRO D31 1395	Thèse A. Segers	2021_1990_A. Segers	1990		Diptera	Syrphidae	Episyrphus	Episyrphus balteatus	Episyrphus/balteatus	#N/A		L. Delanglez		A. Segers	22.VI.2021	2021	Juin	44369	Belgique	Gembloux	Isnes	FEVERPRO SemioTrap	50,5N	4,73E	PBAGDF	PB	2	s1062	Féverole d'hiver
FEVERPRO SemioTrap_2021	Projet FEVERPRO D31 1395	Thèse A. Segers	2021_1991_A. Segers	1991		Coleoptera	Coccinellidae	Coccinella	Coccinella septempunctata	Coccinella/septempunctata	#N/A		L. Delanglez		A. Segers	22.VI.2021	2021	Juin	44369	Belgique	Gembloux	Isnes	FEVERPRO SemioTrap	50,5N	4,73E	PVAGDF	PV	4	s1069	Féverole d'hiver
FEVERPRO SemioTrap_2021	Projet FEVERPRO D31 1395	Thèse A. Segers	2021_1992_A. Segers	1992		Hymenoptera	Apidae	Bombus	Bombus terrestris	Bombus/terrestris	B_terrestris		J. Bonnet		A. Segers	22.VI.2021	2021	Juin	44369	Belgique	Gembloux	Isnes	FEVERPRO SemioTrap	50,5N	4,73E	PVAGDF	PV	4	s1071	Féverole d'hiver
FEVERPRO SemioTrap_2021	Projet FEVERPRO D31 1395	Thèse A. Segers	2021_1993_A. Segers	1993		Coleoptera	Coccinellidae	Coccinella	Coccinella septempunctata	Coccinella/septempunctata	#N/A		L. Delanglez		A. Segers	22.VI.2021	2021	Juin	44369	Belgique	Gembloux	Isnes	FEVERPRO SemioTrap	50,5N	4,73E	PVAGDF	PV	2	s1077	Féverole d'hiver
FEVERPRO SemioTrap_2021	Projet FEVERPRO D31 1395	Thèse A. Segers	2021_1994_A. Segers	1994		Coleoptera	Coccinellidae	Coccinella	Coccinella septempunctata	Coccinella/septempunctata	#N/A		L. Delanglez		A. Segers	22.VI.2021	2021	Juin	44369	Belgique	Gembloux	Isnes	FEVERPRO SemioTrap	50,5N	4,73E	PVAGDF	PV	2	s1077	Féverole d'hiver
FEVERPRO SemioTrap_2021	Projet FEVERPRO D31 1395	Thèse A. Segers	2021_1995_A. Segers	1995		Diptera	Syrphidae	Episyrphus	Episyrphus balteatus	Episyrphus/balteatus	#N/A		L. Delanglez		A. Segers	22.VI.2021	2021	Juin	44369	Belgique	Gembloux	Isnes	FEVERPRO SemioTrap	50,5N	4,73E	PBAGDG	PB	2	s1089	Féverole d'hiver
FEVERPRO SemioTrap_2021	Projet FEVERPRO D31 1395	Thèse A. Segers	2021_1996_A. Segers	1996		Coleoptera	Coccinellidae	Coccinella	Coccinella septempunctata	Coccinella/septempunctata	#N/A		L. Delanglez		A. Segers	22.VI.2021	2021	Juin	44369	Belgique	Gembloux	Isnes	FEVERPRO SemioTrap	50,5N	4,73E	PBAGDG	PB	4	s1092	Féverole d'hiver
FEVERPRO SemioTrap_2021	Projet FEVERPRO D31 1395	Thèse A. Segers	2021_1997_A. Segers	1997		Diptera	Syrphidae	Xylota	Xylota lenta	Xylota/lenta	#N/A		L. Delanglez		A. Segers	22.VI.2021	2021	Juin	44369	Belgique	Gembloux	Isnes	FEVERPRO SemioTrap	50,5N	4,73E	PVAGDG	PV	1	s1105	Féverole d'hiver
FEVERPRO SemioTrap_2021	Projet FEVERPRO D31 1395	Thèse A. Segers	2021_1998_A. Segers	1998		Diptera	Syrphidae	Episyrphus	Episyrphus balteatus	Episyrphus/balteatus	#N/A		L. Delanglez		A. Segers	22.VI.2021	2021	Juin	44369	Belgique	Gembloux	Isnes	FEVERPRO SemioTrap	50,5N	4,73E	PBAGDF	PB	3	s1111	Féverole d'hiver
FEVERPRO SemioTrap_2021	Projet FEVERPRO D31 1395	Thèse A. Segers	2021_1999_A. Segers	1999		Diptera	Syrphidae	Episyrphus	Episyrphus balteatus	Episyrphus/balteatus	#N/A		L. Delanglez		A. Segers	22.VI.2021	2021	Juin	44369	Belgique	Gembloux	Isnes	FEVERPRO SemioTrap	50,5N	4,73E	PBAGDF	PB	3	s1111	Féverole d'hiver
FEVERPRO SemioTrap_2021	Projet FEVERPRO D31 1395	Thèse A. Segers	2021_2000_A. Segers	2000		Diptera	Syrphidae	Episyrphus	Episyrphus balteatus	Episyrphus/balteatus	#N/A		L. Delanglez		A. Segers	22.VI.2021	2021	Juin	44369	Belgique	Gembloux	Isnes	FEVERPRO SemioTrap	50,5N	4,73E	PBAGDF	PB	3	s1111	Féverole d'hiver
FEVERPRO SemioTrap_2021	Projet FEVERPRO D31 1395	Thèse A. Segers	2021_2001_A. Segers	2001		Diptera	Syrphidae	Episyrphus	Episyrphus balteatus	Episyrphus/balteatus	#N/A		L. Delanglez		A. Segers	22.VI.2021	2021	Juin	44369	Belgique	Gembloux	Isnes	FEVERPRO SemioTrap	50,5N	4,73E	PBAGDF	PB	3	s1111	Féverole d'hiver
FEVERPRO SemioTrap_2021	Projet FEVERPRO D31 1395	Thèse A. Segers	2021_2002_A. Segers	2002		Coleoptera	Coccinellidae	Coccinella	Coccinella septempunctata	Coccinella/septempunctata	#N/A		L. Delanglez		A. Segers	22.VI.2021	2021	Juin	44369	Belgique	Gembloux	Isnes	FEVERPRO SemioTrap	50,5N	4,73E	PBAGDF	PB	3	s1112	Féverole d'hiver
FEVERPRO SemioTrap_2021	Projet FEVERPRO D31 1395	Thèse A. Segers	2021_2003_A. Segers	2003		Coleoptera	Coccinellidae	Propylea	Propylea quatuordecimpunctata	Propylea/quatuordecimpunctata	#N/A		L. Delanglez		A. Segers	22.VI.2021	2021	Juin	44369	Belgique	Gembloux	Isnes	FEVERPRO SemioTrap	50,5N	4,73E	PBAGDF	PB	3	s1112	Féverole d'hiver
FEVERPRO SemioTrap_2021	Projet FEVERPRO D31 1395	Thèse A. Segers	2021_2004_A. Segers	2004		Diptera	Syrphidae	Syrphus	Syrphus vitripennis	Syrphus/vitripennis	#N/A		L. Delanglez		A. Segers	22.VI.2021	2021	Juin	44369	Belgique	Gembloux	Isnes	FEVERPRO SemioTrap	50,5N	4,73E	PBIPSF	PB	2	s1116	Féverole d'hiver
FEVERPRO SemioTrap_2021	Projet FEVERPRO D31 1395	Thèse A. Segers	2021_2005_A. Segers	2005		Hymenoptera	Apidae	Apis	Apis mellifera	Apis/mellifera	Apis_mellifera		J. Bonnet		A. Segers	22.VI.2021	2021	Juin	44369	Belgique	Gembloux	Isnes	FEVERPRO SemioTrap	50,5N	4,73E	PBIPSF	PB	2	s1117	Féverole d'hiver
FEVERPRO SemioTrap_2021	Projet FEVERPRO D31 1395	Thèse A. Segers	2021_2007_A. Segers	2007		Coleoptera	Coccinellidae	Coccinella	Coccinella septempunctata	Coccinella/septempunctata	#N/A		L. Delanglez		A. Segers	01.VII.2021	2021	Juillet	44378	Belgique	Gembloux	Isnes	FEVERPRO SemioTrap	50,5N	4,73E	PVAGDF	PV	4	s1125	Féverole d'hiver
FEVERPRO SemioTrap_2021	Projet FEVERPRO D31 1395	Thèse A. Segers	2021_2008_A. Segers	2008		Hymenoptera	Apidae	Apis	Apis mellifera	Apis/mellifera	Apis_mellifera		J. Bonnet		A. Segers	01.VII.2021	2021	Juillet	44378	Belgique	Gembloux	Isnes	FEVERPRO SemioTrap	50,5N	4,73E	PBIPSF	PB	3	s1150	Féverole d'hiver
FEVERPRO SemioTrap_2021	Projet FEVERPRO D31 1395	Thèse A. Segers	2021_2009_A. Segers	2009		Hymenoptera	Apidae	Apis	Apis mellifera	Apis/mellifera	Apis_mellifera		J. Bonnet		A. Segers	01.VII.2021	2021	Juillet	44378	Belgique	Gembloux	Isnes	FEVERPRO SemioTrap	50,5N	4,73E	PBIPSF	PB	3	s1150	Féverole d'hiver
FEVERPRO SemioTrap_2021	Projet FEVERPRO D31 1395	Thèse A. Segers	2021_2010_A. Segers	2010		Hymenoptera	Apidae	Apis	Apis mellifera	Apis/mellifera	Apis_mellifera		J. Bonnet		A. Segers	01.VII.2021	2021	Juillet	44378	Belgique	Gembloux	Isnes	FEVERPRO SemioTrap	50,5N	4,73E	PBIPSF	PB	3	s1150	Féverole d'hiver
FEVERPRO SemioTrap_2021	Projet FEVERPRO D31 1395	Thèse A. Segers	2021_2011_A. Segers	2011		Coleoptera	Coccinellidae	Harmonia	Harmonia axyridis	Harmonia/axyridis	#N/A		L. Delanglez		A. Segers	01.VII.2021	2021	Juillet	44378	Belgique	Gembloux	Isnes	FEVERPRO SemioTrap	50,5N	4,73E	PBIPSF	PB	3	s1151	Féverole d'hiver
FEVERPRO SemioTrap_2021	Projet FEVERPRO D31 1395	Thèse A. Segers	2021_2012_A. Segers	2012		Diptera	Syrphidae	Melanostoma	Melanostoma mellinum	Melanostoma/mellinum	#N/A		L. Delanglez		A. Segers	01.VII.2021	2021	Juillet	44378	Belgique	Gembloux	Isnes	FEVERPRO SemioTrap	50,5N	4,73E	PBIPSF	PB	3	s1153	Féverole d'hiver
FEVERPRO SemioTrap_2021	Projet FEVERPRO D31 1395	Thèse A. Segers	2021_2013_A. Segers	2013		Diptera	Syrphidae	Episyrphus	Episyrphus balteatus	Episyrphus/balteatus	#N/A		L. Delanglez		A. Segers	01.VII.2021	2021	Juillet	44378	Belgique	Gembloux	Isnes	FEVERPRO SemioTrap	50,5N	4,73E	PBIPSF	PB	3	s1153	Féverole d'hiver
FEVERPRO SemioTrap_2021	Projet FEVERPRO D31 1395	Thèse A. Segers	2021_2014_A. Segers	2014		Diptera	Syrphidae	Episyrphus	Episyrphus balteatus	Episyrphus/balteatus	#N/A		L. Delanglez		A. Segers	01.VII.2021	2021	Juillet	44378	Belgique	Gembloux	Isnes	FEVERPRO SemioTrap	50,5N	4,73E	PBIPSF	PB	3	s1153	Féverole d'hiver
FEVERPRO SemioTrap_2021	Projet FEVERPRO D31 1395	Thèse A. Segers	2021_2015_A. Segers	2015		Hymenoptera	Halictidae	Lasioglossum	Lasioglossum pauxillum	Lasioglossum/pauxillum	L_pauxillum		J. Bonnet		A. Segers	01.VII.2021	2021	Juillet	44378	Belgique	Gembloux	Isnes	FEVERPRO SemioTrap	50,5N	4,73E	PBAGDG	PB	2	s1158	Féverole d'hiver
FEVERPRO SemioTrap_2021	Projet FEVERPRO D31 1395	Thèse A. Segers	2021_2016_A. Segers	2016		Diptera	Syrphidae	Episyrphus	Episyrphus balteatus	Episyrphus/balteatus	#N/A		L. Delanglez		A. Segers	01.VII.2021	2021	Juillet	44378	Belgique	Gembloux	Isnes	FEVERPRO SemioTrap	50,5N	4,73E	PBAGDG	PB	2	s1159	Féverole d'hiver
FEVERPRO SemioTrap_2021	Projet FEVERPRO D31 1395	Thèse A. Segers	2021_2017_A. Segers	2017		Hymenoptera	Apidae	Bombus	Bombus hortorum	Bombus/hortorum	B_hortorum		J. Bonnet		A. Segers	01.VII.2021	2021	Juillet	44378	Belgique	Gembloux	Isnes	FEVERPRO SemioTrap	50,5N	4,73E	PVIPSF	PV	1	s1162	Féverole d'hiver
FEVERPRO SemioTrap_2021	Projet FEVERPRO D31 1395	Thèse A. Segers	2021_2019_A. Segers	2019		Coleoptera	Coccinellidae	Harmonia	Harmonia axyridis	Harmonia/axyridis	#N/A		L. Delanglez		A. Segers	01.VII.2021	2021	Juillet	44378	Belgique	Gembloux	Isnes	FEVERPRO SemioTrap	50,5N	4,73E	PVAGDF	PV	1	s1171	Féverole d'hiver
FEVERPRO SemioTrap_2021	Projet FEVERPRO D31 1395	Thèse A. Segers	2021_2020_A. Segers	2020		Coleoptera	Coccinellidae	Harmonia	Harmonia axyridis	Harmonia/axyridis	#N/A		L. Delanglez		A. Segers	01.VII.2021	2021	Juillet	44378	Belgique	Gembloux	Isnes	FEVERPRO SemioTrap	50,5N	4,73E	PVAGDF	PV	1	s1171	Féverole d'hiver
FEVERPRO SemioTrap_2021	Projet FEVERPRO D31 1395	Thèse A. Segers	2021_2021_A. Segers	2021		Coleoptera	Coccinellidae	Harmonia	Harmonia axyridis	Harmonia/axyridis	#N/A		L. Delanglez		A. Segers	01.VII.2021	2021	Juillet	44378	Belgique	Gembloux	Isnes	FEVERPRO SemioTrap	50,5N	4,73E	PVAGDF	PV	1	s1171	Féverole d'hiver
FEVERPRO SemioTrap_2021	Projet FEVERPRO D31 1395	Thèse A. Segers	2021_2022_A. Segers	2022		Hymenoptera	Apidae	Apis	Apis mellifera	Apis/mellifera	Apis_mellifera		J. Bonnet		A. Segers	01.VII.2021	2021	Juillet	44378	Belgique	Gembloux	Isnes	FEVERPRO SemioTrap	50,5N	4,73E	PBIPSF	PB	1	s1174	Féverole d'hiver
FEVERPRO SemioTrap_2021	Projet FEVERPRO D31 1395	Thèse A. Segers	2021_2023_A. Segers	2023		Hymenoptera	Andrenidae	Andrena	Andrena wilkella	Andrena/wilkella	And_wilkella		J. Bonnet		A. Segers	01.VII.2021	2021	Juillet	44378	Belgique	Gembloux	Isnes	FEVERPRO SemioTrap	50,5N	4,73E	PBIPSF	PB	1	s1174	Féverole d'hiver
FEVERPRO SemioTrap_2021	Projet FEVERPRO D31 1395	Thèse A. Segers	2021_2024_A. Segers	2024		Diptera	Syrphidae	Metasyrphus	Metasyrphus corollae	Metasyrphus/corollae	#N/A		L. Delanglez		A. Segers	01.VII.2021	2021	Juillet	44378	Belgique	Gembloux	Isnes	FEVERPRO SemioTrap	50,5N	4,73E	PBAGDF	PB	4	s1179	Féverole d'hiver
FEVERPRO SemioTrap_2021	Projet FEVERPRO D31 1395	Thèse A. Segers	2021_2025_A. Segers	2025		Diptera	Syrphidae	Epistrophe	Epistrophe nitidicollis	Epistrophe/nitidicollis	#N/A		L. Delanglez		A. Segers	01.VII.2021	2021	Juillet	44378	Belgique	Gembloux	Isnes	FEVERPRO SemioTrap	50,5N	4,73E	PBAGDF	PB	1	s1183	Féverole d'hiver
FEVERPRO SemioTrap_2021	Projet FEVERPRO D31 1395	Thèse A. Segers	2021_2026_A. Segers	2026		Hymenoptera	Apidae	Bombus	Bombus terrestris	Bombus/terrestris	B_terrestris		J. Bonnet		A. Segers	01.VII.2021	2021	Juillet	44378	Belgique	Gembloux	Isnes	FEVERPRO SemioTrap	50,5N	4,73E	PBAGDF	PB	1	s1184	Féverole d'hiver
FEVERPRO SemioTrap_2021	Projet FEVERPRO D31 1395	Thèse A. Segers	2021_2027_A. Segers	2027		Hymenoptera	Apidae	Apis	Apis mellifera	Apis/mellifera	Apis_mellifera		J. Bonnet		A. Segers	01.VII.2021	2021	Juillet	44378	Belgique	Gembloux	Isnes	FEVERPRO SemioTrap	50,5N	4,73E	PBAGDG	PB	3	s1190	Féverole d'hiver
FEVERPRO SemioTrap_2021	Projet FEVERPRO D31 1395	Thèse A. Segers	2021_2028_A. Segers	2028		Diptera	Syrphidae	Sphaerophoria	Sphaerophoria scripta	Sphaerophoria/scripta	#N/A		L. Delanglez		A. Segers	01.VII.2021	2021	Juillet	44378	Belgique	Gembloux	Isnes	FEVERPRO SemioTrap	50,5N	4,73E	PBAGDG	PB	3	s1191	Féverole d'hiver
FEVERPRO SemioTrap_2021	Projet FEVERPRO D31 1395	Thèse A. Segers	2021_2029_A. Segers	2029		Diptera	Syrphidae	Episyrphus	Episyrphus balteatus	Episyrphus/balteatus	#N/A		L. Delanglez		A. Segers	01.VII.2021	2021	Juillet	44378	Belgique	Gembloux	Isnes	FEVERPRO SemioTrap	50,5N	4,73E	PBAGDG	PB	1	s1201	Féverole d'hiver
FEVERPRO SemioTrap_2021	Projet FEVERPRO D31 1395	Thèse A. Segers	2021_2030_A. Segers	2030		Hymenoptera	Apidae	Bombus	Bombus terrestris	Bombus/terrestris	B_terrestris		J. Bonnet		A. Segers	01.VII.2021	2021	Juillet	44378	Belgique	Gembloux	Isnes	FEVERPRO SemioTrap	50,5N	4,73E	PBAGDG	PB	1	s1203	Féverole d'hiver
FEVERPRO SemioTrap_2021	Projet FEVERPRO D31 1395	Thèse A. Segers	2021_2031_A. Segers	2031		Hymenoptera	Apidae	Apis	Apis mellifera	Apis/mellifera	Apis_mellifera		J. Bonnet		A. Segers	01.VII.2021	2021	Juillet	44378	Belgique	Gembloux	Isnes	FEVERPRO SemioTrap	50,5N	4,73E	PVAGDG	PV	1	s1207	Féverole d'hiver
FEVERPRO SemioTrap_2021	Projet FEVERPRO D31 1395	Thèse A. Segers	2021_2032_A. Segers	2032		Diptera	Syrphidae	Metasyrphus	Metasyrphus corollae	Metasyrphus/corollae	#N/A		L. Delanglez		A. Segers	08.VII.2021	2021	Juillet	44385	Belgique	Gembloux	Isnes	FEVERPRO SemioTrap	50,5N	4,73E	PVIPSF	PV	3	s1216	Féverole d'hiver
FEVERPRO SemioTrap_2021	Projet FEVERPRO D31 1395	Thèse A. Segers	2021_2033_A. Segers	2033		Diptera	Syrphidae	Sphaerophoria	Sphaerophoria scripta	Sphaerophoria/scripta	#N/A		L. Delanglez		A. Segers	08.VII.2021	2021	Juillet	44385	Belgique	Gembloux	Isnes	FEVERPRO SemioTrap	50,5N	4,73E	PVIPSF	PV	3	s1216	Féverole d'hiver
FEVERPRO SemioTrap_2021	Projet FEVERPRO D31 1395	Thèse A. Segers	2021_2034_A. Segers	2034		Hymenoptera	Apidae	Apis	Apis mellifera	Apis/mellifera	Apis_mellifera		J. Bonnet		A. Segers	08.VII.2021	2021	Juillet	44385	Belgique	Gembloux	Isnes	FEVERPRO SemioTrap	50,5N	4,73E	PBAGDG	PB	2	s1222	Féverole d'hiver
FEVERPRO SemioTrap_2021	Projet FEVERPRO D31 1395	Thèse A. Segers	2021_2035_A. Segers	2035		Hymenoptera	Andrenidae	Andrena	Andrena ovatula	Andrena/ovatula	And_ovatula		J. Bonnet		A. Segers	08.VII.2021	2021	Juillet	44385	Belgique	Gembloux	Isnes	FEVERPRO SemioTrap	50,5N	4,73E	PBAGDG	PB	2	s1222	Féverole d'hiver
FEVERPRO SemioTrap_2021	Projet FEVERPRO D31 1395	Thèse A. Segers	2021_2036_A. Segers	2036		Diptera	Syrphidae	Episyrphus	Episyrphus balteatus	Episyrphus/balteatus	#N/A		L. Delanglez		A. Segers	08.VII.2021	2021	Juillet	44385	Belgique	Gembloux	Isnes	FEVERPRO SemioTrap	50,5N	4,73E	PVIPSF	PV	2	s1227	Féverole d'hiver
FEVERPRO SemioTrap_2021	Projet FEVERPRO D31 1395	Thèse A. Segers	2021_2038_A. Segers	2038		Diptera	Syrphidae	Metasyrphus	Metasyrphus corollae	Metasyrphus/corollae	#N/A		L. Delanglez		A. Segers	08.VII.2021	2021	Juillet	44385	Belgique	Gembloux	Isnes	FEVERPRO SemioTrap	50,5N	4,73E	PVAGDG	PV	1	s1231	Féverole d'hiver
FEVERPRO SemioTrap_2021	Projet FEVERPRO D31 1395	Thèse A. Segers	2021_2039_A. Segers	2039		Hymenoptera	Apidae	Bombus	Bombus lapidarius	Bombus/lapidarius	B_lapidarius		J. Bonnet		A. Segers	08.VII.2021	2021	Juillet	44385	Belgique	Gembloux	Isnes	FEVERPRO SemioTrap	50,5N	4,73E	PVAGDG	PV	4	s1235	Féverole d'hiver
FEVERPRO SemioTrap_2021	Projet FEVERPRO D31 1395	Thèse A. Segers	2021_2040_A. Segers	2040		Hymenoptera	Apidae	Bombus	Bombus hortorum	Bombus/hortorum	B_hortorum		J. Bonnet		A. Segers	08.VII.2021	2021	Juillet	44385	Belgique	Gembloux	Isnes	FEVERPRO SemioTrap	50,5N	4,73E	PVAGDG	PV	2	s1241	Féverole d'hiver
FEVERPRO SemioTrap_2021	Projet FEVERPRO D31 1395	Thèse A. Segers	2021_2041_A. Segers	2041		Diptera	Syrphidae	Episyrphus	Episyrphus balteatus	Episyrphus/balteatus	#N/A		L. Delanglez		A. Segers	08.VII.2021	2021	Juillet	44385	Belgique	Gembloux	Isnes	FEVERPRO SemioTrap	50,5N	4,73E	PBAGDF	PB	3	s1246	Féverole d'hiver
FEVERPRO SemioTrap_2021	Projet FEVERPRO D31 1395	Thèse A. Segers	2021_2042_A. Segers	2042		Diptera	Syrphidae	Melanostoma	Melanostoma mellinum	Melanostoma/mellinum	#N/A		L. Delanglez		A. Segers	08.VII.2021	2021	Juillet	44385	Belgique	Gembloux	Isnes	FEVERPRO SemioTrap	50,5N	4,73E	PBAGDF	PB	3	s1246	Féverole d'hiver
FEVERPRO SemioTrap_2021	Projet FEVERPRO D31 1395	Thèse A. Segers	2021_2043_A. Segers	2043		Diptera	Syrphidae	Episyrphus	Episyrphus balteatus	Episyrphus/balteatus	#N/A		L. Delanglez		A. Segers	08.VII.2021	2021	Juillet	44385	Belgique	Gembloux	Isnes	FEVERPRO SemioTrap	50,5N	4,73E	PBAGDF	PB	3	s1246	Féverole d'hiver
FEVERPRO SemioTrap_2021	Projet FEVERPRO D31 1395	Thèse A. Segers	2021_2044_A. Segers	2044		Diptera	Syrphidae	Sphaerophoria	Sphaerophoria scripta	Sphaerophoria/scripta	#N/A		L. Delanglez		A. Segers	08.VII.2021	2021	Juillet	44385	Belgique	Gembloux	Isnes	FEVERPRO SemioTrap	50,5N	4,73E	PBAGDF	PB	3	s1246	Féverole d'hiver
FEVERPRO SemioTrap_2021	Projet FEVERPRO D31 1395	Thèse A. Segers	2021_2045_A. Segers	2045		Diptera	Syrphidae	Metasyrphus	Metasyrphus corollae	Metasyrphus/corollae	#N/A		L. Delanglez		A. Segers	08.VII.2021	2021	Juillet	44385	Belgique	Gembloux	Isnes	FEVERPRO SemioTrap	50,5N	4,73E	PBAGDF	PB	3	s1246	Féverole d'hiver
FEVERPRO SemioTrap_2021	Projet FEVERPRO D31 1395	Thèse A. Segers	2021_2046_A. Segers	2046		Diptera	Syrphidae	Episyrphus	Episyrphus balteatus	Episyrphus/balteatus	#N/A		L. Delanglez		A. Segers	08.VII.2021	2021	Juillet	44385	Belgique	Gembloux	Isnes	FEVERPRO SemioTrap	50,5N	4,73E	PVAGDF	PV	1	s1250	Féverole d'hiver
FEVERPRO SemioTrap_2021	Projet FEVERPRO D31 1395	Thèse A. Segers	2021_2047_A. Segers	2047		Hymenoptera	Apidae	Apis	Apis mellifera	Apis/mellifera	Apis_mellifera		J. Bonnet		A. Segers	08.VII.2021	2021	Juillet	44385	Belgique	Gembloux	Isnes	FEVERPRO SemioTrap	50,5N	4,73E	PVAGDF	PV	1	s1251	Féverole d'hiver
FEVERPRO SemioTrap_2021	Projet FEVERPRO D31 1395	Thèse A. Segers	2021_2048_A. Segers	2048		Coleoptera	Coccinellidae	Harmonia	Harmonia axyridis	Harmonia/axyridis	#N/A		L. Delanglez		A. Segers	08.VII.2021	2021	Juillet	44385	Belgique	Gembloux	Isnes	FEVERPRO SemioTrap	50,5N	4,73E	PVAGDF	PV	1	s1252	Féverole d'hiver
FEVERPRO SemioTrap_2021	Projet FEVERPRO D31 1395	Thèse A. Segers	2021_2049_A. Segers	2049		Hymenoptera	Apidae	Apis	Apis mellifera	Apis/mellifera	Apis_mellifera		J. Bonnet		A. Segers	08.VII.2021	2021	Juillet	44385	Belgique	Gembloux	Isnes	FEVERPRO SemioTrap	50,5N	4,73E	PVAGDF	PV	4	s1258	Féverole d'hiver
FEVERPRO SemioTrap_2021	Projet FEVERPRO D31 1395	Thèse A. Segers	2021_2050_A. Segers	2050		Diptera	Syrphidae	Episyrphus	Episyrphus balteatus	Episyrphus/balteatus	#N/A		L. Delanglez		A. Segers	08.VII.2021	2021	Juillet	44385	Belgique	Gembloux	Isnes	FEVERPRO SemioTrap	50,5N	4,73E	PBAGDF	PB	2	s1261	Féverole d'hiver
FEVERPRO SemioTrap_2021	Projet FEVERPRO D31 1395	Thèse A. Segers	2021_2051_A. Segers	2051		Diptera	Syrphidae	Episyrphus	Episyrphus balteatus	Episyrphus/balteatus	#N/A		L. Delanglez		A. Segers	08.VII.2021	2021	Juillet	44385	Belgique	Gembloux	Isnes	FEVERPRO SemioTrap	50,5N	4,73E	PBAGDF	PB	2	s1261	Féverole d'hiver
FEVERPRO SemioTrap_2021	Projet FEVERPRO D31 1395	Thèse A. Segers	2021_2052_A. Segers	2052		Diptera	Syrphidae	Melanostoma	Melanostoma mellinum	Melanostoma/mellinum	#N/A		L. Delanglez		A. Segers	08.VII.2021	2021	Juillet	44385	Belgique	Gembloux	Isnes	FEVERPRO SemioTrap	50,5N	4,73E	PBAGDF	PB	2	s1261	Féverole d'hiver
FEVERPRO SemioTrap_2021	Projet FEVERPRO D31 1395	Thèse A. Segers	2021_2053_A. Segers	2053		Diptera	Syrphidae	Episyrphus	Episyrphus balteatus	Episyrphus/balteatus	#N/A		L. Delanglez		A. Segers	08.VII.2021	2021	Juillet	44385	Belgique	Gembloux	Isnes	FEVERPRO SemioTrap	50,5N	4,73E	PBAGDF	PB	2	s1261	Féverole d'hiver
FEVERPRO SemioTrap_2021	Projet FEVERPRO D31 1395	Thèse A. Segers	2021_2055_A. Segers	2055		Hymenoptera	Apidae	Apis	Apis mellifera	Apis/mellifera	Apis_mellifera		J. Bonnet		A. Segers	08.VII.2021	2021	Juillet	44385	Belgique	Gembloux	Isnes	FEVERPRO SemioTrap	50,5N	4,73E	PBAGDF	PB	2	s1263	Féverole d'hiver
FEVERPRO SemioTrap_2021	Projet FEVERPRO D31 1395	Thèse A. Segers	2021_2056_A. Segers	2056		Diptera	Syrphidae	Episyrphus	Episyrphus balteatus	Episyrphus/balteatus	#N/A		L. Delanglez		A. Segers	08.VII.2021	2021	Juillet	44385	Belgique	Gembloux	Isnes	FEVERPRO SemioTrap	50,5N	4,73E	PBIPSF	PB	2	s1271	Féverole d'hiver
FEVERPRO SemioTrap_2021	Projet FEVERPRO D31 1395	Thèse A. Segers	2021_2057_A. Segers	2057		Diptera	Syrphidae	Metasyrphus	Metasyrphus corollae	Metasyrphus/corollae	#N/A		L. Delanglez		A. Segers	08.VII.2021	2021	Juillet	44385	Belgique	Gembloux	Isnes	FEVERPRO SemioTrap	50,5N	4,73E	PBIPSF	PB	2	s1271	Féverole d'hiver
FEVERPRO SemioTrap_2021	Projet FEVERPRO D31 1395	Thèse A. Segers	2021_2058_A. Segers	2058		Hymenoptera	Apidae	Bombus	Bombus terrestris	Bombus/terrestris	B_terrestris		J. Bonnet		A. Segers	08.VII.2021	2021	Juillet	44385	Belgique	Gembloux	Isnes	FEVERPRO SemioTrap	50,5N	4,73E	PBIPSF	PB	2	s1272	Féverole d'hiver
FEVERPRO SemioTrap_2021	Projet FEVERPRO D31 1395	Thèse A. Segers	2021_2059_A. Segers	2059		Hymenoptera	Apidae	Apis	Apis mellifera	Apis/mellifera	Apis_mellifera		J. Bonnet		A. Segers	08.VII.2021	2021	Juillet	44385	Belgique	Gembloux	Isnes	FEVERPRO SemioTrap	50,5N	4,73E	PBIPSF	PB	2	s1272	Féverole d'hiver
FEVERPRO SemioTrap_2021	Projet FEVERPRO D31 1395	Thèse A. Segers	2021_2060_A. Segers	2060		Hymenoptera	Apidae	Apis	Apis mellifera	Apis/mellifera	Apis_mellifera		J. Bonnet		A. Segers	08.VII.2021	2021	Juillet	44385	Belgique	Gembloux	Isnes	FEVERPRO SemioTrap	50,5N	4,73E	PBIPSF	PB	2	s1272	Féverole d'hiver
FEVERPRO SemioTrap_2021	Projet FEVERPRO D31 1395	Thèse A. Segers	2021_2061_A. Segers	2061		Coleoptera	Coccinellidae	Harmonia	Harmonia axyridis	Harmonia/axyridis	#N/A		L. Delanglez		A. Segers	08.VII.2021	2021	Juillet	44385	Belgique	Gembloux	Isnes	FEVERPRO SemioTrap	50,5N	4,73E	PVIPSF	PV	1	s1276	Féverole d'hiver
FEVERPRO SemioTrap_2021	Projet FEVERPRO D31 1395	Thèse A. Segers	2021_2062_A. Segers	2062		Hymenoptera	Halictidae	Lasioglossum	Lasioglossum laticeps	Lasioglossum/laticeps	L_laticeps		J. Bonnet		A. Segers	08.VII.2021	2021	Juillet	44385	Belgique	Gembloux	Isnes	FEVERPRO SemioTrap	50,5N	4,73E	PVIPSF	PV	1	s1280	Féverole d'hiver
FEVERPRO SemioTrap_2021	Projet FEVERPRO D31 1395	Thèse A. Segers	2021_2063_A. Segers	2063		Hymenoptera	Apidae	Bombus	Bombus pascuorum	Bombus/pascuorum	B_pascuorum		J. Bonnet		A. Segers	08.VII.2021	2021	Juillet	44385	Belgique	Gembloux	Isnes	FEVERPRO SemioTrap	50,5N	4,73E	PBAGDF	PB	4	s1283	Féverole d'hiver
FEVERPRO SemioTrap_2021	Projet FEVERPRO D31 1395	Thèse A. Segers	2021_2064_A. Segers	2064		Hymenoptera	Apidae	Bombus	Bombus terrestris	Bombus/terrestris	B_terrestris		J. Bonnet		A. Segers	08.VII.2021	2021	Juillet	44385	Belgique	Gembloux	Isnes	FEVERPRO SemioTrap	50,5N	4,73E	PBAGDF	PB	4	s1283	Féverole d'hiver
FEVERPRO SemioTrap_2021	Projet FEVERPRO D31 1395	Thèse A. Segers	2021_2065_A. Segers	2065		Diptera	Syrphidae	Metasyrphus	Metasyrphus corollae	Metasyrphus/corollae	#N/A		L. Delanglez		A. Segers	08.VII.2021	2021	Juillet	44385	Belgique	Gembloux	Isnes	FEVERPRO SemioTrap	50,5N	4,73E	PBAGDF	PB	4	s1284	Féverole d'hiver
FEVERPRO SemioTrap_2021	Projet FEVERPRO D31 1395	Thèse A. Segers	2021_2066_A. Segers	2066		Diptera	Syrphidae	Metasyrphus	Metasyrphus corollae	Metasyrphus/corollae	#N/A		L. Delanglez		A. Segers	08.VII.2021	2021	Juillet	44385	Belgique	Gembloux	Isnes	FEVERPRO SemioTrap	50,5N	4,73E	PBAGDF	PB	4	s1284	Féverole d'hiver
FEVERPRO SemioTrap_2021	Projet FEVERPRO D31 1395	Thèse A. Segers	2021_2067_A. Segers	2067		Hymenoptera	Apidae	Apis	Apis mellifera	Apis/mellifera	Apis_mellifera		J. Bonnet		A. Segers	08.VII.2021	2021	Juillet	44385	Belgique	Gembloux	Isnes	FEVERPRO SemioTrap	50,5N	4,73E	PBIPSF	PB	3	s1288	Féverole d'hiver
FEVERPRO SemioTrap_2021	Projet FEVERPRO D31 1395	Thèse A. Segers	2021_2068_A. Segers	2068		Hymenoptera	Apidae	Apis	Apis mellifera	Apis/mellifera	Apis_mellifera		J. Bonnet		A. Segers	08.VII.2021	2021	Juillet	44385	Belgique	Gembloux	Isnes	FEVERPRO SemioTrap	50,5N	4,73E	PBIPSF	PB	3	s1288	Féverole d'hiver
FEVERPRO SemioTrap_2021	Projet FEVERPRO D31 1395	Thèse A. Segers	2021_2069_A. Segers	2069		Diptera	Syrphidae	Metasyrphus	Metasyrphus luniger	Metasyrphus/luniger	#N/A		L. Delanglez		A. Segers	08.VII.2021	2021	Juillet	44385	Belgique	Gembloux	Isnes	FEVERPRO SemioTrap	50,5N	4,73E	PBIPSF	PB	3	s1289	Féverole d'hiver
FEVERPRO SemioTrap_2021	Projet FEVERPRO D31 1395	Thèse A. Segers	2021_2070_A. Segers	2070		Diptera	Syrphidae	Episyrphus	Episyrphus balteatus	Episyrphus/balteatus	#N/A		L. Delanglez		A. Segers	08.VII.2021	2021	Juillet	44385	Belgique	Gembloux	Isnes	FEVERPRO SemioTrap	50,5N	4,73E	PBIPSF	PB	3	s1289	Féverole d'hiver
FEVERPRO SemioTrap_2021	Projet FEVERPRO D31 1395	Thèse A. Segers	2021_2071_A. Segers	2071		Diptera	Syrphidae	Episyrphus	Episyrphus balteatus	Episyrphus/balteatus	#N/A		L. Delanglez		A. Segers	08.VII.2021	2021	Juillet	44385	Belgique	Gembloux	Isnes	FEVERPRO SemioTrap	50,5N	4,73E	PBIPSF	PB	3	s1289	Féverole d'hiver
FEVERPRO SemioTrap_2021	Projet FEVERPRO D31 1395	Thèse A. Segers	2021_2072_A. Segers	2072		Diptera	Syrphidae	Scaeva	Scaeva pyrastri	Scaeva/pyrastri	#N/A		L. Delanglez		A. Segers	08.VII.2021	2021	Juillet	44385	Belgique	Gembloux	Isnes	FEVERPRO SemioTrap	50,5N	4,73E	PBIPSF	PB	3	s1289	Féverole d'hiver
FEVERPRO SemioTrap_2021	Projet FEVERPRO D31 1395	Thèse A. Segers	2021_2073_A. Segers	2073		Hymenoptera	Apidae	Apis	Apis mellifera	Apis/mellifera	Apis_mellifera		J. Bonnet		A. Segers	08.VII.2021	2021	Juillet	44385	Belgique	Gembloux	Isnes	FEVERPRO SemioTrap	50,5N	4,73E	PBIPSF	PB	1	s1295	Féverole d'hiver
FEVERPRO SemioTrap_2021	Projet FEVERPRO D31 1395	Thèse A. Segers	2021_2074_A. Segers	2074		Hymenoptera	Apidae	Apis	Apis mellifera	Apis/mellifera	Apis_mellifera		J. Bonnet		A. Segers	08.VII.2021	2021	Juillet	44385	Belgique	Gembloux	Isnes	FEVERPRO SemioTrap	50,5N	4,73E	PBIPSF	PB	1	s1295	Féverole d'hiver
FEVERPRO SemioTrap_2021	Projet FEVERPRO D31 1395	Thèse A. Segers	2021_2077_A. Segers	2077		Hymenoptera	Apidae	Apis	Apis mellifera	Apis/mellifera	Apis_mellifera		J. Bonnet		A. Segers	08.VII.2021	2021	Juillet	44385	Belgique	Gembloux	Isnes	FEVERPRO SemioTrap	50,5N	4,73E	PBIPSF	PB	1	s1295	Féverole d'hiver
FEVERPRO SemioTrap_2021	Projet FEVERPRO D31 1395	Thèse A. Segers	2021_2078_A. Segers	2078		Hymenoptera	Apidae	Apis	Apis mellifera	Apis/mellifera	Apis_mellifera		J. Bonnet		A. Segers	08.VII.2021	2021	Juillet	44385	Belgique	Gembloux	Isnes	FEVERPRO SemioTrap	50,5N	4,73E	PBIPSF	PB	1	s1295	Féverole d'hiver
FEVERPRO SemioTrap_2021	Projet FEVERPRO D31 1395	Thèse A. Segers	2021_2079_A. Segers	2079		Hymenoptera	Apidae	Bombus	Bombus lapidarius	Bombus/lapidarius	B_lapidarius		J. Bonnet		A. Segers	08.VII.2021	2021	Juillet	44385	Belgique	Gembloux	Isnes	FEVERPRO SemioTrap	50,5N	4,73E	PBIPSF	PB	1	s1295	Féverole d'hiver
FEVERPRO SemioTrap_2021	Projet FEVERPRO D31 1395	Thèse A. Segers	2021_2080_A. Segers	2080		Coleoptera	Coccinellidae	Psyllobora	Psyllobora vigintiduopunctata	Psyllobora/vigintiduopunctata	#N/A		L. Delanglez		A. Segers	08.VII.2021	2021	Juillet	44385	Belgique	Gembloux	Isnes	FEVERPRO SemioTrap	50,5N	4,73E	PBIPSF	PB	1	s1297	Féverole d'hiver
FEVERPRO SemioTrap_2021	Projet FEVERPRO D31 1395	Thèse A. Segers	2021_2081_A. Segers	2081		Hymenoptera	Halictidae	Lasioglossum	Lasioglossum pauxillum	Lasioglossum/pauxillum	L_pauxillum		J. Bonnet		A. Segers	08.VII.2021	2021	Juillet	44385	Belgique	Gembloux	Isnes	FEVERPRO SemioTrap	50,5N	4,73E	PBAGDG	PB	1	s1301	Féverole d'hiver
FEVERPRO SemioTrap_2021	Projet FEVERPRO D31 1395	Thèse A. Segers	2021_2084_A. Segers	2084		Hymenoptera	Apidae	Nomada	Nomada flavoguttata	Nomada/flavoguttata	N_flavoguttata		J. Bonnet		A. Segers	08.VII.2021	2021	Juillet	44385	Belgique	Gembloux	Isnes	FEVERPRO SemioTrap	50,5N	4,73E	PBAGDF	PB	1	s1306	Féverole d'hiver
FEVERPRO SemioTrap_2021	Projet FEVERPRO D31 1395	Thèse A. Segers	2021_2086_A. Segers	2086		Hymenoptera	Colletidae	Hylaeus	Hylaeus communis	Hylaeus/communis	Hy_communis		J. Bonnet		A. Segers	08.VII.2021	2021	Juillet	44385	Belgique	Gembloux	Isnes	FEVERPRO SemioTrap	50,5N	4,73E	PBAGDF	PB	1	s1306	Féverole d'hiver
FEVERPRO SemioTrap_2021	Projet FEVERPRO D31 1395	Thèse A. Segers	2021_2087_A. Segers	2087		Hymenoptera	Colletidae	Hylaeus	Hylaeus communis	Hylaeus/communis	Hy_communis		J. Bonnet		A. Segers	08.VII.2021	2021	Juillet	44385	Belgique	Gembloux	Isnes	FEVERPRO SemioTrap	50,5N	4,73E	PBAGDF	PB	1	s1306	Féverole d'hiver
FEVERPRO SemioTrap_2021	Projet FEVERPRO D31 1395	Thèse A. Segers	2021_2088_A. Segers	2088		Hymenoptera	Halictidae	Lasioglossum	Lasioglossum pauxillum	Lasioglossum/pauxillum	L_pauxillum		J. Bonnet		A. Segers	08.VII.2021	2021	Juillet	44385	Belgique	Gembloux	Isnes	FEVERPRO SemioTrap	50,5N	4,73E	PBAGDF	PB	1	s1306	Féverole d'hiver
FEVERPRO SemioTrap_2021	Projet FEVERPRO D31 1395	Thèse A. Segers	2021_2089_A. Segers	2089		Hymenoptera	Apidae	Bombus	Bombus hortorum	Bombus/hortorum	B_hortorum		J. Bonnet		A. Segers	08.VII.2021	2021	Juillet	44385	Belgique	Gembloux	Isnes	FEVERPRO SemioTrap	50,5N	4,73E	PBIPSF	PB	4	s1311	Féverole d'hiver
FEVERPRO SemioTrap_2021	Projet FEVERPRO D31 1395	Thèse A. Segers	2021_2090_A. Segers	2090		Hymenoptera	Apidae	Apis	Apis mellifera	Apis/mellifera	Apis_mellifera		J. Bonnet		A. Segers	08.VII.2021	2021	Juillet	44385	Belgique	Gembloux	Isnes	FEVERPRO SemioTrap	50,5N	4,73E	PBIPSF	PB	4	s1311	Féverole d'hiver
FEVERPRO SemioTrap_2021	Projet FEVERPRO D31 1395	Thèse A. Segers	2021_2091_A. Segers	2091		Hymenoptera	Apidae	Bombus	Bombus pascuorum	Bombus/pascuorum	B_pascuorum		J. Bonnet		A. Segers	08.VII.2021	2021	Juillet	44385	Belgique	Gembloux	Isnes	FEVERPRO SemioTrap	50,5N	4,73E	PBIPSF	PB	4	s1311	Féverole d'hiver
FEVERPRO SemioTrap_2021	Projet FEVERPRO D31 1395	Thèse A. Segers	2021_2092_A. Segers	2092		Hymenoptera	Apidae	Bombus	Bombus hortorum	Bombus/hortorum	B_hortorum		J. Bonnet		A. Segers	08.VII.2021	2021	Juillet	44385	Belgique	Gembloux	Isnes	FEVERPRO SemioTrap	50,5N	4,73E	PBIPSF	PB	4	s1311	Féverole d'hiver
FEVERPRO SemioTrap_2021	Projet FEVERPRO D31 1395	Thèse A. Segers	2021_2093_A. Segers	2093		Hymenoptera	Apidae	Apis	Apis mellifera	Apis/mellifera	Apis_mellifera		J. Bonnet		A. Segers	08.VII.2021	2021	Juillet	44385	Belgique	Gembloux	Isnes	FEVERPRO SemioTrap	50,5N	4,73E	PBIPSF	PB	4	s1311	Féverole d'hiver
FEVERPRO SemioTrap_2021	Projet FEVERPRO D31 1395	Thèse A. Segers	2021_2094_A. Segers	2094		Hymenoptera	Apidae	Apis	Apis mellifera	Apis/mellifera	Apis_mellifera		J. Bonnet		A. Segers	08.VII.2021	2021	Juillet	44385	Belgique	Gembloux	Isnes	FEVERPRO SemioTrap	50,5N	4,73E	PBIPSF	PB	4	s1311	Féverole d'hiver
FEVERPRO SemioTrap_2021	Projet FEVERPRO D31 1395	Thèse A. Segers	2021_2095_A. Segers	2095		Hymenoptera	Halictidae	Lasioglossum	Lasioglossum lativentre	Lasioglossum/lativentre	L_lativentre		J. Bonnet		A. Segers	08.VII.2021	2021	Juillet	44385	Belgique	Gembloux	Isnes	FEVERPRO SemioTrap	50,5N	4,73E	PBIPSF	PB	4	s1311	Féverole d'hiver
FEVERPRO SemioTrap_2021	Projet FEVERPRO D31 1395	Thèse A. Segers	2021_2096_A. Segers	2096		Diptera	Syrphidae	Episyrphus	Episyrphus balteatus	Episyrphus/balteatus	#N/A		L. Delanglez		A. Segers	08.VII.2021	2021	Juillet	44385	Belgique	Gembloux	Isnes	FEVERPRO SemioTrap	50,5N	4,73E	PBIPSF	PB	4	s1313	Féverole d'hiver
FEVERPRO SemioTrap_2021	Projet FEVERPRO D31 1395	Thèse A. Segers	2021_2097_A. Segers	2097		Hymenoptera	Halictidae	Lasioglossum	Lasioglossum pauxillum	Lasioglossum/pauxillum	L_pauxillum		J. Bonnet		A. Segers	08.VII.2021	2021	Juillet	44385	Belgique	Gembloux	Isnes	FEVERPRO SemioTrap	50,5N	4,73E	PBAGDG	PB	3	s1320	Féverole d'hiver
FEVERPRO SemioTrap_2021	Projet FEVERPRO D31 1395	Thèse A. Segers	2021_2098_A. Segers	2098		Diptera	Syrphidae	Sphaerophoria	Sphaerophoria scripta	Sphaerophoria/scripta	#N/A		L. Delanglez		A. Segers	16.VII.2021	2021	Juillet	44393	Belgique	Gembloux	Isnes	FEVERPRO SemioTrap	50,5N	4,73E	PBIPSF	PB	1	s1324	Féverole d'hiver
FEVERPRO SemioTrap_2021	Projet FEVERPRO D31 1395	Thèse A. Segers	2021_2099_A. Segers	2099		Diptera	Syrphidae	Episyrphus	Episyrphus balteatus	Episyrphus/balteatus	#N/A		L. Delanglez		A. Segers	16.VII.2021	2021	Juillet	44393	Belgique	Gembloux	Isnes	FEVERPRO SemioTrap	50,5N	4,73E	PBIPSF	PB	1	s1324	Féverole d'hiver
FEVERPRO SemioTrap_2021	Projet FEVERPRO D31 1395	Thèse A. Segers	2021_2100_A. Segers	2100		Diptera	Syrphidae	Episyrphus	Episyrphus balteatus	Episyrphus/balteatus	#N/A		L. Delanglez		A. Segers	16.VII.2021	2021	Juillet	44393	Belgique	Gembloux	Isnes	FEVERPRO SemioTrap	50,5N	4,73E	PBIPSF	PB	1	s1324	Féverole d'hiver
FEVERPRO SemioTrap_2021	Projet FEVERPRO D31 1395	Thèse A. Segers	2021_2101_A. Segers	2101		Diptera	Syrphidae	Episyrphus	Episyrphus balteatus	Episyrphus/balteatus	#N/A		L. Delanglez		A. Segers	16.VII.2021	2021	Juillet	44393	Belgique	Gembloux	Isnes	FEVERPRO SemioTrap	50,5N	4,73E	PBIPSF	PB	1	s1324	Féverole d'hiver
FEVERPRO SemioTrap_2021	Projet FEVERPRO D31 1395	Thèse A. Segers	2021_2102_A. Segers	2102		Diptera	Syrphidae	Episyrphus	Episyrphus balteatus	Episyrphus/balteatus	#N/A		L. Delanglez		A. Segers	16.VII.2021	2021	Juillet	44393	Belgique	Gembloux	Isnes	FEVERPRO SemioTrap	50,5N	4,73E	PBIPSF	PB	1	s1324	Féverole d'hiver
FEVERPRO SemioTrap_2021	Projet FEVERPRO D31 1395	Thèse A. Segers	2021_2103_A. Segers	2103		Diptera	Syrphidae	Melanostoma	Melanostoma mellinum	Melanostoma/mellinum	#N/A		L. Delanglez		A. Segers	16.VII.2021	2021	Juillet	44393	Belgique	Gembloux	Isnes	FEVERPRO SemioTrap	50,5N	4,73E	PBIPSF	PB	1	s1324	Féverole d'hiver
FEVERPRO SemioTrap_2021	Projet FEVERPRO D31 1395	Thèse A. Segers	2021_2104_A. Segers	2104		Hymenoptera	Apidae	Apis	Apis mellifera	Apis/mellifera	Apis_mellifera		J. Bonnet		A. Segers	16.VII.2021	2021	Juillet	44393	Belgique	Gembloux	Isnes	FEVERPRO SemioTrap	50,5N	4,73E	PBIPSF	PB	1	s1325	Féverole d'hiver
FEVERPRO SemioTrap_2021	Projet FEVERPRO D31 1395	Thèse A. Segers	2021_2106_A. Segers	2106		Hymenoptera	Apidae	Apis	Apis mellifera	Apis/mellifera	Apis_mellifera		J. Bonnet		A. Segers	16.VII.2021	2021	Juillet	44393	Belgique	Gembloux	Isnes	FEVERPRO SemioTrap	50,5N	4,73E	PBIPSF	PB	1	s1325	Féverole d'hiver
FEVERPRO SemioTrap_2021	Projet FEVERPRO D31 1395	Thèse A. Segers	2021_2107_A. Segers	2107		Diptera	Syrphidae	Metasyrphus	Metasyrphus corollae	Metasyrphus/corollae	#N/A		L. Delanglez		A. Segers	16.VII.2021	2021	Juillet	44393	Belgique	Gembloux	Isnes	FEVERPRO SemioTrap	50,5N	4,73E	PBAGDG	PB	3	s1333	Féverole d'hiver
FEVERPRO SemioTrap_2021	Projet FEVERPRO D31 1395	Thèse A. Segers	2021_2108_A. Segers	2108		Diptera	Syrphidae	Episyrphus	Episyrphus balteatus	Episyrphus/balteatus	#N/A		L. Delanglez		A. Segers	16.VII.2021	2021	Juillet	44393	Belgique	Gembloux	Isnes	FEVERPRO SemioTrap	50,5N	4,73E	PBAGDG	PB	3	s1333	Féverole d'hiver
FEVERPRO SemioTrap_2021	Projet FEVERPRO D31 1395	Thèse A. Segers	2021_2109_A. Segers	2109		Diptera	Syrphidae	Episyrphus	Episyrphus balteatus	Episyrphus/balteatus	#N/A		L. Delanglez		A. Segers	16.VII.2021	2021	Juillet	44393	Belgique	Gembloux	Isnes	FEVERPRO SemioTrap	50,5N	4,73E	PBAGDG	PB	3	s1333	Féverole d'hiver
FEVERPRO SemioTrap_2021	Projet FEVERPRO D31 1395	Thèse A. Segers	2021_2110_A. Segers	2110		Diptera	Syrphidae	Episyrphus	Episyrphus balteatus	Episyrphus/balteatus	#N/A		L. Delanglez		A. Segers	16.VII.2021	2021	Juillet	44393	Belgique	Gembloux	Isnes	FEVERPRO SemioTrap	50,5N	4,73E	PBAGDG	PB	3	s1333	Féverole d'hiver
FEVERPRO SemioTrap_2021	Projet FEVERPRO D31 1395	Thèse A. Segers	2021_2111_A. Segers	2111		Diptera	Syrphidae	Sphaerophoria	Sphaerophoria scripta	Sphaerophoria/scripta	#N/A		L. Delanglez		A. Segers	16.VII.2021	2021	Juillet	44393	Belgique	Gembloux	Isnes	FEVERPRO SemioTrap	50,5N	4,73E	PBAGDG	PB	3	s1333	Féverole d'hiver
FEVERPRO SemioTrap_2021	Projet FEVERPRO D31 1395	Thèse A. Segers	2021_2112_A. Segers	2112		Hymenoptera	Apidae	Bombus	Bombus terrestris	Bombus/terrestris	B_terrestris		J. Bonnet		A. Segers	16.VII.2021	2021	Juillet	44393	Belgique	Gembloux	Isnes	FEVERPRO SemioTrap	50,5N	4,73E	PVIPSF	PV	3	s1336	Féverole d'hiver
FEVERPRO SemioTrap_2021	Projet FEVERPRO D31 1395	Thèse A. Segers	2021_2113_A. Segers	2113		Hymenoptera	Apidae	Apis	Apis mellifera	Apis/mellifera	Apis_mellifera		J. Bonnet		A. Segers	16.VII.2021	2021	Juillet	44393	Belgique	Gembloux	Isnes	FEVERPRO SemioTrap	50,5N	4,73E	PVIPSF	PV	3	s1336	Féverole d'hiver
FEVERPRO SemioTrap_2021	Projet FEVERPRO D31 1395	Thèse A. Segers	2021_2114_A. Segers	2114		Diptera	Syrphidae	Episyrphus	Episyrphus balteatus	Episyrphus/balteatus	#N/A		L. Delanglez		A. Segers	16.VII.2021	2021	Juillet	44393	Belgique	Gembloux	Isnes	FEVERPRO SemioTrap	50,5N	4,73E	PBAGDF	PB	3	s1340	Féverole d'hiver
FEVERPRO SemioTrap_2021	Projet FEVERPRO D31 1395	Thèse A. Segers	2021_2115_A. Segers	2115		Diptera	Syrphidae	Episyrphus	Episyrphus balteatus	Episyrphus/balteatus	#N/A		L. Delanglez		A. Segers	16.VII.2021	2021	Juillet	44393	Belgique	Gembloux	Isnes	FEVERPRO SemioTrap	50,5N	4,73E	PBAGDF	PB	3	s1340	Féverole d'hiver
FEVERPRO SemioTrap_2021	Projet FEVERPRO D31 1395	Thèse A. Segers	2021_2116_A. Segers	2116		Diptera	Syrphidae	Metasyrphus	Metasyrphus corollae	Metasyrphus/corollae	#N/A		L. Delanglez		A. Segers	16.VII.2021	2021	Juillet	44393	Belgique	Gembloux	Isnes	FEVERPRO SemioTrap	50,5N	4,73E	PBIPSF	PB	3	s1346	Féverole d'hiver
FEVERPRO SemioTrap_2021	Projet FEVERPRO D31 1395	Thèse A. Segers	2021_2117_A. Segers	2117		Diptera	Syrphidae	Episyrphus	Episyrphus balteatus	Episyrphus/balteatus	#N/A		L. Delanglez		A. Segers	16.VII.2021	2021	Juillet	44393	Belgique	Gembloux	Isnes	FEVERPRO SemioTrap	50,5N	4,73E	PBIPSF	PB	3	s1346	Féverole d'hiver
FEVERPRO SemioTrap_2021	Projet FEVERPRO D31 1395	Thèse A. Segers	2021_2118_A. Segers	2118		Diptera	Syrphidae	Episyrphus	Episyrphus balteatus	Episyrphus/balteatus	#N/A		L. Delanglez		A. Segers	16.VII.2021	2021	Juillet	44393	Belgique	Gembloux	Isnes	FEVERPRO SemioTrap	50,5N	4,73E	PBIPSF	PB	3	s1346	Féverole d'hiver
FEVERPRO SemioTrap_2021	Projet FEVERPRO D31 1395	Thèse A. Segers	2021_2119_A. Segers	2119		Diptera	Syrphidae	Episyrphus	Episyrphus balteatus	Episyrphus/balteatus	#N/A		L. Delanglez		A. Segers	16.VII.2021	2021	Juillet	44393	Belgique	Gembloux	Isnes	FEVERPRO SemioTrap	50,5N	4,73E	PBIPSF	PB	3	s1346	Féverole d'hiver
FEVERPRO SemioTrap_2021	Projet FEVERPRO D31 1395	Thèse A. Segers	2021_2120_A. Segers	2120		Diptera	Syrphidae	Sphaerophoria	Sphaerophoria scripta	Sphaerophoria/scripta	#N/A		L. Delanglez		A. Segers	16.VII.2021	2021	Juillet	44393	Belgique	Gembloux	Isnes	FEVERPRO SemioTrap	50,5N	4,73E	PBIPSF	PB	3	s1346	Féverole d'hiver
FEVERPRO SemioTrap_2021	Projet FEVERPRO D31 1395	Thèse A. Segers	2021_2121_A. Segers	2121		Diptera	Syrphidae	Episyrphus	Episyrphus balteatus	Episyrphus/balteatus	#N/A		L. Delanglez		A. Segers	16.VII.2021	2021	Juillet	44393	Belgique	Gembloux	Isnes	FEVERPRO SemioTrap	50,5N	4,73E	PBIPSF	PB	3	s1346	Féverole d'hiver
FEVERPRO SemioTrap_2021	Projet FEVERPRO D31 1395	Thèse A. Segers	2021_2122_A. Segers	2122		Diptera	Syrphidae	Episyrphus	Episyrphus balteatus	Episyrphus/balteatus	#N/A		L. Delanglez		A. Segers	16.VII.2021	2021	Juillet	44393	Belgique	Gembloux	Isnes	FEVERPRO SemioTrap	50,5N	4,73E	PBIPSF	PB	3	s1346	Féverole d'hiver
FEVERPRO SemioTrap_2021	Projet FEVERPRO D31 1395	Thèse A. Segers	2021_2123_A. Segers	2123		Diptera	Syrphidae	Sphaerophoria	Sphaerophoria scripta	Sphaerophoria/scripta	#N/A		L. Delanglez		A. Segers	16.VII.2021	2021	Juillet	44393	Belgique	Gembloux	Isnes	FEVERPRO SemioTrap	50,5N	4,73E	PBIPSF	PB	3	s1346	Féverole d'hiver
FEVERPRO SemioTrap_2021	Projet FEVERPRO D31 1395	Thèse A. Segers	2021_2124_A. Segers	2124		Diptera	Syrphidae	Episyrphus	Episyrphus balteatus	Episyrphus/balteatus	#N/A		L. Delanglez		A. Segers	16.VII.2021	2021	Juillet	44393	Belgique	Gembloux	Isnes	FEVERPRO SemioTrap	50,5N	4,73E	PBIPSF	PB	3	s1346	Féverole d'hiver
FEVERPRO SemioTrap_2021	Projet FEVERPRO D31 1395	Thèse A. Segers	2021_2125_A. Segers	2125		Diptera	Syrphidae	Sphaerophoria	Sphaerophoria scripta	Sphaerophoria/scripta	#N/A		L. Delanglez		A. Segers	16.VII.2021	2021	Juillet	44393	Belgique	Gembloux	Isnes	FEVERPRO SemioTrap	50,5N	4,73E	PBIPSF	PB	3	s1346	Féverole d'hiver
FEVERPRO SemioTrap_2021	Projet FEVERPRO D31 1395	Thèse A. Segers	2021_2126_A. Segers	2126		Diptera	Syrphidae	Melanostoma	Melanostoma mellinum	Melanostoma/mellinum	#N/A		L. Delanglez		A. Segers	16.VII.2021	2021	Juillet	44393	Belgique	Gembloux	Isnes	FEVERPRO SemioTrap	50,5N	4,73E	PBIPSF	PB	3	s1346	Féverole d'hiver
FEVERPRO SemioTrap_2021	Projet FEVERPRO D31 1395	Thèse A. Segers	2021_2127_A. Segers	2127		Diptera	Syrphidae	Sphaerophoria	Sphaerophoria scripta	Sphaerophoria/scripta	#N/A		L. Delanglez		A. Segers	16.VII.2021	2021	Juillet	44393	Belgique	Gembloux	Isnes	FEVERPRO SemioTrap	50,5N	4,73E	PBIPSF	PB	3	s1346	Féverole d'hiver
FEVERPRO SemioTrap_2021	Projet FEVERPRO D31 1395	Thèse A. Segers	2021_2128_A. Segers	2128		Diptera	Syrphidae	Sphaerophoria	Sphaerophoria scripta	Sphaerophoria/scripta	#N/A		L. Delanglez		A. Segers	16.VII.2021	2021	Juillet	44393	Belgique	Gembloux	Isnes	FEVERPRO SemioTrap	50,5N	4,73E	PBIPSF	PB	3	s1346	Féverole d'hiver
FEVERPRO SemioTrap_2021	Projet FEVERPRO D31 1395	Thèse A. Segers	2021_2129_A. Segers	2129		Diptera	Syrphidae	Episyrphus	Episyrphus balteatus	Episyrphus/balteatus	#N/A		L. Delanglez		A. Segers	16.VII.2021	2021	Juillet	44393	Belgique	Gembloux	Isnes	FEVERPRO SemioTrap	50,5N	4,73E	PBIPSF	PB	3	s1346	Féverole d'hiver
FEVERPRO SemioTrap_2021	Projet FEVERPRO D31 1395	Thèse A. Segers	2021_2130_A. Segers	2130		Diptera	Syrphidae	Melanostoma	Melanostoma mellinum	Melanostoma/mellinum	#N/A		L. Delanglez		A. Segers	16.VII.2021	2021	Juillet	44393	Belgique	Gembloux	Isnes	FEVERPRO SemioTrap	50,5N	4,73E	PBIPSF	PB	3	s1346	Féverole d'hiver
FEVERPRO SemioTrap_2021	Projet FEVERPRO D31 1395	Thèse A. Segers	2021_2131_A. Segers	2131		Diptera	Syrphidae	Episyrphus	Episyrphus balteatus	Episyrphus/balteatus	#N/A		L. Delanglez		A. Segers	16.VII.2021	2021	Juillet	44393	Belgique	Gembloux	Isnes	FEVERPRO SemioTrap	50,5N	4,73E	PBIPSF	PB	3	s1346	Féverole d'hiver
FEVERPRO SemioTrap_2021	Projet FEVERPRO D31 1395	Thèse A. Segers	2021_2132_A. Segers	2132		Diptera	Syrphidae	Episyrphus	Episyrphus balteatus	Episyrphus/balteatus	#N/A		L. Delanglez		A. Segers	16.VII.2021	2021	Juillet	44393	Belgique	Gembloux	Isnes	FEVERPRO SemioTrap	50,5N	4,73E	PBIPSF	PB	3	s1346	Féverole d'hiver
FEVERPRO SemioTrap_2021	Projet FEVERPRO D31 1395	Thèse A. Segers	2021_2133_A. Segers	2133		Diptera	Syrphidae	Melanostoma	Melanostoma mellinum	Melanostoma/mellinum	#N/A		L. Delanglez		A. Segers	16.VII.2021	2021	Juillet	44393	Belgique	Gembloux	Isnes	FEVERPRO SemioTrap	50,5N	4,73E	PBIPSF	PB	3	s1346	Féverole d'hiver
FEVERPRO SemioTrap_2021	Projet FEVERPRO D31 1395	Thèse A. Segers	2021_2134_A. Segers	2134		Diptera	Syrphidae	Sphaerophoria	Sphaerophoria scripta	Sphaerophoria/scripta	#N/A		L. Delanglez		A. Segers	16.VII.2021	2021	Juillet	44393	Belgique	Gembloux	Isnes	FEVERPRO SemioTrap	50,5N	4,73E	PBIPSF	PB	3	s1346	Féverole d'hiver
FEVERPRO SemioTrap_2021	Projet FEVERPRO D31 1395	Thèse A. Segers	2021_2135_A. Segers	2135		Diptera	Syrphidae	Metasyrphus	Metasyrphus luniger	Metasyrphus/luniger	#N/A		L. Delanglez		A. Segers	16.VII.2021	2021	Juillet	44393	Belgique	Gembloux	Isnes	FEVERPRO SemioTrap	50,5N	4,73E	PBIPSF	PB	3	s1346	Féverole d'hiver
FEVERPRO SemioTrap_2021	Projet FEVERPRO D31 1395	Thèse A. Segers	2021_2136_A. Segers	2136		Diptera	Syrphidae	Sphaerophoria	Sphaerophoria scripta	Sphaerophoria/scripta	#N/A		L. Delanglez		A. Segers	16.VII.2021	2021	Juillet	44393	Belgique	Gembloux	Isnes	FEVERPRO SemioTrap	50,5N	4,73E	PBIPSF	PB	3	s1346	Féverole d'hiver
FEVERPRO SemioTrap_2021	Projet FEVERPRO D31 1395	Thèse A. Segers	2021_2137_A. Segers	2137		Diptera	Syrphidae	Sphaerophoria	Sphaerophoria scripta	Sphaerophoria/scripta	#N/A		L. Delanglez		A. Segers	16.VII.2021	2021	Juillet	44393	Belgique	Gembloux	Isnes	FEVERPRO SemioTrap	50,5N	4,73E	PBIPSF	PB	3	s1346	Féverole d'hiver
FEVERPRO SemioTrap_2021	Projet FEVERPRO D31 1395	Thèse A. Segers	2021_2138_A. Segers	2138		Diptera	Syrphidae	Episyrphus	Episyrphus balteatus	Episyrphus/balteatus	#N/A		L. Delanglez		A. Segers	16.VII.2021	2021	Juillet	44393	Belgique	Gembloux	Isnes	FEVERPRO SemioTrap	50,5N	4,73E	PBIPSF	PB	3	s1346	Féverole d'hiver
FEVERPRO SemioTrap_2021	Projet FEVERPRO D31 1395	Thèse A. Segers	2021_2139_A. Segers	2139		Diptera	Syrphidae	Sphaerophoria	Sphaerophoria scripta	Sphaerophoria/scripta	#N/A		L. Delanglez		A. Segers	16.VII.2021	2021	Juillet	44393	Belgique	Gembloux	Isnes	FEVERPRO SemioTrap	50,5N	4,73E	PBIPSF	PB	3	s1346	Féverole d'hiver
FEVERPRO SemioTrap_2021	Projet FEVERPRO D31 1395	Thèse A. Segers	2021_2140_A. Segers	2140		Diptera	Syrphidae	Episyrphus	Episyrphus balteatus	Episyrphus/balteatus	#N/A		L. Delanglez		A. Segers	16.VII.2021	2021	Juillet	44393	Belgique	Gembloux	Isnes	FEVERPRO SemioTrap	50,5N	4,73E	PBIPSF	PB	3	s1346	Féverole d'hiver
FEVERPRO SemioTrap_2021	Projet FEVERPRO D31 1395	Thèse A. Segers	2021_2141_A. Segers	2141		Hymenoptera	Apidae	Apis	Apis mellifera	Apis/mellifera	Apis_mellifera		J. Bonnet		A. Segers	16.VII.2021	2021	Juillet	44393	Belgique	Gembloux	Isnes	FEVERPRO SemioTrap	50,5N	4,73E	PBIPSF	PB	3	s1348	Féverole d'hiver
FEVERPRO SemioTrap_2021	Projet FEVERPRO D31 1395	Thèse A. Segers	2021_2143_A. Segers	2143		Hymenoptera	Apidae	Apis	Apis mellifera	Apis/mellifera	Apis_mellifera		J. Bonnet		A. Segers	16.VII.2021	2021	Juillet	44393	Belgique	Gembloux	Isnes	FEVERPRO SemioTrap	50,5N	4,73E	PBIPSF	PB	3	s1348	Féverole d'hiver
FEVERPRO SemioTrap_2021	Projet FEVERPRO D31 1395	Thèse A. Segers	2021_2144_A. Segers	2144		Hymenoptera	Apidae	Bombus	Bombus terrestris	Bombus/terrestris	B_terrestris		J. Bonnet		A. Segers	16.VII.2021	2021	Juillet	44393	Belgique	Gembloux	Isnes	FEVERPRO SemioTrap	50,5N	4,73E	PBIPSF	PB	3	s1348	Féverole d'hiver
FEVERPRO SemioTrap_2021	Projet FEVERPRO D31 1395	Thèse A. Segers	2021_2145_A. Segers	2145		Hymenoptera	Apidae	Apis	Apis mellifera	Apis/mellifera	Apis_mellifera		J. Bonnet		A. Segers	16.VII.2021	2021	Juillet	44393	Belgique	Gembloux	Isnes	FEVERPRO SemioTrap	50,5N	4,73E	PVAGDF	PV	1	s1354	Féverole d'hiver
FEVERPRO SemioTrap_2021	Projet FEVERPRO D31 1395	Thèse A. Segers	2021_2146_A. Segers	2146		Diptera	Syrphidae	Episyrphus	Episyrphus balteatus	Episyrphus/balteatus	#N/A		L. Delanglez		A. Segers	16.VII.2021	2021	Juillet	44393	Belgique	Gembloux	Isnes	FEVERPRO SemioTrap	50,5N	4,73E	PVAGDF	PV	1	s1355	Féverole d'hiver
FEVERPRO SemioTrap_2021	Projet FEVERPRO D31 1395	Thèse A. Segers	2021_2148_A. Segers	2148		Hymenoptera	Apidae	Apis	Apis mellifera	Apis/mellifera	Apis_mellifera		J. Bonnet		A. Segers	16.VII.2021	2021	Juillet	44393	Belgique	Gembloux	Isnes	FEVERPRO SemioTrap	50,5N	4,73E	PVAGDG	PV	1	s1359	Féverole d'hiver
FEVERPRO SemioTrap_2021	Projet FEVERPRO D31 1395	Thèse A. Segers	2021_2149_A. Segers	2149		Diptera	Syrphidae	Episyrphus	Episyrphus balteatus	Episyrphus/balteatus	#N/A		L. Delanglez		A. Segers	16.VII.2021	2021	Juillet	44393	Belgique	Gembloux	Isnes	FEVERPRO SemioTrap	50,5N	4,73E	PVAGDG	PV	1	s1362	Féverole d'hiver
FEVERPRO SemioTrap_2021	Projet FEVERPRO D31 1395	Thèse A. Segers	2021_2150_A. Segers	2150		Hymenoptera	Colletidae	Hylaeus	Hylaeus hyalinatus	Hylaeus/hyalinatus	Hy_hyalinatus		J. Bonnet		A. Segers	16.VII.2021	2021	Juillet	44393	Belgique	Gembloux	Isnes	FEVERPRO SemioTrap	50,5N	4,73E	PBAGDF	PB	1	s1366	Féverole d'hiver
FEVERPRO SemioTrap_2021	Projet FEVERPRO D31 1395	Thèse A. Segers	2021_2151_A. Segers	2151		Hymenoptera	Apidae	Apis	Apis mellifera	Apis/mellifera	Apis_mellifera		J. Bonnet		A. Segers	16.VII.2021	2021	Juillet	44393	Belgique	Gembloux	Isnes	FEVERPRO SemioTrap	50,5N	4,73E	PBAGDF	PB	1	s1366	Féverole d'hiver
FEVERPRO SemioTrap_2021	Projet FEVERPRO D31 1395	Thèse A. Segers	2021_2152_A. Segers	2152		Diptera	Syrphidae	Melanostoma	Melanostoma mellinum	Melanostoma/mellinum	#N/A		L. Delanglez		A. Segers	16.VII.2021	2021	Juillet	44393	Belgique	Gembloux	Isnes	FEVERPRO SemioTrap	50,5N	4,73E	PBAGDF	PB	1	s1368	Féverole d'hiver
FEVERPRO SemioTrap_2021	Projet FEVERPRO D31 1395	Thèse A. Segers	2021_2153_A. Segers	2153		Diptera	Syrphidae	Episyrphus	Episyrphus balteatus	Episyrphus/balteatus	#N/A		L. Delanglez		A. Segers	16.VII.2021	2021	Juillet	44393	Belgique	Gembloux	Isnes	FEVERPRO SemioTrap	50,5N	4,73E	PBAGDF	PB	1	s1368	Féverole d'hiver
FEVERPRO SemioTrap_2021	Projet FEVERPRO D31 1395	Thèse A. Segers	2021_2154_A. Segers	2154		Diptera	Syrphidae	Episyrphus	Episyrphus balteatus	Episyrphus/balteatus	#N/A		L. Delanglez		A. Segers	16.VII.2021	2021	Juillet	44393	Belgique	Gembloux	Isnes	FEVERPRO SemioTrap	50,5N	4,73E	PBAGDF	PB	1	s1368	Féverole d'hiver
FEVERPRO SemioTrap_2021	Projet FEVERPRO D31 1395	Thèse A. Segers	2021_2155_A. Segers	2155		Diptera	Syrphidae	Sphaerophoria	Sphaerophoria scripta	Sphaerophoria/scripta	#N/A		L. Delanglez		A. Segers	16.VII.2021	2021	Juillet	44393	Belgique	Gembloux	Isnes	FEVERPRO SemioTrap	50,5N	4,73E	PBAGDG	PB	1	s1373	Féverole d'hiver
FEVERPRO SemioTrap_2021	Projet FEVERPRO D31 1395	Thèse A. Segers	2021_2156_A. Segers	2156		Hymenoptera	Apidae	Apis	Apis mellifera	Apis/mellifera	Apis_mellifera		J. Bonnet		A. Segers	16.VII.2021	2021	Juillet	44393	Belgique	Gembloux	Isnes	FEVERPRO SemioTrap	50,5N	4,73E	PBAGDG	PB	1	s1374	Féverole d'hiver
FEVERPRO SemioTrap_2021	Projet FEVERPRO D31 1395	Thèse A. Segers	2021_2157_A. Segers	2157		Hymenoptera	Andrenidae	Andrena	Andrena minutula	Andrena/minutula	And_minutula		J. Bonnet		A. Segers	16.VII.2021	2021	Juillet	44393	Belgique	Gembloux	Isnes	FEVERPRO SemioTrap	50,5N	4,73E	PVIPSF	PV	1	s1386	Féverole d'hiver
FEVERPRO SemioTrap_2021	Projet FEVERPRO D31 1395	Thèse A. Segers	2021_2158_A. Segers	2158		Hymenoptera	Andrenidae	Andrena	Andrena minutula	Andrena/minutula	And_minutula		J. Bonnet		A. Segers	16.VII.2021	2021	Juillet	44393	Belgique	Gembloux	Isnes	FEVERPRO SemioTrap	50,5N	4,73E	PVIPSF	PV	1	s1386	Féverole d'hiver
FEVERPRO SemioTrap_2021	Projet FEVERPRO D31 1395	Thèse A. Segers	2021_2159_A. Segers	2159		Diptera	Syrphidae	Melanostoma	Melanostoma mellinum	Melanostoma/mellinum	#N/A		L. Delanglez		A. Segers	16.VII.2021	2021	Juillet	44393	Belgique	Gembloux	Isnes	FEVERPRO SemioTrap	50,5N	4,73E	PBAGDG	PB	4	s1391	Féverole d'hiver
FEVERPRO SemioTrap_2021	Projet FEVERPRO D31 1395	Thèse A. Segers	2021_2160_A. Segers	2160		Diptera	Syrphidae	Episyrphus	Episyrphus balteatus	Episyrphus/balteatus	#N/A		L. Delanglez		A. Segers	16.VII.2021	2021	Juillet	44393	Belgique	Gembloux	Isnes	FEVERPRO SemioTrap	50,5N	4,73E	PBAGDG	PB	4	s1391	Féverole d'hiver
FEVERPRO SemioTrap_2021	Projet FEVERPRO D31 1395	Thèse A. Segers	2021_2161_A. Segers	2161		Diptera	Syrphidae	Melanostoma	Melanostoma mellinum	Melanostoma/mellinum	#N/A		L. Delanglez		A. Segers	16.VII.2021	2021	Juillet	44393	Belgique	Gembloux	Isnes	FEVERPRO SemioTrap	50,5N	4,73E	PBAGDG	PB	4	s1391	Féverole d'hiver
FEVERPRO SemioTrap_2021	Projet FEVERPRO D31 1395	Thèse A. Segers	2021_2162_A. Segers	2162		Diptera	Syrphidae	Sphaerophoria	Sphaerophoria scripta	Sphaerophoria/scripta	#N/A		L. Delanglez		A. Segers	16.VII.2021	2021	Juillet	44393	Belgique	Gembloux	Isnes	FEVERPRO SemioTrap	50,5N	4,73E	PBAGDG	PB	4	s1391	Féverole d'hiver
FEVERPRO SemioTrap_2021	Projet FEVERPRO D31 1395	Thèse A. Segers	2021_2163_A. Segers	2163		Diptera	Syrphidae	Metasyrphus	Metasyrphus corollae	Metasyrphus/corollae	#N/A		L. Delanglez		A. Segers	16.VII.2021	2021	Juillet	44393	Belgique	Gembloux	Isnes	FEVERPRO SemioTrap	50,5N	4,73E	PBAGDG	PB	4	s1391	Féverole d'hiver
FEVERPRO SemioTrap_2021	Projet FEVERPRO D31 1395	Thèse A. Segers	2021_2164_A. Segers	2164		Diptera	Syrphidae	Episyrphus	Episyrphus balteatus	Episyrphus/balteatus	#N/A		L. Delanglez		A. Segers	16.VII.2021	2021	Juillet	44393	Belgique	Gembloux	Isnes	FEVERPRO SemioTrap	50,5N	4,73E	PBAGDG	PB	4	s1391	Féverole d'hiver
FEVERPRO SemioTrap_2021	Projet FEVERPRO D31 1395	Thèse A. Segers	2021_2165_A. Segers	2165		Diptera	Syrphidae	Metasyrphus	Metasyrphus corollae	Metasyrphus/corollae	#N/A		L. Delanglez		A. Segers	16.VII.2021	2021	Juillet	44393	Belgique	Gembloux	Isnes	FEVERPRO SemioTrap	50,5N	4,73E	PVAGDF	PV	4	s1394	Féverole d'hiver
FEVERPRO SemioTrap_2021	Projet FEVERPRO D31 1395	Thèse A. Segers	2021_2166_A. Segers	2166		Hymenoptera	Apidae	Apis	Apis mellifera	Apis/mellifera	Apis_mellifera		J. Bonnet		A. Segers	16.VII.2021	2021	Juillet	44393	Belgique	Gembloux	Isnes	FEVERPRO SemioTrap	50,5N	4,73E	PBIPSF	PB	2	s1401	Féverole d'hiver
FEVERPRO SemioTrap_2021	Projet FEVERPRO D31 1395	Thèse A. Segers	2021_2167_A. Segers	2167		Hymenoptera	Apidae	Apis	Apis mellifera	Apis/mellifera	Apis_mellifera		J. Bonnet		A. Segers	16.VII.2021	2021	Juillet	44393	Belgique	Gembloux	Isnes	FEVERPRO SemioTrap	50,5N	4,73E	PBIPSF	PB	2	s1401	Féverole d'hiver
FEVERPRO SemioTrap_2021	Projet FEVERPRO D31 1395	Thèse A. Segers	2021_2168_A. Segers	2168		Hymenoptera	Andrenidae	Andrena	Andrena flavipes	Andrena/flavipes	And_flavipes		J. Bonnet		A. Segers	16.VII.2021	2021	Juillet	44393	Belgique	Gembloux	Isnes	FEVERPRO SemioTrap	50,5N	4,73E	PBIPSF	PB	2	s1401	Féverole d'hiver
FEVERPRO SemioTrap_2021	Projet FEVERPRO D31 1395	Thèse A. Segers	2021_2169_A. Segers	2169		Hymenoptera	Apidae	Apis	Apis mellifera	Apis/mellifera	Apis_mellifera		J. Bonnet		A. Segers	16.VII.2021	2021	Juillet	44393	Belgique	Gembloux	Isnes	FEVERPRO SemioTrap	50,5N	4,73E	PBIPSF	PB	2	s1401	Féverole d'hiver
FEVERPRO SemioTrap_2021	Projet FEVERPRO D31 1395	Thèse A. Segers	2021_2170_A. Segers	2170		Diptera	Syrphidae	Episyrphus	Episyrphus balteatus	Episyrphus/balteatus	#N/A		L. Delanglez		A. Segers	16.VII.2021	2021	Juillet	44393	Belgique	Gembloux	Isnes	FEVERPRO SemioTrap	50,5N	4,73E	PBIPSF	PB	2	s1402	Féverole d'hiver
FEVERPRO SemioTrap_2021	Projet FEVERPRO D31 1395	Thèse A. Segers	2021_2171_A. Segers	2171		Diptera	Syrphidae	Episyrphus	Episyrphus balteatus	Episyrphus/balteatus	#N/A		L. Delanglez		A. Segers	16.VII.2021	2021	Juillet	44393	Belgique	Gembloux	Isnes	FEVERPRO SemioTrap	50,5N	4,73E	PBIPSF	PB	2	s1402	Féverole d'hiver
FEVERPRO SemioTrap_2021	Projet FEVERPRO D31 1395	Thèse A. Segers	2021_2172_A. Segers	2172		Diptera	Syrphidae	Sphaerophoria	Sphaerophoria scripta	Sphaerophoria/scripta	#N/A		L. Delanglez		A. Segers	16.VII.2021	2021	Juillet	44393	Belgique	Gembloux	Isnes	FEVERPRO SemioTrap	50,5N	4,73E	PBIPSF	PB	2	s1402	Féverole d'hiver
FEVERPRO SemioTrap_2021	Projet FEVERPRO D31 1395	Thèse A. Segers	2021_2173_A. Segers	2173		Diptera	Syrphidae	Sphaerophoria	Sphaerophoria scripta	Sphaerophoria/scripta	#N/A		L. Delanglez		A. Segers	16.VII.2021	2021	Juillet	44393	Belgique	Gembloux	Isnes	FEVERPRO SemioTrap	50,5N	4,73E	PBIPSF	PB	2	s1402	Féverole d'hiver
FEVERPRO SemioTrap_2021	Projet FEVERPRO D31 1395	Thèse A. Segers	2021_2174_A. Segers	2174		Diptera	Syrphidae	Episyrphus	Episyrphus balteatus	Episyrphus/balteatus	#N/A		L. Delanglez		A. Segers	16.VII.2021	2021	Juillet	44393	Belgique	Gembloux	Isnes	FEVERPRO SemioTrap	50,5N	4,73E	PBIPSF	PB	2	s1402	Féverole d'hiver
FEVERPRO SemioTrap_2021	Projet FEVERPRO D31 1395	Thèse A. Segers	2021_2175_A. Segers	2175		Diptera	Syrphidae	Sphaerophoria	Sphaerophoria scripta	Sphaerophoria/scripta	#N/A		L. Delanglez		A. Segers	16.VII.2021	2021	Juillet	44393	Belgique	Gembloux	Isnes	FEVERPRO SemioTrap	50,5N	4,73E	PBIPSF	PB	2	s1402	Féverole d'hiver
FEVERPRO SemioTrap_2021	Projet FEVERPRO D31 1395	Thèse A. Segers	2021_2176_A. Segers	2176		Diptera	Syrphidae	Episyrphus	Episyrphus balteatus	Episyrphus/balteatus	#N/A		L. Delanglez		A. Segers	16.VII.2021	2021	Juillet	44393	Belgique	Gembloux	Isnes	FEVERPRO SemioTrap	50,5N	4,73E	PBIPSF	PB	2	s1402	Féverole d'hiver
FEVERPRO SemioTrap_2021	Projet FEVERPRO D31 1395	Thèse A. Segers	2021_2177_A. Segers	2177		Diptera	Syrphidae	Episyrphus	Episyrphus balteatus	Episyrphus/balteatus	#N/A		L. Delanglez		A. Segers	16.VII.2021	2021	Juillet	44393	Belgique	Gembloux	Isnes	FEVERPRO SemioTrap	50,5N	4,73E	PBIPSF	PB	2	s1402	Féverole d'hiver
FEVERPRO SemioTrap_2021	Projet FEVERPRO D31 1395	Thèse A. Segers	2021_2178_A. Segers	2178		Diptera	Syrphidae	Melanostoma	Melanostoma mellinum	Melanostoma/mellinum	#N/A		L. Delanglez		A. Segers	16.VII.2021	2021	Juillet	44393	Belgique	Gembloux	Isnes	FEVERPRO SemioTrap	50,5N	4,73E	PBIPSF	PB	2	s1402	Féverole d'hiver
FEVERPRO SemioTrap_2021	Projet FEVERPRO D31 1395	Thèse A. Segers	2021_2179_A. Segers	2179		Diptera	Syrphidae	Episyrphus	Episyrphus balteatus	Episyrphus/balteatus	#N/A		L. Delanglez		A. Segers	16.VII.2021	2021	Juillet	44393	Belgique	Gembloux	Isnes	FEVERPRO SemioTrap	50,5N	4,73E	PBIPSF	PB	2	s1402	Féverole d'hiver
FEVERPRO SemioTrap_2021	Projet FEVERPRO D31 1395	Thèse A. Segers	2021_2180_A. Segers	2180		Diptera	Syrphidae	Sphaerophoria	Sphaerophoria scripta	Sphaerophoria/scripta	#N/A		L. Delanglez		A. Segers	16.VII.2021	2021	Juillet	44393	Belgique	Gembloux	Isnes	FEVERPRO SemioTrap	50,5N	4,73E	PBIPSF	PB	2	s1402	Féverole d'hiver
FEVERPRO SemioTrap_2021	Projet FEVERPRO D31 1395	Thèse A. Segers	2021_2181_A. Segers	2181		Diptera	Syrphidae	Sphaerophoria	Sphaerophoria scripta	Sphaerophoria/scripta	#N/A		L. Delanglez		A. Segers	16.VII.2021	2021	Juillet	44393	Belgique	Gembloux	Isnes	FEVERPRO SemioTrap	50,5N	4,73E	PBIPSF	PB	2	s1402	Féverole d'hiver
FEVERPRO SemioTrap_2021	Projet FEVERPRO D31 1395	Thèse A. Segers	2021_2182_A. Segers	2182		Diptera	Syrphidae	Melanostoma	Melanostoma mellinum	Melanostoma/mellinum	#N/A		L. Delanglez		A. Segers	16.VII.2021	2021	Juillet	44393	Belgique	Gembloux	Isnes	FEVERPRO SemioTrap	50,5N	4,73E	PBIPSF	PB	2	s1402	Féverole d'hiver
FEVERPRO SemioTrap_2021	Projet FEVERPRO D31 1395	Thèse A. Segers	2021_2183_A. Segers	2183		Diptera	Syrphidae	Episyrphus	Episyrphus balteatus	Episyrphus/balteatus	#N/A		L. Delanglez		A. Segers	16.VII.2021	2021	Juillet	44393	Belgique	Gembloux	Isnes	FEVERPRO SemioTrap	50,5N	4,73E	PBIPSF	PB	2	s1402	Féverole d'hiver
FEVERPRO SemioTrap_2021	Projet FEVERPRO D31 1395	Thèse A. Segers	2021_2184_A. Segers	2184		Diptera	Syrphidae	Episyrphus	Episyrphus balteatus	Episyrphus/balteatus	#N/A		L. Delanglez		A. Segers	16.VII.2021	2021	Juillet	44393	Belgique	Gembloux	Isnes	FEVERPRO SemioTrap	50,5N	4,73E	PBIPSF	PB	2	s1402	Féverole d'hiver
FEVERPRO SemioTrap_2021	Projet FEVERPRO D31 1395	Thèse A. Segers	2021_2185_A. Segers	2185		Diptera	Syrphidae	Episyrphus	Episyrphus balteatus	Episyrphus/balteatus	#N/A		L. Delanglez		A. Segers	16.VII.2021	2021	Juillet	44393	Belgique	Gembloux	Isnes	FEVERPRO SemioTrap	50,5N	4,73E	PBIPSF	PB	2	s1402	Féverole d'hiver
FEVERPRO SemioTrap_2021	Projet FEVERPRO D31 1395	Thèse A. Segers	2021_2186_A. Segers	2186		Diptera	Syrphidae	Episyrphus	Episyrphus balteatus	Episyrphus/balteatus	#N/A		L. Delanglez		A. Segers	16.VII.2021	2021	Juillet	44393	Belgique	Gembloux	Isnes	FEVERPRO SemioTrap	50,5N	4,73E	PBIPSF	PB	2	s1402	Féverole d'hiver
FEVERPRO SemioTrap_2021	Projet FEVERPRO D31 1395	Thèse A. Segers	2021_2187_A. Segers	2187		Diptera	Syrphidae	Episyrphus	Episyrphus balteatus	Episyrphus/balteatus	#N/A		L. Delanglez		A. Segers	16.VII.2021	2021	Juillet	44393	Belgique	Gembloux	Isnes	FEVERPRO SemioTrap	50,5N	4,73E	PBIPSF	PB	2	s1402	Féverole d'hiver
FEVERPRO SemioTrap_2021	Projet FEVERPRO D31 1395	Thèse A. Segers	2021_2188_A. Segers	2188		Diptera	Syrphidae	Metasyrphus	Metasyrphus corollae	Metasyrphus/corollae	#N/A		L. Delanglez		A. Segers	16.VII.2021	2021	Juillet	44393	Belgique	Gembloux	Isnes	FEVERPRO SemioTrap	50,5N	4,73E	PBIPSF	PB	2	s1402	Féverole d'hiver
FEVERPRO SemioTrap_2021	Projet FEVERPRO D31 1395	Thèse A. Segers	2021_2189_A. Segers	2189		Diptera	Syrphidae	Episyrphus	Episyrphus balteatus	Episyrphus/balteatus	#N/A		L. Delanglez		A. Segers	16.VII.2021	2021	Juillet	44393	Belgique	Gembloux	Isnes	FEVERPRO SemioTrap	50,5N	4,73E	PBIPSF	PB	2	s1402	Féverole d'hiver
FEVERPRO SemioTrap_2021	Projet FEVERPRO D31 1395	Thèse A. Segers	2021_2190_A. Segers	2190		Diptera	Syrphidae	Sphaerophoria	Sphaerophoria scripta	Sphaerophoria/scripta	#N/A		L. Delanglez		A. Segers	16.VII.2021	2021	Juillet	44393	Belgique	Gembloux	Isnes	FEVERPRO SemioTrap	50,5N	4,73E	PBIPSF	PB	2	s1402	Féverole d'hiver
FEVERPRO SemioTrap_2021	Projet FEVERPRO D31 1395	Thèse A. Segers	2021_2191_A. Segers	2191		Diptera	Syrphidae	Sphaerophoria	Sphaerophoria scripta	Sphaerophoria/scripta	#N/A		L. Delanglez		A. Segers	16.VII.2021	2021	Juillet	44393	Belgique	Gembloux	Isnes	FEVERPRO SemioTrap	50,5N	4,73E	PBIPSF	PB	2	s1402	Féverole d'hiver
FEVERPRO SemioTrap_2021	Projet FEVERPRO D31 1395	Thèse A. Segers	2021_2192_A. Segers	2192		Diptera	Syrphidae	Episyrphus	Episyrphus balteatus	Episyrphus/balteatus	#N/A		L. Delanglez		A. Segers	16.VII.2021	2021	Juillet	44393	Belgique	Gembloux	Isnes	FEVERPRO SemioTrap	50,5N	4,73E	PBIPSF	PB	2	s1402	Féverole d'hiver
FEVERPRO SemioTrap_2021	Projet FEVERPRO D31 1395	Thèse A. Segers	2021_2193_A. Segers	2193		Diptera	Syrphidae	Episyrphus	Episyrphus balteatus	Episyrphus/balteatus	#N/A		L. Delanglez		A. Segers	16.VII.2021	2021	Juillet	44393	Belgique	Gembloux	Isnes	FEVERPRO SemioTrap	50,5N	4,73E	PBIPSF	PB	2	s1402	Féverole d'hiver
FEVERPRO SemioTrap_2021	Projet FEVERPRO D31 1395	Thèse A. Segers	2021_2194_A. Segers	2194		Diptera	Syrphidae	Episyrphus	Episyrphus balteatus	Episyrphus/balteatus	#N/A		L. Delanglez		A. Segers	16.VII.2021	2021	Juillet	44393	Belgique	Gembloux	Isnes	FEVERPRO SemioTrap	50,5N	4,73E	PBIPSF	PB	2	s1402	Féverole d'hiver
FEVERPRO SemioTrap_2021	Projet FEVERPRO D31 1395	Thèse A. Segers	2021_2195_A. Segers	2195		Diptera	Syrphidae	Metasyrphus	Metasyrphus corollae	Metasyrphus/corollae	#N/A		L. Delanglez		A. Segers	16.VII.2021	2021	Juillet	44393	Belgique	Gembloux	Isnes	FEVERPRO SemioTrap	50,5N	4,73E	PBIPSF	PB	2	s1402	Féverole d'hiver
FEVERPRO SemioTrap_2021	Projet FEVERPRO D31 1395	Thèse A. Segers	2021_2196_A. Segers	2196		Diptera	Syrphidae	Metasyrphus	Metasyrphus corollae	Metasyrphus/corollae	#N/A		L. Delanglez		A. Segers	16.VII.2021	2021	Juillet	44393	Belgique	Gembloux	Isnes	FEVERPRO SemioTrap	50,5N	4,73E	PBIPSF	PB	2	s1402	Féverole d'hiver
FEVERPRO SemioTrap_2021	Projet FEVERPRO D31 1395	Thèse A. Segers	2021_2197_A. Segers	2197		Diptera	Syrphidae	Melanostoma	Melanostoma mellinum	Melanostoma/mellinum	#N/A		L. Delanglez		A. Segers	16.VII.2021	2021	Juillet	44393	Belgique	Gembloux	Isnes	FEVERPRO SemioTrap	50,5N	4,73E	PBIPSF	PB	2	s1402	Féverole d'hiver
FEVERPRO SemioTrap_2021	Projet FEVERPRO D31 1395	Thèse A. Segers	2021_2198_A. Segers	2198		Diptera	Syrphidae	Episyrphus	Episyrphus balteatus	Episyrphus/balteatus	#N/A		L. Delanglez		A. Segers	16.VII.2021	2021	Juillet	44393	Belgique	Gembloux	Isnes	FEVERPRO SemioTrap	50,5N	4,73E	PBIPSF	PB	2	s1402	Féverole d'hiver
FEVERPRO SemioTrap_2021	Projet FEVERPRO D31 1395	Thèse A. Segers	2021_2199_A. Segers	2199		Diptera	Syrphidae	Episyrphus	Episyrphus balteatus	Episyrphus/balteatus	#N/A		L. Delanglez		A. Segers	16.VII.2021	2021	Juillet	44393	Belgique	Gembloux	Isnes	FEVERPRO SemioTrap	50,5N	4,73E	PBIPSF	PB	2	s1402	Féverole d'hiver
FEVERPRO SemioTrap_2021	Projet FEVERPRO D31 1395	Thèse A. Segers	2021_2200_A. Segers	2200		Diptera	Syrphidae	Episyrphus	Episyrphus balteatus	Episyrphus/balteatus	#N/A		L. Delanglez		A. Segers	16.VII.2021	2021	Juillet	44393	Belgique	Gembloux	Isnes	FEVERPRO SemioTrap	50,5N	4,73E	PBIPSF	PB	2	s1402	Féverole d'hiver
FEVERPRO SemioTrap_2021	Projet FEVERPRO D31 1395	Thèse A. Segers	2021_2201_A. Segers	2201		Diptera	Syrphidae	Episyrphus	Episyrphus balteatus	Episyrphus/balteatus	#N/A		L. Delanglez		A. Segers	16.VII.2021	2021	Juillet	44393	Belgique	Gembloux	Isnes	FEVERPRO SemioTrap	50,5N	4,73E	PBIPSF	PB	2	s1402	Féverole d'hiver
FEVERPRO SemioTrap_2021	Projet FEVERPRO D31 1395	Thèse A. Segers	2021_2202_A. Segers	2202		Diptera	Syrphidae	Melanostoma	Melanostoma mellinum	Melanostoma/mellinum	#N/A		L. Delanglez		A. Segers	16.VII.2021	2021	Juillet	44393	Belgique	Gembloux	Isnes	FEVERPRO SemioTrap	50,5N	4,73E	PBIPSF	PB	2	s1402	Féverole d'hiver
FEVERPRO SemioTrap_2021	Projet FEVERPRO D31 1395	Thèse A. Segers	2021_2203_A. Segers	2203		Diptera	Syrphidae	Episyrphus	Episyrphus balteatus	Episyrphus/balteatus	#N/A		L. Delanglez		A. Segers	16.VII.2021	2021	Juillet	44393	Belgique	Gembloux	Isnes	FEVERPRO SemioTrap	50,5N	4,73E	PBIPSF	PB	2	s1402	Féverole d'hiver
FEVERPRO SemioTrap_2021	Projet FEVERPRO D31 1395	Thèse A. Segers	2021_2204_A. Segers	2204		Diptera	Syrphidae	Episyrphus	Episyrphus balteatus	Episyrphus/balteatus	#N/A		L. Delanglez		A. Segers	16.VII.2021	2021	Juillet	44393	Belgique	Gembloux	Isnes	FEVERPRO SemioTrap	50,5N	4,73E	PBIPSF	PB	2	s1402	Féverole d'hiver
FEVERPRO SemioTrap_2021	Projet FEVERPRO D31 1395	Thèse A. Segers	2021_2205_A. Segers	2205		Hymenoptera	Apidae	Bombus	Bombus terrestris	Bombus/terrestris	B_terrestris		J. Bonnet		A. Segers	16.VII.2021	2021	Juillet	44393	Belgique	Gembloux	Isnes	FEVERPRO SemioTrap	50,5N	4,73E	PBIPSF	PB	4	s1408bis	Féverole d'hiver
FEVERPRO SemioTrap_2021	Projet FEVERPRO D31 1395	Thèse A. Segers	2021_2206_A. Segers	2206		Hymenoptera	Apidae	Bombus	Bombus terrestris	Bombus/terrestris	B_terrestris		J. Bonnet		A. Segers	16.VII.2021	2021	Juillet	44393	Belgique	Gembloux	Isnes	FEVERPRO SemioTrap	50,5N	4,73E	PBIPSF	PB	4	s1408bis	Féverole d'hiver
FEVERPRO SemioTrap_2021	Projet FEVERPRO D31 1395	Thèse A. Segers	2021_2207_A. Segers	2207		Hymenoptera	Apidae	Bombus	Bombus terrestris	Bombus/terrestris	B_terrestris		J. Bonnet		A. Segers	16.VII.2021	2021	Juillet	44393	Belgique	Gembloux	Isnes	FEVERPRO SemioTrap	50,5N	4,73E	PBIPSF	PB	4	s1408bis	Féverole d'hiver
FEVERPRO SemioTrap_2021	Projet FEVERPRO D31 1395	Thèse A. Segers	2021_2208_A. Segers	2208		Hymenoptera	Apidae	Bombus	Bombus terrestris	Bombus/terrestris	B_terrestris		J. Bonnet		A. Segers	16.VII.2021	2021	Juillet	44393	Belgique	Gembloux	Isnes	FEVERPRO SemioTrap	50,5N	4,73E	PBIPSF	PB	4	s1408bis	Féverole d'hiver
FEVERPRO SemioTrap_2021	Projet FEVERPRO D31 1395	Thèse A. Segers	2021_2209_A. Segers	2209		Hymenoptera	Apidae	Bombus	Bombus hortorum	Bombus/hortorum	B_hortorum		J. Bonnet		A. Segers	16.VII.2021	2021	Juillet	44393	Belgique	Gembloux	Isnes	FEVERPRO SemioTrap	50,5N	4,73E	PBIPSF	PB	4	s1408bis	Féverole d'hiver
FEVERPRO SemioTrap_2021	Projet FEVERPRO D31 1395	Thèse A. Segers	2021_2210_A. Segers	2210		Hymenoptera	Apidae	Apis	Apis mellifera	Apis/mellifera	Apis_mellifera		J. Bonnet		A. Segers	16.VII.2021	2021	Juillet	44393	Belgique	Gembloux	Isnes	FEVERPRO SemioTrap	50,5N	4,73E	PBIPSF	PB	4	s1408bis	Féverole d'hiver
FEVERPRO SemioTrap_2021	Projet FEVERPRO D31 1395	Thèse A. Segers	2021_2211_A. Segers	2211		Hymenoptera	Apidae	Apis	Apis mellifera	Apis/mellifera	Apis_mellifera		J. Bonnet		A. Segers	16.VII.2021	2021	Juillet	44393	Belgique	Gembloux	Isnes	FEVERPRO SemioTrap	50,5N	4,73E	PBIPSF	PB	4	s1408bis	Féverole d'hiver
FEVERPRO SemioTrap_2021	Projet FEVERPRO D31 1395	Thèse A. Segers	2021_2212_A. Segers	2212		Hymenoptera	Apidae	Bombus	Bombus terrestris	Bombus/terrestris	B_terrestris		J. Bonnet		A. Segers	16.VII.2021	2021	Juillet	44393	Belgique	Gembloux	Isnes	FEVERPRO SemioTrap	50,5N	4,73E	PBIPSF	PB	4	s1408bis	Féverole d'hiver
FEVERPRO SemioTrap_2021	Projet FEVERPRO D31 1395	Thèse A. Segers	2021_2213_A. Segers	2213		Diptera	Syrphidae	Episyrphus	Episyrphus balteatus	Episyrphus/balteatus	#N/A		L. Delanglez		A. Segers	16.VII.2021	2021	Juillet	44393	Belgique	Gembloux	Isnes	FEVERPRO SemioTrap	50,5N	4,73E	PBIPSF	PB	4	s1409	Féverole d'hiver
FEVERPRO SemioTrap_2021	Projet FEVERPRO D31 1395	Thèse A. Segers	2021_2214_A. Segers	2214		Diptera	Syrphidae	Sphaerophoria	Sphaerophoria scripta	Sphaerophoria/scripta	#N/A		L. Delanglez		A. Segers	16.VII.2021	2021	Juillet	44393	Belgique	Gembloux	Isnes	FEVERPRO SemioTrap	50,5N	4,73E	PBIPSF	PB	4	s1409	Féverole d'hiver
FEVERPRO SemioTrap_2021	Projet FEVERPRO D31 1395	Thèse A. Segers	2021_2215_A. Segers	2215		Diptera	Syrphidae	Melanostoma	Melanostoma mellinum	Melanostoma/mellinum	#N/A		L. Delanglez		A. Segers	16.VII.2021	2021	Juillet	44393	Belgique	Gembloux	Isnes	FEVERPRO SemioTrap	50,5N	4,73E	PBIPSF	PB	4	s1409	Féverole d'hiver
FEVERPRO SemioTrap_2021	Projet FEVERPRO D31 1395	Thèse A. Segers	2021_2216_A. Segers	2216		Diptera	Syrphidae	Episyrphus	Episyrphus balteatus	Episyrphus/balteatus	#N/A		L. Delanglez		A. Segers	16.VII.2021	2021	Juillet	44393	Belgique	Gembloux	Isnes	FEVERPRO SemioTrap	50,5N	4,73E	PBIPSF	PB	4	s1409	Féverole d'hiver
FEVERPRO SemioTrap_2021	Projet FEVERPRO D31 1395	Thèse A. Segers	2021_2217_A. Segers	2217		Diptera	Syrphidae	Episyrphus	Episyrphus balteatus	Episyrphus/balteatus	#N/A		L. Delanglez		A. Segers	16.VII.2021	2021	Juillet	44393	Belgique	Gembloux	Isnes	FEVERPRO SemioTrap	50,5N	4,73E	PBIPSF	PB	4	s1409	Féverole d'hiver
FEVERPRO SemioTrap_2021	Projet FEVERPRO D31 1395	Thèse A. Segers	2021_2218_A. Segers	2218		Diptera	Syrphidae	Episyrphus	Episyrphus balteatus	Episyrphus/balteatus	#N/A		L. Delanglez		A. Segers	16.VII.2021	2021	Juillet	44393	Belgique	Gembloux	Isnes	FEVERPRO SemioTrap	50,5N	4,73E	PBIPSF	PB	4	s1409	Féverole d'hiver
FEVERPRO SemioTrap_2021	Projet FEVERPRO D31 1395	Thèse A. Segers	2021_2219_A. Segers	2219		Diptera	Syrphidae	Sphaerophoria	Sphaerophoria scripta	Sphaerophoria/scripta	#N/A		L. Delanglez		A. Segers	16.VII.2021	2021	Juillet	44393	Belgique	Gembloux	Isnes	FEVERPRO SemioTrap	50,5N	4,73E	PBIPSF	PB	4	s1409	Féverole d'hiver
FEVERPRO SemioTrap_2021	Projet FEVERPRO D31 1395	Thèse A. Segers	2021_2220_A. Segers	2220		Diptera	Syrphidae	Sphaerophoria	Sphaerophoria scripta	Sphaerophoria/scripta	#N/A		L. Delanglez		A. Segers	16.VII.2021	2021	Juillet	44393	Belgique	Gembloux	Isnes	FEVERPRO SemioTrap	50,5N	4,73E	PBIPSF	PB	4	s1409	Féverole d'hiver
FEVERPRO SemioTrap_2021	Projet FEVERPRO D31 1395	Thèse A. Segers	2021_2221_A. Segers	2221		Diptera	Syrphidae	Sphaerophoria	Sphaerophoria scripta	Sphaerophoria/scripta	#N/A		L. Delanglez		A. Segers	16.VII.2021	2021	Juillet	44393	Belgique	Gembloux	Isnes	FEVERPRO SemioTrap	50,5N	4,73E	PBIPSF	PB	4	s1409	Féverole d'hiver
FEVERPRO SemioTrap_2021	Projet FEVERPRO D31 1395	Thèse A. Segers	2021_2222_A. Segers	2222		Diptera	Syrphidae	Melanostoma	Melanostoma mellinum	Melanostoma/mellinum	#N/A		L. Delanglez		A. Segers	16.VII.2021	2021	Juillet	44393	Belgique	Gembloux	Isnes	FEVERPRO SemioTrap	50,5N	4,73E	PBIPSF	PB	4	s1409	Féverole d'hiver
FEVERPRO SemioTrap_2021	Projet FEVERPRO D31 1395	Thèse A. Segers	2021_2223_A. Segers	2223		Diptera	Syrphidae	Sphaerophoria	Sphaerophoria scripta	Sphaerophoria/scripta	#N/A		L. Delanglez		A. Segers	16.VII.2021	2021	Juillet	44393	Belgique	Gembloux	Isnes	FEVERPRO SemioTrap	50,5N	4,73E	PBIPSF	PB	4	s1409	Féverole d'hiver
FEVERPRO SemioTrap_2021	Projet FEVERPRO D31 1395	Thèse A. Segers	2021_2224_A. Segers	2224		Diptera	Syrphidae	Sphaerophoria	Sphaerophoria scripta	Sphaerophoria/scripta	#N/A		L. Delanglez		A. Segers	16.VII.2021	2021	Juillet	44393	Belgique	Gembloux	Isnes	FEVERPRO SemioTrap	50,5N	4,73E	PBIPSF	PB	4	s1409	Féverole d'hiver
FEVERPRO SemioTrap_2021	Projet FEVERPRO D31 1395	Thèse A. Segers	2021_2225_A. Segers	2225		Diptera	Syrphidae	Sphaerophoria	Sphaerophoria scripta	Sphaerophoria/scripta	#N/A		L. Delanglez		A. Segers	16.VII.2021	2021	Juillet	44393	Belgique	Gembloux	Isnes	FEVERPRO SemioTrap	50,5N	4,73E	PBIPSF	PB	4	s1409	Féverole d'hiver
FEVERPRO SemioTrap_2021	Projet FEVERPRO D31 1395	Thèse A. Segers	2021_2226_A. Segers	2226		Diptera	Syrphidae	Sphaerophoria	Sphaerophoria scripta	Sphaerophoria/scripta	#N/A		L. Delanglez		A. Segers	16.VII.2021	2021	Juillet	44393	Belgique	Gembloux	Isnes	FEVERPRO SemioTrap	50,5N	4,73E	PBIPSF	PB	4	s1409	Féverole d'hiver
FEVERPRO SemioTrap_2021	Projet FEVERPRO D31 1395	Thèse A. Segers	2021_2227_A. Segers	2227		Diptera	Syrphidae	Sphaerophoria	Sphaerophoria scripta	Sphaerophoria/scripta	#N/A		L. Delanglez		A. Segers	16.VII.2021	2021	Juillet	44393	Belgique	Gembloux	Isnes	FEVERPRO SemioTrap	50,5N	4,73E	PBIPSF	PB	4	s1409	Féverole d'hiver
FEVERPRO SemioTrap_2021	Projet FEVERPRO D31 1395	Thèse A. Segers	2021_2228_A. Segers	2228		Diptera	Syrphidae	Sphaerophoria	Sphaerophoria scripta	Sphaerophoria/scripta	#N/A		L. Delanglez		A. Segers	16.VII.2021	2021	Juillet	44393	Belgique	Gembloux	Isnes	FEVERPRO SemioTrap	50,5N	4,73E	PBIPSF	PB	4	s1409	Féverole d'hiver
FEVERPRO SemioTrap_2021	Projet FEVERPRO D31 1395	Thèse A. Segers	2021_2229_A. Segers	2229		Diptera	Syrphidae	Sphaerophoria	Sphaerophoria scripta	Sphaerophoria/scripta	#N/A		L. Delanglez		A. Segers	16.VII.2021	2021	Juillet	44393	Belgique	Gembloux	Isnes	FEVERPRO SemioTrap	50,5N	4,73E	PBIPSF	PB	4	s1409	Féverole d'hiver
FEVERPRO SemioTrap_2021	Projet FEVERPRO D31 1395	Thèse A. Segers	2021_2230_A. Segers	2230		Diptera	Syrphidae	Episyrphus	Episyrphus balteatus	Episyrphus/balteatus	#N/A		L. Delanglez		A. Segers	16.VII.2021	2021	Juillet	44393	Belgique	Gembloux	Isnes	FEVERPRO SemioTrap	50,5N	4,73E	PBIPSF	PB	4	s1409	Féverole d'hiver
FEVERPRO SemioTrap_2021	Projet FEVERPRO D31 1395	Thèse A. Segers	2021_2231_A. Segers	2231		Diptera	Syrphidae	Sphaerophoria	Sphaerophoria scripta	Sphaerophoria/scripta	#N/A		L. Delanglez		A. Segers	16.VII.2021	2021	Juillet	44393	Belgique	Gembloux	Isnes	FEVERPRO SemioTrap	50,5N	4,73E	PBIPSF	PB	4	s1409	Féverole d'hiver
FEVERPRO SemioTrap_2021	Projet FEVERPRO D31 1395	Thèse A. Segers	2021_2232_A. Segers	2232		Diptera	Syrphidae	Melanostoma	Melanostoma mellinum	Melanostoma/mellinum	#N/A		L. Delanglez		A. Segers	16.VII.2021	2021	Juillet	44393	Belgique	Gembloux	Isnes	FEVERPRO SemioTrap	50,5N	4,73E	PBIPSF	PB	4	s1409	Féverole d'hiver
FEVERPRO SemioTrap_2021	Projet FEVERPRO D31 1395	Thèse A. Segers	2021_2233_A. Segers	2233		Diptera	Syrphidae	Melanostoma	Melanostoma mellinum	Melanostoma/mellinum	#N/A		L. Delanglez		A. Segers	16.VII.2021	2021	Juillet	44393	Belgique	Gembloux	Isnes	FEVERPRO SemioTrap	50,5N	4,73E	PBIPSF	PB	4	s1409	Féverole d'hiver
FEVERPRO SemioTrap_2021	Projet FEVERPRO D31 1395	Thèse A. Segers	2021_2234_A. Segers	2234		Diptera	Syrphidae	Sphaerophoria	Sphaerophoria scripta	Sphaerophoria/scripta	#N/A		L. Delanglez		A. Segers	16.VII.2021	2021	Juillet	44393	Belgique	Gembloux	Isnes	FEVERPRO SemioTrap	50,5N	4,73E	PBIPSF	PB	4	s1409	Féverole d'hiver
FEVERPRO SemioTrap_2021	Projet FEVERPRO D31 1395	Thèse A. Segers	2021_2235_A. Segers	2235		Diptera	Syrphidae	Metasyrphus	Metasyrphus corollae	Metasyrphus/corollae	#N/A		L. Delanglez		A. Segers	16.VII.2021	2021	Juillet	44393	Belgique	Gembloux	Isnes	FEVERPRO SemioTrap	50,5N	4,73E	PBIPSF	PB	4	s1409	Féverole d'hiver
FEVERPRO SemioTrap_2021	Projet FEVERPRO D31 1395	Thèse A. Segers	2021_2236_A. Segers	2236		Diptera	Syrphidae	Metasyrphus	Metasyrphus corollae	Metasyrphus/corollae	#N/A		L. Delanglez		A. Segers	16.VII.2021	2021	Juillet	44393	Belgique	Gembloux	Isnes	FEVERPRO SemioTrap	50,5N	4,73E	PBIPSF	PB	4	s1409	Féverole d'hiver
FEVERPRO SemioTrap_2021	Projet FEVERPRO D31 1395	Thèse A. Segers	2021_2237_A. Segers	2237		Diptera	Syrphidae	Episyrphus	Episyrphus balteatus	Episyrphus/balteatus	#N/A		L. Delanglez		A. Segers	16.VII.2021	2021	Juillet	44393	Belgique	Gembloux	Isnes	FEVERPRO SemioTrap	50,5N	4,73E	PBIPSF	PB	4	s1409	Féverole d'hiver
FEVERPRO SemioTrap_2021	Projet FEVERPRO D31 1395	Thèse A. Segers	2021_2238_A. Segers	2238		Diptera	Syrphidae	Melanostoma	Melanostoma mellinum	Melanostoma/mellinum	#N/A		L. Delanglez		A. Segers	16.VII.2021	2021	Juillet	44393	Belgique	Gembloux	Isnes	FEVERPRO SemioTrap	50,5N	4,73E	PBIPSF	PB	4	s1409	Féverole d'hiver
FEVERPRO SemioTrap_2021	Projet FEVERPRO D31 1395	Thèse A. Segers	2021_2239_A. Segers	2239		Diptera	Syrphidae	Melanostoma	Melanostoma mellinum	Melanostoma/mellinum	#N/A		L. Delanglez		A. Segers	16.VII.2021	2021	Juillet	44393	Belgique	Gembloux	Isnes	FEVERPRO SemioTrap	50,5N	4,73E	PBIPSF	PB	4	s1409	Féverole d'hiver
FEVERPRO SemioTrap_2021	Projet FEVERPRO D31 1395	Thèse A. Segers	2021_2240_A. Segers	2240		Diptera	Syrphidae	Sphaerophoria	Sphaerophoria scripta	Sphaerophoria/scripta	#N/A		L. Delanglez		A. Segers	16.VII.2021	2021	Juillet	44393	Belgique	Gembloux	Isnes	FEVERPRO SemioTrap	50,5N	4,73E	PBIPSF	PB	4	s1409	Féverole d'hiver
FEVERPRO SemioTrap_2021	Projet FEVERPRO D31 1395	Thèse A. Segers	2021_2241_A. Segers	2241		Diptera	Syrphidae	Episyrphus	Episyrphus balteatus	Episyrphus/balteatus	#N/A		L. Delanglez		A. Segers	16.VII.2021	2021	Juillet	44393	Belgique	Gembloux	Isnes	FEVERPRO SemioTrap	50,5N	4,73E	PBIPSF	PB	4	s1409	Féverole d'hiver
FEVERPRO SemioTrap_2021	Projet FEVERPRO D31 1395	Thèse A. Segers	2021_2242_A. Segers	2242		Diptera	Syrphidae	Melanostoma	Melanostoma mellinum	Melanostoma/mellinum	#N/A		L. Delanglez		A. Segers	16.VII.2021	2021	Juillet	44393	Belgique	Gembloux	Isnes	FEVERPRO SemioTrap	50,5N	4,73E	PBIPSF	PB	4	s1409	Féverole d'hiver
FEVERPRO SemioTrap_2021	Projet FEVERPRO D31 1395	Thèse A. Segers	2021_2243_A. Segers	2243		Diptera	Syrphidae	Metasyrphus	Metasyrphus corollae	Metasyrphus/corollae	#N/A		L. Delanglez		A. Segers	16.VII.2021	2021	Juillet	44393	Belgique	Gembloux	Isnes	FEVERPRO SemioTrap	50,5N	4,73E	PBIPSF	PB	4	s1409	Féverole d'hiver
FEVERPRO SemioTrap_2021	Projet FEVERPRO D31 1395	Thèse A. Segers	2021_2244_A. Segers	2244		Diptera	Syrphidae	Sphaerophoria	Sphaerophoria scripta	Sphaerophoria/scripta	#N/A		L. Delanglez		A. Segers	16.VII.2021	2021	Juillet	44393	Belgique	Gembloux	Isnes	FEVERPRO SemioTrap	50,5N	4,73E	PBIPSF	PB	4	s1409	Féverole d'hiver
FEVERPRO SemioTrap_2021	Projet FEVERPRO D31 1395	Thèse A. Segers	2021_2245_A. Segers	2245		Diptera	Syrphidae	Sphaerophoria	Sphaerophoria scripta	Sphaerophoria/scripta	#N/A		L. Delanglez		A. Segers	16.VII.2021	2021	Juillet	44393	Belgique	Gembloux	Isnes	FEVERPRO SemioTrap	50,5N	4,73E	PBIPSF	PB	4	s1409	Féverole d'hiver
FEVERPRO SemioTrap_2021	Projet FEVERPRO D31 1395	Thèse A. Segers	2021_2246_A. Segers	2246		Diptera	Syrphidae	Sphaerophoria	Sphaerophoria scripta	Sphaerophoria/scripta	#N/A		L. Delanglez		A. Segers	16.VII.2021	2021	Juillet	44393	Belgique	Gembloux	Isnes	FEVERPRO SemioTrap	50,5N	4,73E	PBIPSF	PB	4	s1409	Féverole d'hiver
FEVERPRO SemioTrap_2021	Projet FEVERPRO D31 1395	Thèse A. Segers	2021_2247_A. Segers	2247		Diptera	Syrphidae	Melanostoma	Melanostoma mellinum	Melanostoma/mellinum	#N/A		L. Delanglez		A. Segers	16.VII.2021	2021	Juillet	44393	Belgique	Gembloux	Isnes	FEVERPRO SemioTrap	50,5N	4,73E	PBIPSF	PB	4	s1409	Féverole d'hiver
FEVERPRO SemioTrap_2021	Projet FEVERPRO D31 1395	Thèse A. Segers	2021_2248_A. Segers	2248		Diptera	Syrphidae	Metasyrphus	Metasyrphus corollae	Metasyrphus/corollae	#N/A		L. Delanglez		A. Segers	16.VII.2021	2021	Juillet	44393	Belgique	Gembloux	Isnes	FEVERPRO SemioTrap	50,5N	4,73E	PBIPSF	PB	4	s1409	Féverole d'hiver
FEVERPRO SemioTrap_2021	Projet FEVERPRO D31 1395	Thèse A. Segers	2021_2249_A. Segers	2249		Diptera	Syrphidae	Episyrphus	Episyrphus balteatus	Episyrphus/balteatus	#N/A		L. Delanglez		A. Segers	16.VII.2021	2021	Juillet	44393	Belgique	Gembloux	Isnes	FEVERPRO SemioTrap	50,5N	4,73E	PBIPSF	PB	4	s1409	Féverole d'hiver
FEVERPRO SemioTrap_2021	Projet FEVERPRO D31 1395	Thèse A. Segers	2021_2250_A. Segers	2250		Hymenoptera	Apidae	Apis	Apis mellifera	Apis/mellifera	Apis_mellifera		J. Bonnet		A. Segers	16.VII.2021	2021	Juillet	44393	Belgique	Gembloux	Isnes	FEVERPRO SemioTrap	50,5N	4,73E	PVAGDG	PV	4	s1414	Féverole d'hiver
FEVERPRO SemioTrap_2021	Projet FEVERPRO D31 1395	Thèse A. Segers	2021_2251_A. Segers	2251		Hymenoptera	Apidae	Apis	Apis mellifera	Apis/mellifera	Apis_mellifera		J. Bonnet		A. Segers	16.VII.2021	2021	Juillet	44393	Belgique	Gembloux	Isnes	FEVERPRO SemioTrap	50,5N	4,73E	PBAGDG	PB	2	s1419	Féverole d'hiver
FEVERPRO SemioTrap_2021	Projet FEVERPRO D31 1395	Thèse A. Segers	2021_2252_A. Segers	2252		Diptera	Syrphidae	Episyrphus	Episyrphus balteatus	Episyrphus/balteatus	#N/A		L. Delanglez		A. Segers	16.VII.2021	2021	Juillet	44393	Belgique	Gembloux	Isnes	FEVERPRO SemioTrap	50,5N	4,73E	PBAGDG	PB	2	s1420	Féverole d'hiver
FEVERPRO SemioTrap_2021	Projet FEVERPRO D31 1395	Thèse A. Segers	2021_2253_A. Segers	2253		Diptera	Syrphidae	Episyrphus	Episyrphus balteatus	Episyrphus/balteatus	#N/A		L. Delanglez		A. Segers	16.VII.2021	2021	Juillet	44393	Belgique	Gembloux	Isnes	FEVERPRO SemioTrap	50,5N	4,73E	PBAGDG	PB	2	s1420	Féverole d'hiver
FEVERPRO SemioTrap_2021	Projet FEVERPRO D31 1395	Thèse A. Segers	2021_2254_A. Segers	2254		Diptera	Syrphidae	Metasyrphus	Metasyrphus corollae	Metasyrphus/corollae	#N/A		L. Delanglez		A. Segers	16.VII.2021	2021	Juillet	44393	Belgique	Gembloux	Isnes	FEVERPRO SemioTrap	50,5N	4,73E	PBAGDG	PB	2	s1420	Féverole d'hiver
FEVERPRO SemioTrap_2021	Projet FEVERPRO D31 1395	Thèse A. Segers	2021_2255_A. Segers	2255		Diptera	Syrphidae	Sphaerophoria	Sphaerophoria scripta	Sphaerophoria/scripta	#N/A		L. Delanglez		A. Segers	16.VII.2021	2021	Juillet	44393	Belgique	Gembloux	Isnes	FEVERPRO SemioTrap	50,5N	4,73E	PBAGDG	PB	2	s1420	Féverole d'hiver
FEVERPRO SemioTrap_2021	Projet FEVERPRO D31 1395	Thèse A. Segers	2021_2256_A. Segers	2256		Diptera	Syrphidae	Episyrphus	Episyrphus balteatus	Episyrphus/balteatus	#N/A		L. Delanglez		A. Segers	16.VII.2021	2021	Juillet	44393	Belgique	Gembloux	Isnes	FEVERPRO SemioTrap	50,5N	4,73E	PBAGDG	PB	2	s1420	Féverole d'hiver
FEVERPRO SemioTrap_2021	Projet FEVERPRO D31 1395	Thèse A. Segers	2021_2257_A. Segers	2257		Diptera	Syrphidae	Episyrphus	Episyrphus balteatus	Episyrphus/balteatus	#N/A		L. Delanglez		A. Segers	16.VII.2021	2021	Juillet	44393	Belgique	Gembloux	Isnes	FEVERPRO SemioTrap	50,5N	4,73E	PBAGDF	PB	4	s1425	Féverole d'hiver
FEVERPRO SemioTrap_2021	Projet FEVERPRO D31 1395	Thèse A. Segers	2021_2258_A. Segers	2258		Diptera	Syrphidae	Episyrphus	Episyrphus balteatus	Episyrphus/balteatus	#N/A		L. Delanglez		A. Segers	16.VII.2021	2021	Juillet	44393	Belgique	Gembloux	Isnes	FEVERPRO SemioTrap	50,5N	4,73E	PBAGDF	PB	4	s1425	Féverole d'hiver
FEVERPRO SemioTrap_2021	Projet FEVERPRO D31 1395	Thèse A. Segers	2021_2259_A. Segers	2259		Diptera	Syrphidae	Sphaerophoria	Sphaerophoria scripta	Sphaerophoria/scripta	#N/A		L. Delanglez		A. Segers	16.VII.2021	2021	Juillet	44393	Belgique	Gembloux	Isnes	FEVERPRO SemioTrap	50,5N	4,73E	PBAGDF	PB	4	s1425	Féverole d'hiver
FEVERPRO SemioTrap_2021	Projet FEVERPRO D31 1395	Thèse A. Segers	2021_2260_A. Segers	2260		Diptera	Syrphidae	Episyrphus	Episyrphus balteatus	Episyrphus/balteatus	#N/A		L. Delanglez		A. Segers	16.VII.2021	2021	Juillet	44393	Belgique	Gembloux	Isnes	FEVERPRO SemioTrap	50,5N	4,73E	PBAGDF	PB	4	s1425	Féverole d'hiver
FEVERPRO SemioTrap_2021	Projet FEVERPRO D31 1395	Thèse A. Segers	2021_2261_A. Segers	2261		Diptera	Syrphidae	Sphaerophoria	Sphaerophoria scripta	Sphaerophoria/scripta	#N/A		L. Delanglez		A. Segers	16.VII.2021	2021	Juillet	44393	Belgique	Gembloux	Isnes	FEVERPRO SemioTrap	50,5N	4,73E	PBAGDF	PB	4	s1425	Féverole d'hiver
FEVERPRO SemioTrap_2021	Projet FEVERPRO D31 1395	Thèse A. Segers	2021_2262_A. Segers	2262		Diptera	Syrphidae	Sphaerophoria	Sphaerophoria scripta	Sphaerophoria/scripta	#N/A		L. Delanglez		A. Segers	16.VII.2021	2021	Juillet	44393	Belgique	Gembloux	Isnes	FEVERPRO SemioTrap	50,5N	4,73E	PBAGDF	PB	4	s1425	Féverole d'hiver
FEVERPRO SemioTrap_2021	Projet FEVERPRO D31 1395	Thèse A. Segers	2021_2263_A. Segers	2263		Diptera	Syrphidae	Sphaerophoria	Sphaerophoria scripta	Sphaerophoria/scripta	#N/A		L. Delanglez		A. Segers	16.VII.2021	2021	Juillet	44393	Belgique	Gembloux	Isnes	FEVERPRO SemioTrap	50,5N	4,73E	PBAGDF	PB	4	s1425	Féverole d'hiver
FEVERPRO SemioTrap_2021	Projet FEVERPRO D31 1395	Thèse A. Segers	2021_2264_A. Segers	2264		Diptera	Syrphidae	Episyrphus	Episyrphus balteatus	Episyrphus/balteatus	#N/A		L. Delanglez		A. Segers	16.VII.2021	2021	Juillet	44393	Belgique	Gembloux	Isnes	FEVERPRO SemioTrap	50,5N	4,73E	PBAGDF	PB	4	s1425	Féverole d'hiver
FEVERPRO SemioTrap_2021	Projet FEVERPRO D31 1395	Thèse A. Segers	2021_2265_A. Segers	2265		Diptera	Syrphidae	Episyrphus	Episyrphus balteatus	Episyrphus/balteatus	#N/A		L. Delanglez		A. Segers	16.VII.2021	2021	Juillet	44393	Belgique	Gembloux	Isnes	FEVERPRO SemioTrap	50,5N	4,73E	PBAGDF	PB	4	s1425	Féverole d'hiver
FEVERPRO SemioTrap_2021	Projet FEVERPRO D31 1395	Thèse A. Segers	2021_2266_A. Segers	2266		Diptera	Syrphidae	Episyrphus	Episyrphus balteatus	Episyrphus/balteatus	#N/A		L. Delanglez		A. Segers	16.VII.2021	2021	Juillet	44393	Belgique	Gembloux	Isnes	FEVERPRO SemioTrap	50,5N	4,73E	PBAGDF	PB	4	s1425	Féverole d'hiver
FEVERPRO SemioTrap_2021	Projet FEVERPRO D31 1395	Thèse A. Segers	2021_2267_A. Segers	2267		Diptera	Syrphidae	Metasyrphus	Metasyrphus luniger	Metasyrphus/luniger	#N/A		L. Delanglez		A. Segers	16.VII.2021	2021	Juillet	44393	Belgique	Gembloux	Isnes	FEVERPRO SemioTrap	50,5N	4,73E	PBAGDF	PB	4	s1425	Féverole d'hiver
FEVERPRO SemioTrap_2021	Projet FEVERPRO D31 1395	Thèse A. Segers	2021_2268_A. Segers	2268		Diptera	Syrphidae	Sphaerophoria	Sphaerophoria scripta	Sphaerophoria/scripta	#N/A		L. Delanglez		A. Segers	16.VII.2021	2021	Juillet	44393	Belgique	Gembloux	Isnes	FEVERPRO SemioTrap	50,5N	4,73E	PBAGDF	PB	4	s1425	Féverole d'hiver
FEVERPRO SemioTrap_2021	Projet FEVERPRO D31 1395	Thèse A. Segers	2021_2269_A. Segers	2269		Diptera	Syrphidae	Sphaerophoria	Sphaerophoria scripta	Sphaerophoria/scripta	#N/A		L. Delanglez		A. Segers	16.VII.2021	2021	Juillet	44393	Belgique	Gembloux	Isnes	FEVERPRO SemioTrap	50,5N	4,73E	PBAGDF	PB	4	s1425	Féverole d'hiver
FEVERPRO SemioTrap_2021	Projet FEVERPRO D31 1395	Thèse A. Segers	2021_2270_A. Segers	2270		Diptera	Syrphidae	Sphaerophoria	Sphaerophoria scripta	Sphaerophoria/scripta	#N/A		L. Delanglez		A. Segers	16.VII.2021	2021	Juillet	44393	Belgique	Gembloux	Isnes	FEVERPRO SemioTrap	50,5N	4,73E	PBAGDF	PB	4	s1425	Féverole d'hiver
FEVERPRO SemioTrap_2021	Projet FEVERPRO D31 1395	Thèse A. Segers	2021_2271_A. Segers	2271		Diptera	Syrphidae	Sphaerophoria	Sphaerophoria scripta	Sphaerophoria/scripta	#N/A		L. Delanglez		A. Segers	16.VII.2021	2021	Juillet	44393	Belgique	Gembloux	Isnes	FEVERPRO SemioTrap	50,5N	4,73E	PBAGDF	PB	4	s1425	Féverole d'hiver
FEVERPRO SemioTrap_2021	Projet FEVERPRO D31 1395	Thèse A. Segers	2021_2272_A. Segers	2272		Diptera	Syrphidae	Episyrphus	Episyrphus balteatus	Episyrphus/balteatus	#N/A		L. Delanglez		A. Segers	16.VII.2021	2021	Juillet	44393	Belgique	Gembloux	Isnes	FEVERPRO SemioTrap	50,5N	4,73E	PBAGDF	PB	4	s1425	Féverole d'hiver
FEVERPRO SemioTrap_2021	Projet FEVERPRO D31 1395	Thèse A. Segers	2021_2273_A. Segers	2273		Diptera	Syrphidae	Metasyrphus	Metasyrphus corollae	Metasyrphus/corollae	#N/A		L. Delanglez		A. Segers	16.VII.2021	2021	Juillet	44393	Belgique	Gembloux	Isnes	FEVERPRO SemioTrap	50,5N	4,73E	PBAGDF	PB	4	s1425	Féverole d'hiver
FEVERPRO SemioTrap_2021	Projet FEVERPRO D31 1395	Thèse A. Segers	2021_2274_A. Segers	2274		Diptera	Syrphidae	Sphaerophoria	Sphaerophoria scripta	Sphaerophoria/scripta	#N/A		L. Delanglez		A. Segers	16.VII.2021	2021	Juillet	44393	Belgique	Gembloux	Isnes	FEVERPRO SemioTrap	50,5N	4,73E	PBAGDF	PB	4	s1425	Féverole d'hiver
FEVERPRO SemioTrap_2021	Projet FEVERPRO D31 1395	Thèse A. Segers	2021_2275_A. Segers	2275		Diptera	Syrphidae	Sphaerophoria	Sphaerophoria scripta	Sphaerophoria/scripta	#N/A		L. Delanglez		A. Segers	16.VII.2021	2021	Juillet	44393	Belgique	Gembloux	Isnes	FEVERPRO SemioTrap	50,5N	4,73E	PBAGDF	PB	4	s1425	Féverole d'hiver
FEVERPRO SemioTrap_2021	Projet FEVERPRO D31 1395	Thèse A. Segers	2021_2276_A. Segers	2276		Diptera	Syrphidae	Metasyrphus	Metasyrphus corollae	Metasyrphus/corollae	#N/A		L. Delanglez		A. Segers	16.VII.2021	2021	Juillet	44393	Belgique	Gembloux	Isnes	FEVERPRO SemioTrap	50,5N	4,73E	PBAGDF	PB	4	s1425	Féverole d'hiver
FEVERPRO SemioTrap_2021	Projet FEVERPRO D31 1395	Thèse A. Segers	2021_2277_A. Segers	2277		Diptera	Syrphidae	Episyrphus	Episyrphus balteatus	Episyrphus/balteatus	#N/A		L. Delanglez		A. Segers	16.VII.2021	2021	Juillet	44393	Belgique	Gembloux	Isnes	FEVERPRO SemioTrap	50,5N	4,73E	PBAGDF	PB	4	s1425	Féverole d'hiver
FEVERPRO SemioTrap_2021	Projet FEVERPRO D31 1395	Thèse A. Segers	2021_2278_A. Segers	2278		Diptera	Syrphidae	Episyrphus	Episyrphus balteatus	Episyrphus/balteatus	#N/A		L. Delanglez		A. Segers	16.VII.2021	2021	Juillet	44393	Belgique	Gembloux	Isnes	FEVERPRO SemioTrap	50,5N	4,73E	PBAGDF	PB	4	s1425	Féverole d'hiver
FEVERPRO SemioTrap_2021	Projet FEVERPRO D31 1395	Thèse A. Segers	2021_2279_A. Segers	2279		Diptera	Syrphidae	Melanostoma	Melanostoma mellinum	Melanostoma/mellinum	#N/A		L. Delanglez		A. Segers	16.VII.2021	2021	Juillet	44393	Belgique	Gembloux	Isnes	FEVERPRO SemioTrap	50,5N	4,73E	PBAGDF	PB	4	s1425	Féverole d'hiver
FEVERPRO SemioTrap_2021	Projet FEVERPRO D31 1395	Thèse A. Segers	2021_2280_A. Segers	2280		Diptera	Syrphidae	Episyrphus	Episyrphus balteatus	Episyrphus/balteatus	#N/A		L. Delanglez		A. Segers	16.VII.2021	2021	Juillet	44393	Belgique	Gembloux	Isnes	FEVERPRO SemioTrap	50,5N	4,73E	PBAGDF	PB	4	s1425	Féverole d'hiver
FEVERPRO SemioTrap_2021	Projet FEVERPRO D31 1395	Thèse A. Segers	2021_2281_A. Segers	2281		Diptera	Syrphidae	Episyrphus	Episyrphus balteatus	Episyrphus/balteatus	#N/A		L. Delanglez		A. Segers	16.VII.2021	2021	Juillet	44393	Belgique	Gembloux	Isnes	FEVERPRO SemioTrap	50,5N	4,73E	PBAGDF	PB	2	s1430	Féverole d'hiver
FEVERPRO SemioTrap_2021	Projet FEVERPRO D31 1395	Thèse A. Segers	2021_2282_A. Segers	2282		Diptera	Syrphidae	Episyrphus	Episyrphus balteatus	Episyrphus/balteatus	#N/A		L. Delanglez		A. Segers	16.VII.2021	2021	Juillet	44393	Belgique	Gembloux	Isnes	FEVERPRO SemioTrap	50,5N	4,73E	PBAGDF	PB	2	s1430	Féverole d'hiver
FEVERPRO SemioTrap_2021	Projet FEVERPRO D31 1395	Thèse A. Segers	2021_2283_A. Segers	2283		Diptera	Syrphidae	Sphaerophoria	Sphaerophoria scripta	Sphaerophoria/scripta	#N/A		L. Delanglez		A. Segers	16.VII.2021	2021	Juillet	44393	Belgique	Gembloux	Isnes	FEVERPRO SemioTrap	50,5N	4,73E	PBAGDF	PB	2	s1430	Féverole d'hiver
FEVERPRO SemioTrap_2021	Projet FEVERPRO D31 1395	Thèse A. Segers	2021_2284_A. Segers	2284		Diptera	Syrphidae	Sphaerophoria	Sphaerophoria scripta	Sphaerophoria/scripta	#N/A		L. Delanglez		A. Segers	16.VII.2021	2021	Juillet	44393	Belgique	Gembloux	Isnes	FEVERPRO SemioTrap	50,5N	4,73E	PBAGDF	PB	2	s1430	Féverole d'hiver
FEVERPRO SemioTrap_2021	Projet FEVERPRO D31 1395	Thèse A. Segers	2021_2285_A. Segers	2285		Diptera	Syrphidae	Episyrphus	Episyrphus balteatus	Episyrphus/balteatus	#N/A		L. Delanglez		A. Segers	16.VII.2021	2021	Juillet	44393	Belgique	Gembloux	Isnes	FEVERPRO SemioTrap	50,5N	4,73E	PBAGDF	PB	2	s1430	Féverole d'hiver
FEVERPRO SemioTrap_2021	Projet FEVERPRO D31 1395	Thèse A. Segers	2021_2286_A. Segers	2286		Diptera	Syrphidae	Melanostoma	Melanostoma mellinum	Melanostoma/mellinum	#N/A		L. Delanglez		A. Segers	16.VII.2021	2021	Juillet	44393	Belgique	Gembloux	Isnes	FEVERPRO SemioTrap	50,5N	4,73E	PBAGDF	PB	2	s1430	Féverole d'hiver
FEVERPRO SemioTrap_2021	Projet FEVERPRO D31 1395	Thèse A. Segers	2021_2287_A. Segers	2287		Diptera	Syrphidae	Episyrphus	Episyrphus balteatus	Episyrphus/balteatus	#N/A		L. Delanglez		A. Segers	16.VII.2021	2021	Juillet	44393	Belgique	Gembloux	Isnes	FEVERPRO SemioTrap	50,5N	4,73E	PBAGDF	PB	2	s1430	Féverole d'hiver
FEVERPRO SemioTrap_2021	Projet FEVERPRO D31 1395	Thèse A. Segers	2021_2288_A. Segers	2288		Diptera	Syrphidae	Sphaerophoria	Sphaerophoria scripta	Sphaerophoria/scripta	#N/A		L. Delanglez		A. Segers	16.VII.2021	2021	Juillet	44393	Belgique	Gembloux	Isnes	FEVERPRO SemioTrap	50,5N	4,73E	PBAGDF	PB	2	s1430	Féverole d'hiver
FEVERPRO SemioTrap_2021	Projet FEVERPRO D31 1395	Thèse A. Segers	2021_2289_A. Segers	2289		Diptera	Syrphidae	Sphaerophoria	Sphaerophoria scripta	Sphaerophoria/scripta	#N/A		L. Delanglez		A. Segers	16.VII.2021	2021	Juillet	44393	Belgique	Gembloux	Isnes	FEVERPRO SemioTrap	50,5N	4,73E	PBAGDF	PB	2	s1430	Féverole d'hiver
FEVERPRO SemioTrap_2021	Projet FEVERPRO D31 1395	Thèse A. Segers	2021_2290_A. Segers	2290		Diptera	Syrphidae	Melanostoma	Melanostoma mellinum	Melanostoma/mellinum	#N/A		L. Delanglez		A. Segers	16.VII.2021	2021	Juillet	44393	Belgique	Gembloux	Isnes	FEVERPRO SemioTrap	50,5N	4,73E	PBAGDF	PB	2	s1430	Féverole d'hiver
FEVERPRO SemioTrap_2021	Projet FEVERPRO D31 1395	Thèse A. Segers	2021_2291_A. Segers	2291		Diptera	Syrphidae	Sphaerophoria	Sphaerophoria scripta	Sphaerophoria/scripta	#N/A		L. Delanglez		A. Segers	16.VII.2021	2021	Juillet	44393	Belgique	Gembloux	Isnes	FEVERPRO SemioTrap	50,5N	4,73E	PBAGDF	PB	2	s1430	Féverole d'hiver
FEVERPRO SemioTrap_2021	Projet FEVERPRO D31 1395	Thèse A. Segers	2021_2292_A. Segers	2292		Diptera	Syrphidae	Episyrphus	Episyrphus balteatus	Episyrphus/balteatus	#N/A		L. Delanglez		A. Segers	16.VII.2021	2021	Juillet	44393	Belgique	Gembloux	Isnes	FEVERPRO SemioTrap	50,5N	4,73E	PBAGDF	PB	2	s1430	Féverole d'hiver
FEVERPRO SemioTrap_2021	Projet FEVERPRO D31 1395	Thèse A. Segers	2021_2293_A. Segers	2293		Diptera	Syrphidae	Sphaerophoria	Sphaerophoria scripta	Sphaerophoria/scripta	#N/A		L. Delanglez		A. Segers	16.VII.2021	2021	Juillet	44393	Belgique	Gembloux	Isnes	FEVERPRO SemioTrap	50,5N	4,73E	PBAGDF	PB	2	s1430	Féverole d'hiver
FEVERPRO SemioTrap_2021	Projet FEVERPRO D31 1395	Thèse A. Segers	2021_2294_A. Segers	2294		Diptera	Syrphidae	Episyrphus	Episyrphus balteatus	Episyrphus/balteatus	#N/A		L. Delanglez		A. Segers	16.VII.2021	2021	Juillet	44393	Belgique	Gembloux	Isnes	FEVERPRO SemioTrap	50,5N	4,73E	PBAGDF	PB	2	s1430	Féverole d'hiver
FEVERPRO SemioTrap_2021	Projet FEVERPRO D31 1395	Thèse A. Segers	2021_2295_A. Segers	2295		Diptera	Syrphidae	Melanostoma	Melanostoma mellinum	Melanostoma/mellinum	#N/A		L. Delanglez		A. Segers	16.VII.2021	2021	Juillet	44393	Belgique	Gembloux	Isnes	FEVERPRO SemioTrap	50,5N	4,73E	PBAGDF	PB	2	s1430	Féverole d'hiver
FEVERPRO SemioTrap_2021	Projet FEVERPRO D31 1395	Thèse A. Segers	2021_2296_A. Segers	2296		Diptera	Syrphidae	Sphaerophoria	Sphaerophoria scripta	Sphaerophoria/scripta	#N/A		L. Delanglez		A. Segers	16.VII.2021	2021	Juillet	44393	Belgique	Gembloux	Isnes	FEVERPRO SemioTrap	50,5N	4,73E	PBAGDF	PB	2	s1430	Féverole d'hiver
FEVERPRO SemioTrap_2021	Projet FEVERPRO D31 1395	Thèse A. Segers	2021_2297_A. Segers	2297		Diptera	Syrphidae	Sphaerophoria	Sphaerophoria scripta	Sphaerophoria/scripta	#N/A		L. Delanglez		A. Segers	16.VII.2021	2021	Juillet	44393	Belgique	Gembloux	Isnes	FEVERPRO SemioTrap	50,5N	4,73E	PBAGDF	PB	2	s1430	Féverole d'hiver
FEVERPRO SemioTrap_2021	Projet FEVERPRO D31 1395	Thèse A. Segers	2021_2298_A. Segers	2298		Diptera	Syrphidae	Sphaerophoria	Sphaerophoria scripta	Sphaerophoria/scripta	#N/A		L. Delanglez		A. Segers	16.VII.2021	2021	Juillet	44393	Belgique	Gembloux	Isnes	FEVERPRO SemioTrap	50,5N	4,73E	PBAGDF	PB	2	s1430	Féverole d'hiver
FEVERPRO SemioTrap_2021	Projet FEVERPRO D31 1395	Thèse A. Segers	2021_2299_A. Segers	2299		Diptera	Syrphidae	Sphaerophoria	Sphaerophoria scripta	Sphaerophoria/scripta	#N/A		L. Delanglez		A. Segers	16.VII.2021	2021	Juillet	44393	Belgique	Gembloux	Isnes	FEVERPRO SemioTrap	50,5N	4,73E	PBAGDF	PB	2	s1430	Féverole d'hiver
FEVERPRO SemioTrap_2021	Projet FEVERPRO D31 1395	Thèse A. Segers	2021_2300_A. Segers	2300		Hymenoptera	Halictidae	Seladonia	Seladonia tumulorum	Seladonia/tumulorum	Sela_tumulorum		J. Bonnet		A. Segers	16.VII.2021	2021	Juillet	44393	Belgique	Gembloux	Isnes	FEVERPRO SemioTrap	50,5N	4,73E	PBAGDF	PB	2	s1433	Féverole d'hiver
FEVERPRO SemioTrap_2021	Projet FEVERPRO D31 1395	Thèse A. Segers	2021_2301_A. Segers	2301		Hymenoptera	Apidae	Bombus	Bombus pascuorum	Bombus/pascuorum	B_pascuorum		J. Bonnet		A. Segers	16.VII.2021	2021	Juillet	44393	Belgique	Gembloux	Isnes	FEVERPRO SemioTrap	50,5N	4,73E	PBAGDF	PB	2	s1433	Féverole d'hiver
FEVERPRO SemioTrap_2021	Projet FEVERPRO D31 1395	Thèse A. Segers	2021_2302_A. Segers	2302		Hymenoptera	Halictidae	Lasioglossum	Lasioglossum pauxillum	Lasioglossum/pauxillum	L_pauxillum		J. Bonnet		A. Segers	16.VII.2021	2021	Juillet	44393	Belgique	Gembloux	Isnes	FEVERPRO SemioTrap	50,5N	4,73E	PBAGDF	PB	2	s1433	Féverole d'hiver
FEVERPRO SemioTrap_2021	Projet FEVERPRO D31 1395	Thèse A. Segers	2021_2303_A. Segers	2303		Hymenoptera	Apidae	Apis	Apis mellifera	Apis/mellifera	Apis_mellifera		J. Bonnet		A. Segers	23.VII.2021	2021	Juillet	44400	Belgique	Gembloux	Isnes	FEVERPRO SemioTrap	50,5N	4,73E	PBAGDF	PB	3	s1436	Féverole d'hiver
FEVERPRO SemioTrap_2021	Projet FEVERPRO D31 1395	Thèse A. Segers	2021_2304_A. Segers	2304		Hymenoptera	Apidae	Apis	Apis mellifera	Apis/mellifera	Apis_mellifera		J. Bonnet		A. Segers	23.VII.2021	2021	Juillet	44400	Belgique	Gembloux	Isnes	FEVERPRO SemioTrap	50,5N	4,73E	PBAGDF	PB	3	s1436	Féverole d'hiver
FEVERPRO SemioTrap_2021	Projet FEVERPRO D31 1395	Thèse A. Segers	2021_2305_A. Segers	2305		Coleoptera	Coccinellidae	Propylea	Propylea quatuordecimpunctata	Propylea/quatuordecimpunctata	#N/A		L. Delanglez		A. Segers	23.VII.2021	2021	Juillet	44400	Belgique	Gembloux	Isnes	FEVERPRO SemioTrap	50,5N	4,73E	PBAGDF	PB	3	s1438	Féverole d'hiver
FEVERPRO SemioTrap_2021	Projet FEVERPRO D31 1395	Thèse A. Segers	2021_2306_A. Segers	2306		Coleoptera	Coccinellidae	Coccinella	Coccinella septempunctata	Coccinella/septempunctata	#N/A		L. Delanglez		A. Segers	23.VII.2021	2021	Juillet	44400	Belgique	Gembloux	Isnes	FEVERPRO SemioTrap	50,5N	4,73E	PVAGDF	PV	3	s1444	Féverole d'hiver
FEVERPRO SemioTrap_2021	Projet FEVERPRO D31 1395	Thèse A. Segers	2021_2307_A. Segers	2307		Hymenoptera	Apidae	Bombus	Bombus hortorum	Bombus/hortorum	B_hortorum		J. Bonnet		A. Segers	23.VII.2021	2021	Juillet	44400	Belgique	Gembloux	Isnes	FEVERPRO SemioTrap	50,5N	4,73E	PBIPSF	PB	3	s1449	Féverole d'hiver
FEVERPRO SemioTrap_2021	Projet FEVERPRO D31 1395	Thèse A. Segers	2021_2308_A. Segers	2308		Hymenoptera	Apidae	Bombus	Bombus terrestris	Bombus/terrestris	B_terrestris		J. Bonnet		A. Segers	23.VII.2021	2021	Juillet	44400	Belgique	Gembloux	Isnes	FEVERPRO SemioTrap	50,5N	4,73E	PBIPSF	PB	3	s1449	Féverole d'hiver
FEVERPRO SemioTrap_2021	Projet FEVERPRO D31 1395	Thèse A. Segers	2021_2309_A. Segers	2309		Hymenoptera	Apidae	Apis	Apis mellifera	Apis/mellifera	Apis_mellifera		J. Bonnet		A. Segers	23.VII.2021	2021	Juillet	44400	Belgique	Gembloux	Isnes	FEVERPRO SemioTrap	50,5N	4,73E	PBIPSF	PB	3	s1449	Féverole d'hiver
FEVERPRO SemioTrap_2021	Projet FEVERPRO D31 1395	Thèse A. Segers	2021_2310_A. Segers	2310		Hymenoptera	Apidae	Apis	Apis mellifera	Apis/mellifera	Apis_mellifera		J. Bonnet		A. Segers	23.VII.2021	2021	Juillet	44400	Belgique	Gembloux	Isnes	FEVERPRO SemioTrap	50,5N	4,73E	PBIPSF	PB	3	s1449	Féverole d'hiver
FEVERPRO SemioTrap_2021	Projet FEVERPRO D31 1395	Thèse A. Segers	2021_2311_A. Segers	2311		Hymenoptera	Apidae	Apis	Apis mellifera	Apis/mellifera	Apis_mellifera		J. Bonnet		A. Segers	23.VII.2021	2021	Juillet	44400	Belgique	Gembloux	Isnes	FEVERPRO SemioTrap	50,5N	4,73E	PBIPSF	PB	3	s1449	Féverole d'hiver
FEVERPRO SemioTrap_2021	Projet FEVERPRO D31 1395	Thèse A. Segers	2021_2312_A. Segers	2312		Hymenoptera	Apidae	Apis	Apis mellifera	Apis/mellifera	Apis_mellifera		J. Bonnet		A. Segers	23.VII.2021	2021	Juillet	44400	Belgique	Gembloux	Isnes	FEVERPRO SemioTrap	50,5N	4,73E	PBIPSF	PB	3	s1449	Féverole d'hiver
FEVERPRO SemioTrap_2021	Projet FEVERPRO D31 1395	Thèse A. Segers	2021_2313_A. Segers	2313		Hymenoptera	Apidae	Apis	Apis mellifera	Apis/mellifera	Apis_mellifera		J. Bonnet		A. Segers	23.VII.2021	2021	Juillet	44400	Belgique	Gembloux	Isnes	FEVERPRO SemioTrap	50,5N	4,73E	PBIPSF	PB	3	s1449	Féverole d'hiver
FEVERPRO SemioTrap_2021	Projet FEVERPRO D31 1395	Thèse A. Segers	2021_2314_A. Segers	2314		Hymenoptera	Apidae	Apis	Apis mellifera	Apis/mellifera	Apis_mellifera		J. Bonnet		A. Segers	23.VII.2021	2021	Juillet	44400	Belgique	Gembloux	Isnes	FEVERPRO SemioTrap	50,5N	4,73E	PBIPSF	PB	3	s1449	Féverole d'hiver
FEVERPRO SemioTrap_2021	Projet FEVERPRO D31 1395	Thèse A. Segers	2021_2315_A. Segers	2315		Diptera	Syrphidae	Sphaerophoria	Sphaerophoria scripta	Sphaerophoria/scripta	#N/A		L. Delanglez		A. Segers	23.VII.2021	2021	Juillet	44400	Belgique	Gembloux	Isnes	FEVERPRO SemioTrap	50,5N	4,73E	PBIPSF	PB	3	s1453	Féverole d'hiver
FEVERPRO SemioTrap_2021	Projet FEVERPRO D31 1395	Thèse A. Segers	2021_2316_A. Segers	2316		Coleoptera	Coccinellidae	Harmonia	Harmonia axyridis	Harmonia/axyridis	#N/A		L. Delanglez		A. Segers	23.VII.2021	2021	Juillet	44400	Belgique	Gembloux	Isnes	FEVERPRO SemioTrap	50,5N	4,73E	PVIPSF	PV	3	s1458	Féverole d'hiver
FEVERPRO SemioTrap_2021	Projet FEVERPRO D31 1395	Thèse A. Segers	2021_2317_A. Segers	2317		Coleoptera	Coccinellidae	Coccinella	Coccinella septempunctata	Coccinella/septempunctata	#N/A		L. Delanglez		A. Segers	23.VII.2021	2021	Juillet	44400	Belgique	Gembloux	Isnes	FEVERPRO SemioTrap	50,5N	4,73E	PVIPSF	PV	3	s1458	Féverole d'hiver
FEVERPRO SemioTrap_2021	Projet FEVERPRO D31 1395	Thèse A. Segers	2021_2318_A. Segers	2318		Hymenoptera	Apidae	Apis	Apis mellifera	Apis/mellifera	Apis_mellifera		J. Bonnet		A. Segers	23.VII.2021	2021	Juillet	44400	Belgique	Gembloux	Isnes	FEVERPRO SemioTrap	50,5N	4,73E	PVIPSF	PV	3	s1460	Féverole d'hiver
FEVERPRO SemioTrap_2021	Projet FEVERPRO D31 1395	Thèse A. Segers	2021_2319_A. Segers	2319		Hymenoptera	Apidae	Apis	Apis mellifera	Apis/mellifera	Apis_mellifera		J. Bonnet		A. Segers	23.VII.2021	2021	Juillet	44400	Belgique	Gembloux	Isnes	FEVERPRO SemioTrap	50,5N	4,73E	PVIPSF	PV	3	s1460	Féverole d'hiver
FEVERPRO SemioTrap_2021	Projet FEVERPRO D31 1395	Thèse A. Segers	2021_2320_A. Segers	2320		Hymenoptera	Apidae	Apis	Apis mellifera	Apis/mellifera	Apis_mellifera		J. Bonnet		A. Segers	23.VII.2021	2021	Juillet	44400	Belgique	Gembloux	Isnes	FEVERPRO SemioTrap	50,5N	4,73E	PVIPSF	PV	3	s1460	Féverole d'hiver
FEVERPRO SemioTrap_2021	Projet FEVERPRO D31 1395	Thèse A. Segers	2021_2321_A. Segers	2321		Coleoptera	Coccinellidae	Harmonia	Harmonia axyridis	Harmonia/axyridis	#N/A		L. Delanglez		A. Segers	23.VII.2021	2021	Juillet	44400	Belgique	Gembloux	Isnes	FEVERPRO SemioTrap	50,5N	4,73E	PVAGDG	PV	3	s1466	Féverole d'hiver
FEVERPRO SemioTrap_2021	Projet FEVERPRO D31 1395	Thèse A. Segers	2021_2322_A. Segers	2322		Diptera	Syrphidae	Syrphus	Syrphus vitripennis	Syrphus/vitripennis	#N/A		L. Delanglez		A. Segers	23.VII.2021	2021	Juillet	44400	Belgique	Gembloux	Isnes	FEVERPRO SemioTrap	50,5N	4,73E	PVAGDG	PV	3	s1467	Féverole d'hiver
FEVERPRO SemioTrap_2021	Projet FEVERPRO D31 1395	Thèse A. Segers	2021_2324_A. Segers	2324		Hymenoptera	Andrenidae	Andrena	Andrena bicolor	Andrena/bicolor	And_bicolor		J. Bonnet		A. Segers	23.VII.2021	2021	Juillet	44400	Belgique	Gembloux	Isnes	FEVERPRO SemioTrap	50,5N	4,73E	PBAGDG	PB	3	s1472	Féverole d'hiver
FEVERPRO SemioTrap_2021	Projet FEVERPRO D31 1395	Thèse A. Segers	2021_2325_A. Segers	2325		Diptera	Syrphidae	Eristalis	Eristalis tenax	Eristalis/tenax	#N/A		L. Delanglez		A. Segers	23.VII.2021	2021	Juillet	44400	Belgique	Gembloux	Isnes	FEVERPRO SemioTrap	50,5N	4,73E	PBAGDG	PB	3	s1472bis	Féverole d'hiver
FEVERPRO SemioTrap_2021	Projet FEVERPRO D31 1395	Thèse A. Segers	2021_2326_A. Segers	2326		Hymenoptera	Halictidae	Lasioglossum	Lasioglossum laticeps	Lasioglossum/laticeps	L_laticeps		J. Bonnet		A. Segers	23.VII.2021	2021	Juillet	44400	Belgique	Gembloux	Isnes	FEVERPRO SemioTrap	50,5N	4,73E	PBAGDF	PB	1	s1478	Féverole d'hiver
FEVERPRO SemioTrap_2021	Projet FEVERPRO D31 1395	Thèse A. Segers	2021_2327_A. Segers	2327		Hymenoptera	Megachilidae	Stelis	Stelis signata	Stelis/signata	St_signata		J. Bonnet		A. Segers	23.VII.2021	2021	Juillet	44400	Belgique	Gembloux	Isnes	FEVERPRO SemioTrap	50,5N	4,73E	PBAGDF	PB	1	s1478	Féverole d'hiver
FEVERPRO SemioTrap_2021	Projet FEVERPRO D31 1395	Thèse A. Segers	2021_2331_A. Segers	2331		Hymenoptera	Apidae	Apis	Apis mellifera	Apis/mellifera	Apis_mellifera		J. Bonnet		A. Segers	23.VII.2021	2021	Juillet	44400	Belgique	Gembloux	Isnes	FEVERPRO SemioTrap	50,5N	4,73E	PVAGDF	PV	1	s1483	Féverole d'hiver
FEVERPRO SemioTrap_2021	Projet FEVERPRO D31 1395	Thèse A. Segers	2021_2332_A. Segers	2332		Coleoptera	Coccinellidae	Harmonia	Harmonia axyridis	Harmonia/axyridis	#N/A		L. Delanglez		A. Segers	23.VII.2021	2021	Juillet	44400	Belgique	Gembloux	Isnes	FEVERPRO SemioTrap	50,5N	4,73E	PVAGDF	PV	1	s1486	Féverole d'hiver
FEVERPRO SemioTrap_2021	Projet FEVERPRO D31 1395	Thèse A. Segers	2021_2333_A. Segers	2333		Coleoptera	Coccinellidae	Harmonia	Harmonia axyridis	Harmonia/axyridis	#N/A		L. Delanglez		A. Segers	23.VII.2021	2021	Juillet	44400	Belgique	Gembloux	Isnes	FEVERPRO SemioTrap	50,5N	4,73E	PVAGDF	PV	1	s1486	Féverole d'hiver
FEVERPRO SemioTrap_2021	Projet FEVERPRO D31 1395	Thèse A. Segers	2021_2334_A. Segers	2334		Coleoptera	Coccinellidae	Harmonia	Harmonia axyridis	Harmonia/axyridis	#N/A		L. Delanglez		A. Segers	23.VII.2021	2021	Juillet	44400	Belgique	Gembloux	Isnes	FEVERPRO SemioTrap	50,5N	4,73E	PVAGDF	PV	1	s1486	Féverole d'hiver
FEVERPRO SemioTrap_2021	Projet FEVERPRO D31 1395	Thèse A. Segers	2021_2335_A. Segers	2335		Coleoptera	Coccinellidae	Harmonia	Harmonia axyridis	Harmonia/axyridis	#N/A		L. Delanglez		A. Segers	23.VII.2021	2021	Juillet	44400	Belgique	Gembloux	Isnes	FEVERPRO SemioTrap	50,5N	4,73E	PVAGDF	PV	1	s1486	Féverole d'hiver
FEVERPRO SemioTrap_2021	Projet FEVERPRO D31 1395	Thèse A. Segers	2021_2336_A. Segers	2336		Coleoptera	Coccinellidae	Harmonia	Harmonia axyridis	Harmonia/axyridis	#N/A		L. Delanglez		A. Segers	23.VII.2021	2021	Juillet	44400	Belgique	Gembloux	Isnes	FEVERPRO SemioTrap	50,5N	4,73E	PVAGDF	PV	1	s1486	Féverole d'hiver
FEVERPRO SemioTrap_2021	Projet FEVERPRO D31 1395	Thèse A. Segers	2021_2337_A. Segers	2337		Coleoptera	Coccinellidae	Harmonia	Harmonia axyridis	Harmonia/axyridis	#N/A		L. Delanglez		A. Segers	23.VII.2021	2021	Juillet	44400	Belgique	Gembloux	Isnes	FEVERPRO SemioTrap	50,5N	4,73E	PVAGDF	PV	1	s1486	Féverole d'hiver
FEVERPRO SemioTrap_2021	Projet FEVERPRO D31 1395	Thèse A. Segers	2021_2338_A. Segers	2338		Hymenoptera	Apidae	Apis	Apis mellifera	Apis/mellifera	Apis_mellifera		J. Bonnet		A. Segers	23.VII.2021	2021	Juillet	44400	Belgique	Gembloux	Isnes	FEVERPRO SemioTrap	50,5N	4,73E	PVIPSF	PV	1	s1491	Féverole d'hiver
FEVERPRO SemioTrap_2021	Projet FEVERPRO D31 1395	Thèse A. Segers	2021_2339_A. Segers	2339		Hymenoptera	Apidae	Apis	Apis mellifera	Apis/mellifera	Apis_mellifera		J. Bonnet		A. Segers	23.VII.2021	2021	Juillet	44400	Belgique	Gembloux	Isnes	FEVERPRO SemioTrap	50,5N	4,73E	PVIPSF	PV	1	s1491	Féverole d'hiver
FEVERPRO SemioTrap_2021	Projet FEVERPRO D31 1395	Thèse A. Segers	2021_2340_A. Segers	2340		Hymenoptera	Apidae	Apis	Apis mellifera	Apis/mellifera	Apis_mellifera		J. Bonnet		A. Segers	23.VII.2021	2021	Juillet	44400	Belgique	Gembloux	Isnes	FEVERPRO SemioTrap	50,5N	4,73E	PVIPSF	PV	1	s1491	Féverole d'hiver
FEVERPRO SemioTrap_2021	Projet FEVERPRO D31 1395	Thèse A. Segers	2021_2342_A. Segers	2342		Hymenoptera	Apidae	Bombus	Bombus terrestris	Bombus/terrestris	B_terrestris		J. Bonnet		A. Segers	23.VII.2021	2021	Juillet	44400	Belgique	Gembloux	Isnes	FEVERPRO SemioTrap	50,5N	4,73E	PVIPSF	PV	1	s1491	Féverole d'hiver
FEVERPRO SemioTrap_2021	Projet FEVERPRO D31 1395	Thèse A. Segers	2021_2343_A. Segers	2343		Hymenoptera	Apidae	Apis	Apis mellifera	Apis/mellifera	Apis_mellifera		J. Bonnet		A. Segers	23.VII.2021	2021	Juillet	44400	Belgique	Gembloux	Isnes	FEVERPRO SemioTrap	50,5N	4,73E	PVIPSF	PV	1	s1491	Féverole d'hiver
FEVERPRO SemioTrap_2021	Projet FEVERPRO D31 1395	Thèse A. Segers	2021_2347_A. Segers	2347		Hymenoptera	Apidae	Apis	Apis mellifera	Apis/mellifera	Apis_mellifera		J. Bonnet		A. Segers	23.VII.2021	2021	Juillet	44400	Belgique	Gembloux	Isnes	FEVERPRO SemioTrap	50,5N	4,73E	PVIPSF	PV	1	s1491	Féverole d'hiver
FEVERPRO SemioTrap_2021	Projet FEVERPRO D31 1395	Thèse A. Segers	2021_2350_A. Segers	2350		Coleoptera	Coccinellidae	Harmonia	Harmonia axyridis	Harmonia/axyridis	#N/A		L. Delanglez		A. Segers	23.VII.2021	2021	Juillet	44400	Belgique	Gembloux	Isnes	FEVERPRO SemioTrap	50,5N	4,73E	PVIPSF	PV	1	s1493	Féverole d'hiver
FEVERPRO SemioTrap_2021	Projet FEVERPRO D31 1395	Thèse A. Segers	2021_2351_A. Segers	2351		Hymenoptera	Apidae	Bombus	Bombus terrestris	Bombus/terrestris	B_terrestris		J. Bonnet		A. Segers	23.VII.2021	2021	Juillet	44400	Belgique	Gembloux	Isnes	FEVERPRO SemioTrap	50,5N	4,73E	PBAGDG	PB	1	s1500	Féverole d'hiver
FEVERPRO SemioTrap_2021	Projet FEVERPRO D31 1395	Thèse A. Segers	2021_2352_A. Segers	2352		Hymenoptera	Apidae	Bombus	Bombus terrestris	Bombus/terrestris	B_terrestris		J. Bonnet		A. Segers	23.VII.2021	2021	Juillet	44400	Belgique	Gembloux	Isnes	FEVERPRO SemioTrap	50,5N	4,73E	PBAGDG	PB	1	s1500	Féverole d'hiver
FEVERPRO SemioTrap_2021	Projet FEVERPRO D31 1395	Thèse A. Segers	2021_2354_A. Segers	2354		Coleoptera	Coccinellidae	Harmonia	Harmonia axyridis	Harmonia/axyridis	#N/A		L. Delanglez		A. Segers	23.VII.2021	2021	Juillet	44400	Belgique	Gembloux	Isnes	FEVERPRO SemioTrap	50,5N	4,73E	PBAGDG	PB	1	s1501	Féverole d'hiver
FEVERPRO SemioTrap_2021	Projet FEVERPRO D31 1395	Thèse A. Segers	2021_2355_A. Segers	2355		Hymenoptera	Apidae	Apis	Apis mellifera	Apis/mellifera	Apis_mellifera		J. Bonnet		A. Segers	23.VII.2021	2021	Juillet	44400	Belgique	Gembloux	Isnes	FEVERPRO SemioTrap	50,5N	4,73E	PBIPSF	PB	1	s1506	Féverole d'hiver
FEVERPRO SemioTrap_2021	Projet FEVERPRO D31 1395	Thèse A. Segers	2021_2356_A. Segers	2356		Hymenoptera	Apidae	Apis	Apis mellifera	Apis/mellifera	Apis_mellifera		J. Bonnet		A. Segers	23.VII.2021	2021	Juillet	44400	Belgique	Gembloux	Isnes	FEVERPRO SemioTrap	50,5N	4,73E	PBIPSF	PB	1	s1506	Féverole d'hiver
FEVERPRO SemioTrap_2021	Projet FEVERPRO D31 1395	Thèse A. Segers	2021_2357_A. Segers	2357		Hymenoptera	Apidae	Apis	Apis mellifera	Apis/mellifera	Apis_mellifera		J. Bonnet		A. Segers	23.VII.2021	2021	Juillet	44400	Belgique	Gembloux	Isnes	FEVERPRO SemioTrap	50,5N	4,73E	PBIPSF	PB	1	s1506	Féverole d'hiver
FEVERPRO SemioTrap_2021	Projet FEVERPRO D31 1395	Thèse A. Segers	2021_2359_A. Segers	2359		Hymenoptera	Apidae	Bombus	Bombus hortorum	Bombus/hortorum	B_hortorum		J. Bonnet		A. Segers	23.VII.2021	2021	Juillet	44400	Belgique	Gembloux	Isnes	FEVERPRO SemioTrap	50,5N	4,73E	PBIPSF	PB	1	s1506	Féverole d'hiver
FEVERPRO SemioTrap_2021	Projet FEVERPRO D31 1395	Thèse A. Segers	2021_2360_A. Segers	2360		Hymenoptera	Apidae	Bombus	Bombus hortorum	Bombus/hortorum	B_hortorum		J. Bonnet		A. Segers	23.VII.2021	2021	Juillet	44400	Belgique	Gembloux	Isnes	FEVERPRO SemioTrap	50,5N	4,73E	PBIPSF	PB	1	s1506	Féverole d'hiver
FEVERPRO SemioTrap_2021	Projet FEVERPRO D31 1395	Thèse A. Segers	2021_2361_A. Segers	2361		Hymenoptera	Apidae	Bombus	Bombus terrestris	Bombus/terrestris	B_terrestris		J. Bonnet		A. Segers	23.VII.2021	2021	Juillet	44400	Belgique	Gembloux	Isnes	FEVERPRO SemioTrap	50,5N	4,73E	PBIPSF	PB	1	s1506	Féverole d'hiver
FEVERPRO SemioTrap_2021	Projet FEVERPRO D31 1395	Thèse A. Segers	2021_2362_A. Segers	2362		Coleoptera	Coccinellidae	Harmonia	Harmonia axyridis	Harmonia/axyridis	#N/A		L. Delanglez		A. Segers	23.VII.2021	2021	Juillet	44400	Belgique	Gembloux	Isnes	FEVERPRO SemioTrap	50,5N	4,73E	PVAGDF	PV	4	s1511	Féverole d'hiver
FEVERPRO SemioTrap_2021	Projet FEVERPRO D31 1395	Thèse A. Segers	2021_2363_A. Segers	2363		Coleoptera	Coccinellidae	Harmonia	Harmonia axyridis	Harmonia/axyridis	#N/A		L. Delanglez		A. Segers	23.VII.2021	2021	Juillet	44400	Belgique	Gembloux	Isnes	FEVERPRO SemioTrap	50,5N	4,73E	PVAGDG	PV	1	s1521	Féverole d'hiver
FEVERPRO SemioTrap_2021	Projet FEVERPRO D31 1395	Thèse A. Segers	2021_2364_A. Segers	2364		Hymenoptera	Megachilidae	Megachile	Megachile ericetorum	Megachile/ericetorum	Meg_ericetorum		J. Bonnet		A. Segers	23.VII.2021	2021	Juillet	44400	Belgique	Gembloux	Isnes	FEVERPRO SemioTrap	50,5N	4,73E	PVAGDG	PV	1	s1523	Féverole d'hiver
FEVERPRO SemioTrap_2021	Projet FEVERPRO D31 1395	Thèse A. Segers	2021_2365_A. Segers	2365		Hymenoptera	Apidae	Apis	Apis mellifera	Apis/mellifera	Apis_mellifera		J. Bonnet		A. Segers	23.VII.2021	2021	Juillet	44400	Belgique	Gembloux	Isnes	FEVERPRO SemioTrap	50,5N	4,73E	PVAGDG	PV	1	s1523	Féverole d'hiver
FEVERPRO SemioTrap_2021	Projet FEVERPRO D31 1395	Thèse A. Segers	2021_2366_A. Segers	2366		Hymenoptera	Apidae	Apis	Apis mellifera	Apis/mellifera	Apis_mellifera		J. Bonnet		A. Segers	23.VII.2021	2021	Juillet	44400	Belgique	Gembloux	Isnes	FEVERPRO SemioTrap	50,5N	4,73E	PVAGDG	PV	1	s1523	Féverole d'hiver
FEVERPRO SemioTrap_2021	Projet FEVERPRO D31 1395	Thèse A. Segers	2021_2368_A. Segers	2368		Coleoptera	Coccinellidae	Coccinella	Coccinella septempunctata	Coccinella/septempunctata	#N/A		L. Delanglez		A. Segers	23.VII.2021	2021	Juillet	44400	Belgique	Gembloux	Isnes	FEVERPRO SemioTrap	50,5N	4,73E	PVIPSF	PV	4	s1530	Féverole d'hiver
FEVERPRO SemioTrap_2021	Projet FEVERPRO D31 1395	Thèse A. Segers	2021_2370_A. Segers	2370		Hymenoptera	Apidae	Apis	Apis mellifera	Apis/mellifera	Apis_mellifera		J. Bonnet		A. Segers	23.VII.2021	2021	Juillet	44400	Belgique	Gembloux	Isnes	FEVERPRO SemioTrap	50,5N	4,73E	PBAGDF	PB	4	s1535	Féverole d'hiver
FEVERPRO SemioTrap_2021	Projet FEVERPRO D31 1395	Thèse A. Segers	2021_2372_A. Segers	2372		Coleoptera	Coccinellidae	Coccinella	Coccinella septempunctata	Coccinella/septempunctata	#N/A		L. Delanglez		A. Segers	23.VII.2021	2021	Juillet	44400	Belgique	Gembloux	Isnes	FEVERPRO SemioTrap	50,5N	4,73E	PBAGDF	PB	4	s1536	Féverole d'hiver
FEVERPRO SemioTrap_2021	Projet FEVERPRO D31 1395	Thèse A. Segers	2021_2373_A. Segers	2373		Hymenoptera	Apidae	Bombus	Bombus terrestris	Bombus/terrestris	B_terrestris		J. Bonnet		A. Segers	23.VII.2021	2021	Juillet	44400	Belgique	Gembloux	Isnes	FEVERPRO SemioTrap	50,5N	4,73E	PBAGDG	PB	4	s1542	Féverole d'hiver
FEVERPRO SemioTrap_2021	Projet FEVERPRO D31 1395	Thèse A. Segers	2021_2374_A. Segers	2374		Diptera	Syrphidae	Melanostoma	Melanostoma mellinum	Melanostoma/mellinum	#N/A		L. Delanglez		A. Segers	23.VII.2021	2021	Juillet	44400	Belgique	Gembloux	Isnes	FEVERPRO SemioTrap	50,5N	4,73E	PBAGDG	PB	4	s1543	Féverole d'hiver
FEVERPRO SemioTrap_2021	Projet FEVERPRO D31 1395	Thèse A. Segers	2021_2375_A. Segers	2375		Hymenoptera	Apidae	Apis	Apis mellifera	Apis/mellifera	Apis_mellifera		J. Bonnet		A. Segers	23.VII.2021	2021	Juillet	44400	Belgique	Gembloux	Isnes	FEVERPRO SemioTrap	50,5N	4,73E	PBIPSF	PB	4	s1550	Féverole d'hiver
FEVERPRO SemioTrap_2021	Projet FEVERPRO D31 1395	Thèse A. Segers	2021_2376_A. Segers	2376		Hymenoptera	Apidae	Apis	Apis mellifera	Apis/mellifera	Apis_mellifera		J. Bonnet		A. Segers	23.VII.2021	2021	Juillet	44400	Belgique	Gembloux	Isnes	FEVERPRO SemioTrap	50,5N	4,73E	PBIPSF	PB	4	s1550	Féverole d'hiver
FEVERPRO SemioTrap_2021	Projet FEVERPRO D31 1395	Thèse A. Segers	2021_2377_A. Segers	2377		Hymenoptera	Apidae	Apis	Apis mellifera	Apis/mellifera	Apis_mellifera		J. Bonnet		A. Segers	23.VII.2021	2021	Juillet	44400	Belgique	Gembloux	Isnes	FEVERPRO SemioTrap	50,5N	4,73E	PBIPSF	PB	4	s1550	Féverole d'hiver
FEVERPRO SemioTrap_2021	Projet FEVERPRO D31 1395	Thèse A. Segers	2021_2378_A. Segers	2378		Hymenoptera	Apidae	Bombus	Bombus hortorum	Bombus/hortorum	B_hortorum		J. Bonnet		A. Segers	23.VII.2021	2021	Juillet	44400	Belgique	Gembloux	Isnes	FEVERPRO SemioTrap	50,5N	4,73E	PBIPSF	PB	4	s1550	Féverole d'hiver
FEVERPRO SemioTrap_2021	Projet FEVERPRO D31 1395	Thèse A. Segers	2021_2379_A. Segers	2379		Hymenoptera	Apidae	Bombus	Bombus hortorum	Bombus/hortorum	B_hortorum		J. Bonnet		A. Segers	23.VII.2021	2021	Juillet	44400	Belgique	Gembloux	Isnes	FEVERPRO SemioTrap	50,5N	4,73E	PBIPSF	PB	4	s1550	Féverole d'hiver
FEVERPRO SemioTrap_2021	Projet FEVERPRO D31 1395	Thèse A. Segers	2021_2381_A. Segers	2381		Hymenoptera	Apidae	Apis	Apis mellifera	Apis/mellifera	Apis_mellifera		J. Bonnet		A. Segers	23.VII.2021	2021	Juillet	44400	Belgique	Gembloux	Isnes	FEVERPRO SemioTrap	50,5N	4,73E	PBIPSF	PB	4	s1550	Féverole d'hiver
FEVERPRO SemioTrap_2021	Projet FEVERPRO D31 1395	Thèse A. Segers	2021_2382_A. Segers	2382		Hymenoptera	Apidae	Apis	Apis mellifera	Apis/mellifera	Apis_mellifera		J. Bonnet		A. Segers	23.VII.2021	2021	Juillet	44400	Belgique	Gembloux	Isnes	FEVERPRO SemioTrap	50,5N	4,73E	PVIPSF	PV	2	s1557	Féverole d'hiver
FEVERPRO SemioTrap_2021	Projet FEVERPRO D31 1395	Thèse A. Segers	2021_2383_A. Segers	2383		Hymenoptera	Apidae	Apis	Apis mellifera	Apis/mellifera	Apis_mellifera		J. Bonnet		A. Segers	23.VII.2021	2021	Juillet	44400	Belgique	Gembloux	Isnes	FEVERPRO SemioTrap	50,5N	4,73E	PBIPSF	PB	2	s1562	Féverole d'hiver
FEVERPRO SemioTrap_2021	Projet FEVERPRO D31 1395	Thèse A. Segers	2021_2384_A. Segers	2384		Hymenoptera	Apidae	Apis	Apis mellifera	Apis/mellifera	Apis_mellifera		J. Bonnet		A. Segers	23.VII.2021	2021	Juillet	44400	Belgique	Gembloux	Isnes	FEVERPRO SemioTrap	50,5N	4,73E	PBIPSF	PB	2	s1562	Féverole d'hiver
FEVERPRO SemioTrap_2021	Projet FEVERPRO D31 1395	Thèse A. Segers	2021_2385_A. Segers	2385		Hymenoptera	Andrenidae	Andrena	Andrena bicolor	Andrena/bicolor	And_bicolor		J. Bonnet		A. Segers	23.VII.2021	2021	Juillet	44400	Belgique	Gembloux	Isnes	FEVERPRO SemioTrap	50,5N	4,73E	PBIPSF	PB	2	s1562	Féverole d'hiver
FEVERPRO SemioTrap_2021	Projet FEVERPRO D31 1395	Thèse A. Segers	2021_2386_A. Segers	2386		Hymenoptera	Apidae	Apis	Apis mellifera	Apis/mellifera	Apis_mellifera		J. Bonnet		A. Segers	23.VII.2021	2021	Juillet	44400	Belgique	Gembloux	Isnes	FEVERPRO SemioTrap	50,5N	4,73E	PBIPSF	PB	2	s1562	Féverole d'hiver
FEVERPRO SemioTrap_2021	Projet FEVERPRO D31 1395	Thèse A. Segers	2021_2387_A. Segers	2387		Hymenoptera	Apidae	Apis	Apis mellifera	Apis/mellifera	Apis_mellifera		J. Bonnet		A. Segers	23.VII.2021	2021	Juillet	44400	Belgique	Gembloux	Isnes	FEVERPRO SemioTrap	50,5N	4,73E	PBAGDG	PB	2	s1569	Féverole d'hiver
FEVERPRO SemioTrap_2021	Projet FEVERPRO D31 1395	Thèse A. Segers	2021_2388_A. Segers	2388		Diptera	Syrphidae	Episyrphus	Episyrphus balteatus	Episyrphus/balteatus	#N/A		L. Delanglez		A. Segers	23.VII.2021	2021	Juillet	44400	Belgique	Gembloux	Isnes	FEVERPRO SemioTrap	50,5N	4,73E	PBAGDG	PB	2	s1570	Féverole d'hiver
FEVERPRO SemioTrap_2021	Projet FEVERPRO D31 1395	Thèse A. Segers	2021_2389_A. Segers	2389		Hymenoptera	Apidae	Apis	Apis mellifera	Apis/mellifera	Apis_mellifera		J. Bonnet		A. Segers	23.VII.2021	2021	Juillet	44400	Belgique	Gembloux	Isnes	FEVERPRO SemioTrap	50,5N	4,73E	PVAGDG	PV	2	s1575	Féverole d'hiver
FEVERPRO SemioTrap_2021	Projet FEVERPRO D31 1395	Thèse A. Segers	2021_2390_A. Segers	2390		Coleoptera	Coccinellidae	Harmonia	Harmonia axyridis	Harmonia/axyridis	#N/A		L. Delanglez		A. Segers	23.VII.2021	2021	Juillet	44400	Belgique	Gembloux	Isnes	FEVERPRO SemioTrap	50,5N	4,73E	PVAGDG	PV	2	s1576	Féverole d'hiver
FEVERPRO SemioTrap_2021	Projet FEVERPRO D31 1395	Thèse A. Segers	2021_2391_A. Segers	2391		Coleoptera	Coccinellidae	Harmonia	Harmonia axyridis	Harmonia/axyridis	#N/A		L. Delanglez		A. Segers	23.VII.2021	2021	Juillet	44400	Belgique	Gembloux	Isnes	FEVERPRO SemioTrap	50,5N	4,73E	PVAGDG	PV	2	s1576	Féverole d'hiver
FEVERPRO SemioTrap_2021	Projet FEVERPRO D31 1395	Thèse A. Segers	2021_2392_A. Segers	2392		Hymenoptera	Apidae	Apis	Apis mellifera	Apis/mellifera	Apis_mellifera		J. Bonnet		A. Segers	23.VII.2021	2021	Juillet	44400	Belgique	Gembloux	Isnes	FEVERPRO SemioTrap	50,5N	4,73E	PVAGDF	PV	2	s1582	Féverole d'hiver
FEVERPRO SemioTrap_2021	Projet FEVERPRO D31 1395	Thèse A. Segers	2021_2394_A. Segers	2394		Coleoptera	Coccinellidae	Harmonia	Harmonia axyridis	Harmonia/axyridis	#N/A		L. Delanglez		A. Segers	23.VII.2021	2021	Juillet	44400	Belgique	Gembloux	Isnes	FEVERPRO SemioTrap	50,5N	4,73E	PVAGDF	PV	2	s1584	Féverole d'hiver
FEVERPRO SemioTrap_2021	Projet FEVERPRO D31 1395	Thèse A. Segers	2021_2395_A. Segers	2395		Coleoptera	Coccinellidae	Harmonia	Harmonia axyridis	Harmonia/axyridis	#N/A		L. Delanglez		A. Segers	23.VII.2021	2021	Juillet	44400	Belgique	Gembloux	Isnes	FEVERPRO SemioTrap	50,5N	4,73E	PVAGDF	PV	2	s1584	Féverole d'hiver
FEVERPRO SemioTrap_2021	Projet FEVERPRO D31 1395	Thèse A. Segers	2021_2396_A. Segers	2396		Hymenoptera	Andrenidae	Andrena	Andrena minutula	Andrena/minutula	And_minutula		J. Bonnet		A. Segers	23.VII.2021	2021	Juillet	44400	Belgique	Gembloux	Isnes	FEVERPRO SemioTrap	50,5N	4,73E	PBAGDF	PB	2	s1591	Féverole d'hiver
FEVERPRO SemioTrap_2021	Projet FEVERPRO D31 1395	Thèse A. Segers	2021_2397_A. Segers	2397		Hymenoptera	Apidae	Apis	Apis mellifera	Apis/mellifera	Apis_mellifera		J. Bonnet		A. Segers	23.VII.2021	2021	Juillet	44400	Belgique	Gembloux	Isnes	FEVERPRO SemioTrap	50,5N	4,73E	PBAGDF	PB	2	s1591	Féverole d'hiver
FEVERPRO SemioTrap_2021	Projet FEVERPRO D31 1395	Thèse A. Segers	2021_2399_A. Segers	2399		Hymenoptera	Halictidae	Lasioglossum	Lasioglossum calceatum	Lasioglossum/calceatum	L_calceatum		J. Bonnet		A. Segers	23.VII.2021	2021	Juillet	44400	Belgique	Gembloux	Isnes	FEVERPRO SemioTrap	50,5N	4,73E	PBAGDF	PB	2	s1591	Féverole d'hiver
FEVERPRO SemioTrap_2021	Projet FEVERPRO D31 1395	Thèse A. Segers	2021_2401_A. Segers	2401		Diptera	Syrphidae	Eristalis	Eristalis tenax	Eristalis/tenax	#N/A		L. Delanglez		A. Segers	23.VII.2021	2021	Juillet	44400	Belgique	Gembloux	Isnes	FEVERPRO SemioTrap	50,5N	4,73E	PBAGDF	PB	2	s1593	Féverole d'hiver
FEVERPRO SemioTrap_2021	Projet FEVERPRO D31 1395	Thèse A. Segers	2021_2402_A. Segers	2402		Diptera	Syrphidae	Episyrphus	Episyrphus balteatus	Episyrphus/balteatus	#N/A		L. Delanglez		A. Segers	23.VII.2021	2021	Juillet	44400	Belgique	Gembloux	Isnes	FEVERPRO SemioTrap	50,5N	4,73E	PBAGDF	PB	2	s1593	Féverole d'hiver
FEVERPRO SemioTrap_2021	Projet FEVERPRO D31 1395	Thèse A. Segers	2021_2403_A. Segers	2403		Hymenoptera	Apidae	Apis	Apis mellifera	Apis/mellifera	Apis_mellifera		J. Bonnet		A. Segers	29.VII.2021	2021	Juillet	44406	Belgique	Gembloux	Isnes	FEVERPRO SemioTrap	50,5N	4,73E	PBAGDG	PB	1	s1596	Féverole d'hiver
FEVERPRO SemioTrap_2021	Projet FEVERPRO D31 1395	Thèse A. Segers	2021_2404_A. Segers	2404		Coleoptera	Coccinellidae	Harmonia	Harmonia axyridis	Harmonia/axyridis	#N/A		L. Delanglez		A. Segers	29.VII.2021	2021	Juillet	44406	Belgique	Gembloux	Isnes	FEVERPRO SemioTrap	50,5N	4,73E	PVAGDG	PV	1	s1600	Féverole d'hiver
FEVERPRO SemioTrap_2021	Projet FEVERPRO D31 1395	Thèse A. Segers	2021_2405_A. Segers	2405		Coleoptera	Coccinellidae	Harmonia	Harmonia axyridis	Harmonia/axyridis	#N/A		L. Delanglez		A. Segers	29.VII.2021	2021	Juillet	44406	Belgique	Gembloux	Isnes	FEVERPRO SemioTrap	50,5N	4,73E	PVAGDG	PV	1	s1600	Féverole d'hiver
FEVERPRO SemioTrap_2021	Projet FEVERPRO D31 1395	Thèse A. Segers	2021_2406_A. Segers	2406		Coleoptera	Coccinellidae	Harmonia	Harmonia axyridis	Harmonia/axyridis	#N/A		L. Delanglez		A. Segers	29.VII.2021	2021	Juillet	44406	Belgique	Gembloux	Isnes	FEVERPRO SemioTrap	50,5N	4,73E	PVAGDF	PV	1	s1604	Féverole d'hiver
FEVERPRO SemioTrap_2021	Projet FEVERPRO D31 1395	Thèse A. Segers	2021_2407_A. Segers	2407		Coleoptera	Coccinellidae	Harmonia	Harmonia axyridis	Harmonia/axyridis	#N/A		L. Delanglez		A. Segers	29.VII.2021	2021	Juillet	44406	Belgique	Gembloux	Isnes	FEVERPRO SemioTrap	50,5N	4,73E	PVAGDF	PV	1	s1604	Féverole d'hiver
FEVERPRO SemioTrap_2021	Projet FEVERPRO D31 1395	Thèse A. Segers	2021_2408_A. Segers	2408		Coleoptera	Coccinellidae	Harmonia	Harmonia axyridis	Harmonia/axyridis	#N/A		L. Delanglez		A. Segers	29.VII.2021	2021	Juillet	44406	Belgique	Gembloux	Isnes	FEVERPRO SemioTrap	50,5N	4,73E	PVAGDF	PV	1	s1604	Féverole d'hiver
FEVERPRO SemioTrap_2021	Projet FEVERPRO D31 1395	Thèse A. Segers	2021_2410_A. Segers	2410		Hymenoptera	Apidae	Apis	Apis mellifera	Apis/mellifera	Apis_mellifera		J. Bonnet		A. Segers	29.VII.2021	2021	Juillet	44406	Belgique	Gembloux	Isnes	FEVERPRO SemioTrap	50,5N	4,73E	PVAGDF	PV	1	s1605	Féverole d'hiver
FEVERPRO SemioTrap_2021	Projet FEVERPRO D31 1395	Thèse A. Segers	2021_2411_A. Segers	2411		Hymenoptera	Apidae	Bombus	Bombus pascuorum	Bombus/pascuorum	B_pascuorum		J. Bonnet		A. Segers	29.VII.2021	2021	Juillet	44406	Belgique	Gembloux	Isnes	FEVERPRO SemioTrap	50,5N	4,73E	PBAGDF	PB	1	s1610	Féverole d'hiver
FEVERPRO SemioTrap_2021	Projet FEVERPRO D31 1395	Thèse A. Segers	2021_2412_A. Segers	2412		Hymenoptera	Apidae	Bombus	Bombus pascuorum	Bombus/pascuorum	B_pascuorum		J. Bonnet		A. Segers	29.VII.2021	2021	Juillet	44406	Belgique	Gembloux	Isnes	FEVERPRO SemioTrap	50,5N	4,73E	PVIPSF	PV	1	s1616	Féverole d'hiver
FEVERPRO SemioTrap_2021	Projet FEVERPRO D31 1395	Thèse A. Segers	2021_2415_A. Segers	2415		Hymenoptera	Apidae	Apis	Apis mellifera	Apis/mellifera	Apis_mellifera		J. Bonnet		A. Segers	29.VII.2021	2021	Juillet	44406	Belgique	Gembloux	Isnes	FEVERPRO SemioTrap	50,5N	4,73E	PVIPSF	PV	1	s1616	Féverole d'hiver
FEVERPRO SemioTrap_2021	Projet FEVERPRO D31 1395	Thèse A. Segers	2021_2417_A. Segers	2417		Hymenoptera	Apidae	Apis	Apis mellifera	Apis/mellifera	Apis_mellifera		J. Bonnet		A. Segers	29.VII.2021	2021	Juillet	44406	Belgique	Gembloux	Isnes	FEVERPRO SemioTrap	50,5N	4,73E	PBIPSF	PB	1	s1622	Féverole d'hiver
FEVERPRO SemioTrap_2021	Projet FEVERPRO D31 1395	Thèse A. Segers	2021_2418_A. Segers	2418		Hymenoptera	Apidae	Bombus	Bombus pascuorum	Bombus/pascuorum	B_pascuorum		J. Bonnet		A. Segers	29.VII.2021	2021	Juillet	44406	Belgique	Gembloux	Isnes	FEVERPRO SemioTrap	50,5N	4,73E	PBIPSF	PB	1	s1622	Féverole d'hiver
FEVERPRO SemioTrap_2021	Projet FEVERPRO D31 1395	Thèse A. Segers	2021_2419_A. Segers	2419		Hymenoptera	Halictidae	Lasioglossum	Lasioglossum laticeps	Lasioglossum/laticeps	L_laticeps		J. Bonnet		A. Segers	29.VII.2021	2021	Juillet	44406	Belgique	Gembloux	Isnes	FEVERPRO SemioTrap	50,5N	4,73E	PBIPSF	PB	1	s1622	Féverole d'hiver
FEVERPRO SemioTrap_2021	Projet FEVERPRO D31 1395	Thèse A. Segers	2021_2420_A. Segers	2420		Hymenoptera	Apidae	Bombus	Bombus terrestris	Bombus/terrestris	B_terrestris		J. Bonnet		A. Segers	29.VII.2021	2021	Juillet	44406	Belgique	Gembloux	Isnes	FEVERPRO SemioTrap	50,5N	4,73E	PBIPSF	PB	1	s1622	Féverole d'hiver
FEVERPRO SemioTrap_2021	Projet FEVERPRO D31 1395	Thèse A. Segers	2021_2421_A. Segers	2421		Diptera	Syrphidae	Episyrphus	Episyrphus balteatus	Episyrphus/balteatus	#N/A		L. Delanglez		A. Segers	29.VII.2021	2021	Juillet	44406	Belgique	Gembloux	Isnes	FEVERPRO SemioTrap	50,5N	4,73E	PBIPSF	PB	1	s1623	Féverole d'hiver
FEVERPRO SemioTrap_2021	Projet FEVERPRO D31 1395	Thèse A. Segers	2021_2422_A. Segers	2422		Coleoptera	Coccinellidae	Harmonia	Harmonia axyridis	Harmonia/axyridis	#N/A		L. Delanglez		A. Segers	29.VII.2021	2021	Juillet	44406	Belgique	Gembloux	Isnes	FEVERPRO SemioTrap	50,5N	4,73E	PVAGDG	PV	2	s1629	Féverole d'hiver
FEVERPRO SemioTrap_2021	Projet FEVERPRO D31 1395	Thèse A. Segers	2021_2423_A. Segers	2423		Coleoptera	Coccinellidae	Harmonia	Harmonia axyridis	Harmonia/axyridis	#N/A		L. Delanglez		A. Segers	29.VII.2021	2021	Juillet	44406	Belgique	Gembloux	Isnes	FEVERPRO SemioTrap	50,5N	4,73E	PVAGDG	PV	2	s1629	Féverole d'hiver
FEVERPRO SemioTrap_2021	Projet FEVERPRO D31 1395	Thèse A. Segers	2021_2424_A. Segers	2424		Coleoptera	Coccinellidae	Harmonia	Harmonia axyridis	Harmonia/axyridis	#N/A		L. Delanglez		A. Segers	29.VII.2021	2021	Juillet	44406	Belgique	Gembloux	Isnes	FEVERPRO SemioTrap	50,5N	4,73E	PVAGDG	PV	2	s1629	Féverole d'hiver
FEVERPRO SemioTrap_2021	Projet FEVERPRO D31 1395	Thèse A. Segers	2021_2425_A. Segers	2425		Hymenoptera	Apidae	Apis	Apis mellifera	Apis/mellifera	Apis_mellifera		J. Bonnet		A. Segers	29.VII.2021	2021	Juillet	44406	Belgique	Gembloux	Isnes	FEVERPRO SemioTrap	50,5N	4,73E	PBAGDF	PB	2	s1636	Féverole d'hiver
FEVERPRO SemioTrap_2021	Projet FEVERPRO D31 1395	Thèse A. Segers	2021_2426_A. Segers	2426		Hymenoptera	Halictidae	Lasioglossum	Lasioglossum minutissimum	Lasioglossum/minutissimum	L_minutissimum		J. Bonnet		A. Segers	29.VII.2021	2021	Juillet	44406	Belgique	Gembloux	Isnes	FEVERPRO SemioTrap	50,5N	4,73E	PBAGDF	PB	2	s1636	Féverole d'hiver
FEVERPRO SemioTrap_2021	Projet FEVERPRO D31 1395	Thèse A. Segers	2021_2427_A. Segers	2427		Hymenoptera	Andrenidae	Andrena	Andrena dorsata	Andrena/dorsata	And_dorsata		J. Bonnet		A. Segers	29.VII.2021	2021	Juillet	44406	Belgique	Gembloux	Isnes	FEVERPRO SemioTrap	50,5N	4,73E	PBAGDF	PB	2	s1636	Féverole d'hiver
FEVERPRO SemioTrap_2021	Projet FEVERPRO D31 1395	Thèse A. Segers	2021_2428_A. Segers	2428		Hymenoptera	Andrenidae	Andrena	Andrena subopaca	Andrena/subopaca	And_subopaca		J. Bonnet		A. Segers	29.VII.2021	2021	Juillet	44406	Belgique	Gembloux	Isnes	FEVERPRO SemioTrap	50,5N	4,73E	PBAGDF	PB	2	s1636	Féverole d'hiver
FEVERPRO SemioTrap_2021	Projet FEVERPRO D31 1395	Thèse A. Segers	2021_2429_A. Segers	2429		Diptera	Syrphidae	Melanostoma	Melanostoma mellinum	Melanostoma/mellinum	#N/A		L. Delanglez		A. Segers	29.VII.2021	2021	Juillet	44406	Belgique	Gembloux	Isnes	FEVERPRO SemioTrap	50,5N	4,73E	PBAGDF	PB	2	s1637	Féverole d'hiver
FEVERPRO SemioTrap_2021	Projet FEVERPRO D31 1395	Thèse A. Segers	2021_2430_A. Segers	2430		Hymenoptera	Andrenidae	Andrena	Andrena minutula	Andrena/minutula	And_minutula		J. Bonnet		A. Segers	29.VII.2021	2021	Juillet	44406	Belgique	Gembloux	Isnes	FEVERPRO SemioTrap	50,5N	4,73E	PVAGDF	PV	2	s1644	Féverole d'hiver
FEVERPRO SemioTrap_2021	Projet FEVERPRO D31 1395	Thèse A. Segers	2021_2431_A. Segers	2431		Hymenoptera	Apidae	Apis	Apis mellifera	Apis/mellifera	Apis_mellifera		J. Bonnet		A. Segers	29.VII.2021	2021	Juillet	44406	Belgique	Gembloux	Isnes	FEVERPRO SemioTrap	50,5N	4,73E	PVAGDF	PV	2	s1644	Féverole d'hiver
FEVERPRO SemioTrap_2021	Projet FEVERPRO D31 1395	Thèse A. Segers	2021_2432_A. Segers	2432		Hymenoptera	Apidae	Bombus	Bombus terrestris	Bombus/terrestris	B_terrestris		J. Bonnet		A. Segers	29.VII.2021	2021	Juillet	44406	Belgique	Gembloux	Isnes	FEVERPRO SemioTrap	50,5N	4,73E	PVIPSF	PV	2	s1648	Féverole d'hiver
FEVERPRO SemioTrap_2021	Projet FEVERPRO D31 1395	Thèse A. Segers	2021_2433_A. Segers	2433		Hymenoptera	Apidae	Apis	Apis mellifera	Apis/mellifera	Apis_mellifera		J. Bonnet		A. Segers	29.VII.2021	2021	Juillet	44406	Belgique	Gembloux	Isnes	FEVERPRO SemioTrap	50,5N	4,73E	PBIPSF	PB	2	s1652	Féverole d'hiver
FEVERPRO SemioTrap_2021	Projet FEVERPRO D31 1395	Thèse A. Segers	2021_2434_A. Segers	2434		Hymenoptera	Apidae	Apis	Apis mellifera	Apis/mellifera	Apis_mellifera		J. Bonnet		A. Segers	29.VII.2021	2021	Juillet	44406	Belgique	Gembloux	Isnes	FEVERPRO SemioTrap	50,5N	4,73E	PBIPSF	PB	2	s1652	Féverole d'hiver
FEVERPRO SemioTrap_2021	Projet FEVERPRO D31 1395	Thèse A. Segers	2021_2435_A. Segers	2435		Hymenoptera	Apidae	Apis	Apis mellifera	Apis/mellifera	Apis_mellifera		J. Bonnet		A. Segers	29.VII.2021	2021	Juillet	44406	Belgique	Gembloux	Isnes	FEVERPRO SemioTrap	50,5N	4,73E	PBIPSF	PB	2	s1652	Féverole d'hiver
FEVERPRO SemioTrap_2021	Projet FEVERPRO D31 1395	Thèse A. Segers	2021_2436_A. Segers	2436		Hymenoptera	Apidae	Apis	Apis mellifera	Apis/mellifera	Apis_mellifera		J. Bonnet		A. Segers	29.VII.2021	2021	Juillet	44406	Belgique	Gembloux	Isnes	FEVERPRO SemioTrap	50,5N	4,73E	PBIPSF	PB	2	s1652	Féverole d'hiver
FEVERPRO SemioTrap_2021	Projet FEVERPRO D31 1395	Thèse A. Segers	2021_2437_A. Segers	2437		Hymenoptera	Apidae	Apis	Apis mellifera	Apis/mellifera	Apis_mellifera		J. Bonnet		A. Segers	29.VII.2021	2021	Juillet	44406	Belgique	Gembloux	Isnes	FEVERPRO SemioTrap	50,5N	4,73E	PBIPSF	PB	2	s1652	Féverole d'hiver
FEVERPRO SemioTrap_2021	Projet FEVERPRO D31 1395	Thèse A. Segers	2021_2438_A. Segers	2438		Hymenoptera	Apidae	Apis	Apis mellifera	Apis/mellifera	Apis_mellifera		J. Bonnet		A. Segers	29.VII.2021	2021	Juillet	44406	Belgique	Gembloux	Isnes	FEVERPRO SemioTrap	50,5N	4,73E	PBIPSF	PB	2	s1652	Féverole d'hiver
FEVERPRO SemioTrap_2021	Projet FEVERPRO D31 1395	Thèse A. Segers	2021_2439_A. Segers	2439		Hymenoptera	Apidae	Apis	Apis mellifera	Apis/mellifera	Apis_mellifera		J. Bonnet		A. Segers	29.VII.2021	2021	Juillet	44406	Belgique	Gembloux	Isnes	FEVERPRO SemioTrap	50,5N	4,73E	PBIPSF	PB	2	s1652	Féverole d'hiver
FEVERPRO SemioTrap_2021	Projet FEVERPRO D31 1395	Thèse A. Segers	2021_2440_A. Segers	2440		Hymenoptera	Apidae	Apis	Apis mellifera	Apis/mellifera	Apis_mellifera		J. Bonnet		A. Segers	29.VII.2021	2021	Juillet	44406	Belgique	Gembloux	Isnes	FEVERPRO SemioTrap	50,5N	4,73E	PBIPSF	PB	2	s1652	Féverole d'hiver
FEVERPRO SemioTrap_2021	Projet FEVERPRO D31 1395	Thèse A. Segers	2021_2441_A. Segers	2441		Hymenoptera	Apidae	Bombus	Bombus terrestris	Bombus/terrestris	B_terrestris		J. Bonnet		A. Segers	29.VII.2021	2021	Juillet	44406	Belgique	Gembloux	Isnes	FEVERPRO SemioTrap	50,5N	4,73E	PBIPSF	PB	2	s1652	Féverole d'hiver
FEVERPRO SemioTrap_2021	Projet FEVERPRO D31 1395	Thèse A. Segers	2021_2442_A. Segers	2442		Hymenoptera	Apidae	Apis	Apis mellifera	Apis/mellifera	Apis_mellifera		J. Bonnet		A. Segers	29.VII.2021	2021	Juillet	44406	Belgique	Gembloux	Isnes	FEVERPRO SemioTrap	50,5N	4,73E	PBIPSF	PB	2	s1652	Féverole d'hiver
FEVERPRO SemioTrap_2021	Projet FEVERPRO D31 1395	Thèse A. Segers	2021_2443_A. Segers	2443		Hymenoptera	Apidae	Apis	Apis mellifera	Apis/mellifera	Apis_mellifera		J. Bonnet		A. Segers	29.VII.2021	2021	Juillet	44406	Belgique	Gembloux	Isnes	FEVERPRO SemioTrap	50,5N	4,73E	PBIPSF	PB	2	s1652	Féverole d'hiver
FEVERPRO SemioTrap_2021	Projet FEVERPRO D31 1395	Thèse A. Segers	2021_2444_A. Segers	2444		Hymenoptera	Apidae	Apis	Apis mellifera	Apis/mellifera	Apis_mellifera		J. Bonnet		A. Segers	29.VII.2021	2021	Juillet	44406	Belgique	Gembloux	Isnes	FEVERPRO SemioTrap	50,5N	4,73E	PBIPSF	PB	2	s1652	Féverole d'hiver
FEVERPRO SemioTrap_2021	Projet FEVERPRO D31 1395	Thèse A. Segers	2021_2445_A. Segers	2445		Hymenoptera	Apidae	Apis	Apis mellifera	Apis/mellifera	Apis_mellifera		J. Bonnet		A. Segers	29.VII.2021	2021	Juillet	44406	Belgique	Gembloux	Isnes	FEVERPRO SemioTrap	50,5N	4,73E	PBIPSF	PB	2	s1652	Féverole d'hiver
FEVERPRO SemioTrap_2021	Projet FEVERPRO D31 1395	Thèse A. Segers	2021_2446_A. Segers	2446		Diptera	Syrphidae	Sphaerophoria	Sphaerophoria scripta	Sphaerophoria/scripta	#N/A		L. Delanglez		A. Segers	29.VII.2021	2021	Juillet	44406	Belgique	Gembloux	Isnes	FEVERPRO SemioTrap	50,5N	4,73E	PBIPSF	PB	2	s1658	Féverole d'hiver
FEVERPRO SemioTrap_2021	Projet FEVERPRO D31 1395	Thèse A. Segers	2021_2447_A. Segers	2447		Hymenoptera	Apidae	Apis	Apis mellifera	Apis/mellifera	Apis_mellifera		J. Bonnet		A. Segers	29.VII.2021	2021	Juillet	44406	Belgique	Gembloux	Isnes	FEVERPRO SemioTrap	50,5N	4,73E	PBAGDG	PB	3	s1660	Féverole d'hiver
FEVERPRO SemioTrap_2021	Projet FEVERPRO D31 1395	Thèse A. Segers	2021_2448_A. Segers	2448		Hymenoptera	Apidae	Apis	Apis mellifera	Apis/mellifera	Apis_mellifera		J. Bonnet		A. Segers	29.VII.2021	2021	Juillet	44406	Belgique	Gembloux	Isnes	FEVERPRO SemioTrap	50,5N	4,73E	PBAGDG	PB	3	s1660	Féverole d'hiver
FEVERPRO SemioTrap_2021	Projet FEVERPRO D31 1395	Thèse A. Segers	2021_2449_A. Segers	2449		Coleoptera	Coccinellidae	Harmonia	Harmonia axyridis	Harmonia/axyridis	#N/A		L. Delanglez		A. Segers	29.VII.2021	2021	Juillet	44406	Belgique	Gembloux	Isnes	FEVERPRO SemioTrap	50,5N	4,73E	PBAGDG	PB	3	s1661	Féverole d'hiver
FEVERPRO SemioTrap_2021	Projet FEVERPRO D31 1395	Thèse A. Segers	2021_2450_A. Segers	2450		Diptera	Syrphidae	Melanostoma	Melanostoma mellinum	Melanostoma/mellinum	#N/A		L. Delanglez		A. Segers	29.VII.2021	2021	Juillet	44406	Belgique	Gembloux	Isnes	FEVERPRO SemioTrap	50,5N	4,73E	PBAGDG	PB	3	s1663	Féverole d'hiver
FEVERPRO SemioTrap_2021	Projet FEVERPRO D31 1395	Thèse A. Segers	2021_2451_A. Segers	2451		Hymenoptera	Apidae	Bombus	Bombus terrestris	Bombus/terrestris	B_terrestris		J. Bonnet		A. Segers	29.VII.2021	2021	Juillet	44406	Belgique	Gembloux	Isnes	FEVERPRO SemioTrap	50,5N	4,73E	PVAGDG	PV	3	s1666	Féverole d'hiver
FEVERPRO SemioTrap_2021	Projet FEVERPRO D31 1395	Thèse A. Segers	2021_2452_A. Segers	2452		Hymenoptera	Apidae	Apis	Apis mellifera	Apis/mellifera	Apis_mellifera		J. Bonnet		A. Segers	29.VII.2021	2021	Juillet	44406	Belgique	Gembloux	Isnes	FEVERPRO SemioTrap	50,5N	4,73E	PVAGDF	PV	3	s1672	Féverole d'hiver
FEVERPRO SemioTrap_2021	Projet FEVERPRO D31 1395	Thèse A. Segers	2021_2453_A. Segers	2453		Hymenoptera	Apidae	Apis	Apis mellifera	Apis/mellifera	Apis_mellifera		J. Bonnet		A. Segers	29.VII.2021	2021	Juillet	44406	Belgique	Gembloux	Isnes	FEVERPRO SemioTrap	50,5N	4,73E	PVAGDF	PV	3	s1672	Féverole d'hiver
FEVERPRO SemioTrap_2021	Projet FEVERPRO D31 1395	Thèse A. Segers	2021_2454_A. Segers	2454		Hymenoptera	Apidae	Bombus	Bombus terrestris	Bombus/terrestris	B_terrestris		J. Bonnet		A. Segers	29.VII.2021	2021	Juillet	44406	Belgique	Gembloux	Isnes	FEVERPRO SemioTrap	50,5N	4,73E	PVIPSF	PV	3	s1678	Féverole d'hiver
FEVERPRO SemioTrap_2021	Projet FEVERPRO D31 1395	Thèse A. Segers	2021_2455_A. Segers	2455		Hymenoptera	Apidae	Apis	Apis mellifera	Apis/mellifera	Apis_mellifera		J. Bonnet		A. Segers	29.VII.2021	2021	Juillet	44406	Belgique	Gembloux	Isnes	FEVERPRO SemioTrap	50,5N	4,73E	PVIPSF	PV	3	s1678	Féverole d'hiver
FEVERPRO SemioTrap_2021	Projet FEVERPRO D31 1395	Thèse A. Segers	2021_2456_A. Segers	2456		Hymenoptera	Apidae	Apis	Apis mellifera	Apis/mellifera	Apis_mellifera		J. Bonnet		A. Segers	29.VII.2021	2021	Juillet	44406	Belgique	Gembloux	Isnes	FEVERPRO SemioTrap	50,5N	4,73E	PBAGDF	PB	3	s1684	Féverole d'hiver
FEVERPRO SemioTrap_2021	Projet FEVERPRO D31 1395	Thèse A. Segers	2021_2457_A. Segers	2457		Hymenoptera	Apidae	Apis	Apis mellifera	Apis/mellifera	Apis_mellifera		J. Bonnet		A. Segers	29.VII.2021	2021	Juillet	44406	Belgique	Gembloux	Isnes	FEVERPRO SemioTrap	50,5N	4,73E	PBAGDF	PB	3	s1684	Féverole d'hiver
FEVERPRO SemioTrap_2021	Projet FEVERPRO D31 1395	Thèse A. Segers	2021_2458_A. Segers	2458		Hymenoptera	Halictidae	Lasioglossum	Lasioglossum leucozonium	Lasioglossum/leucozonium	L_leucozonium		J. Bonnet		A. Segers	29.VII.2021	2021	Juillet	44406	Belgique	Gembloux	Isnes	FEVERPRO SemioTrap	50,5N	4,73E	PBAGDF	PB	3	s1684	Féverole d'hiver
FEVERPRO SemioTrap_2021	Projet FEVERPRO D31 1395	Thèse A. Segers	2021_2459_A. Segers	2459		Diptera	Syrphidae	Melanostoma	Melanostoma mellinum	Melanostoma/mellinum	#N/A		L. Delanglez		A. Segers	29.VII.2021	2021	Juillet	44406	Belgique	Gembloux	Isnes	FEVERPRO SemioTrap	50,5N	4,73E	PBAGDF	PB	3	s1685	Féverole d'hiver
FEVERPRO SemioTrap_2021	Projet FEVERPRO D31 1395	Thèse A. Segers	2021_2460_A. Segers	2460		Diptera	Syrphidae	Episyrphus	Episyrphus balteatus	Episyrphus/balteatus	#N/A		L. Delanglez		A. Segers	29.VII.2021	2021	Juillet	44406	Belgique	Gembloux	Isnes	FEVERPRO SemioTrap	50,5N	4,73E	PBAGDF	PB	3	s1685	Féverole d'hiver
FEVERPRO SemioTrap_2021	Projet FEVERPRO D31 1395	Thèse A. Segers	2021_2461_A. Segers	2461		Diptera	Syrphidae	Sphaerophoria	Sphaerophoria scripta	Sphaerophoria/scripta	#N/A		L. Delanglez		A. Segers	29.VII.2021	2021	Juillet	44406	Belgique	Gembloux	Isnes	FEVERPRO SemioTrap	50,5N	4,73E	PBAGDF	PB	3	s1685	Féverole d'hiver
FEVERPRO SemioTrap_2021	Projet FEVERPRO D31 1395	Thèse A. Segers	2021_2463_A. Segers	2463		Hymenoptera	Halictidae	Lasioglossum	Lasioglossum laticeps	Lasioglossum/laticeps	L_laticeps		J. Bonnet		A. Segers	29.VII.2021	2021	Juillet	44406	Belgique	Gembloux	Isnes	FEVERPRO SemioTrap	50,5N	4,73E	PBIPSF	PB	3	s1690	Féverole d'hiver
FEVERPRO SemioTrap_2021	Projet FEVERPRO D31 1395	Thèse A. Segers	2021_2464_A. Segers	2464		Hymenoptera	Apidae	Apis	Apis mellifera	Apis/mellifera	Apis_mellifera		J. Bonnet		A. Segers	29.VII.2021	2021	Juillet	44406	Belgique	Gembloux	Isnes	FEVERPRO SemioTrap	50,5N	4,73E	PBIPSF	PB	3	s1690	Féverole d'hiver
FEVERPRO SemioTrap_2021	Projet FEVERPRO D31 1395	Thèse A. Segers	2021_2465_A. Segers	2465		Hymenoptera	Apidae	Apis	Apis mellifera	Apis/mellifera	Apis_mellifera		J. Bonnet		A. Segers	29.VII.2021	2021	Juillet	44406	Belgique	Gembloux	Isnes	FEVERPRO SemioTrap	50,5N	4,73E	PBIPSF	PB	3	s1690	Féverole d'hiver
FEVERPRO SemioTrap_2021	Projet FEVERPRO D31 1395	Thèse A. Segers	2021_2466_A. Segers	2466		Hymenoptera	Apidae	Apis	Apis mellifera	Apis/mellifera	Apis_mellifera		J. Bonnet		A. Segers	29.VII.2021	2021	Juillet	44406	Belgique	Gembloux	Isnes	FEVERPRO SemioTrap	50,5N	4,73E	PBIPSF	PB	3	s1690	Féverole d'hiver
FEVERPRO SemioTrap_2021	Projet FEVERPRO D31 1395	Thèse A. Segers	2021_2467_A. Segers	2467		Hymenoptera	Apidae	Apis	Apis mellifera	Apis/mellifera	Apis_mellifera		J. Bonnet		A. Segers	29.VII.2021	2021	Juillet	44406	Belgique	Gembloux	Isnes	FEVERPRO SemioTrap	50,5N	4,73E	PBIPSF	PB	3	s1690	Féverole d'hiver
FEVERPRO SemioTrap_2021	Projet FEVERPRO D31 1395	Thèse A. Segers	2021_2468_A. Segers	2468		Diptera	Syrphidae	Episyrphus	Episyrphus balteatus	Episyrphus/balteatus	#N/A		L. Delanglez		A. Segers	29.VII.2021	2021	Juillet	44406	Belgique	Gembloux	Isnes	FEVERPRO SemioTrap	50,5N	4,73E	PBIPSF	PB	3	s1693	Féverole d'hiver
FEVERPRO SemioTrap_2021	Projet FEVERPRO D31 1395	Thèse A. Segers	2021_2469_A. Segers	2469		Diptera	Syrphidae	Sphaerophoria	Sphaerophoria scripta	Sphaerophoria/scripta	#N/A		L. Delanglez		A. Segers	29.VII.2021	2021	Juillet	44406	Belgique	Gembloux	Isnes	FEVERPRO SemioTrap	50,5N	4,73E	PBIPSF	PB	3	s1693	Féverole d'hiver
FEVERPRO SemioTrap_2021	Projet FEVERPRO D31 1395	Thèse A. Segers	2021_2470_A. Segers	2470		Diptera	Syrphidae	Melanostoma	Melanostoma mellinum	Melanostoma/mellinum	#N/A		L. Delanglez		A. Segers	29.VII.2021	2021	Juillet	44406	Belgique	Gembloux	Isnes	FEVERPRO SemioTrap	50,5N	4,73E	PBIPSF	PB	3	s1693	Féverole d'hiver
FEVERPRO SemioTrap_2021	Projet FEVERPRO D31 1395	Thèse A. Segers	2021_2471_A. Segers	2471		Diptera	Syrphidae	Sphaerophoria	Sphaerophoria scripta	Sphaerophoria/scripta	#N/A		L. Delanglez		A. Segers	29.VII.2021	2021	Juillet	44406	Belgique	Gembloux	Isnes	FEVERPRO SemioTrap	50,5N	4,73E	PBIPSF	PB	3	s1693	Féverole d'hiver
FEVERPRO SemioTrap_2021	Projet FEVERPRO D31 1395	Thèse A. Segers	2021_2472_A. Segers	2472		Hymenoptera	Apidae	Apis	Apis mellifera	Apis/mellifera	Apis_mellifera		J. Bonnet		A. Segers	29.VII.2021	2021	Juillet	44406	Belgique	Gembloux	Isnes	FEVERPRO SemioTrap	50,5N	4,73E	PBAGDG	PB	4	s1697	Féverole d'hiver
FEVERPRO SemioTrap_2021	Projet FEVERPRO D31 1395	Thèse A. Segers	2021_2473_A. Segers	2473		Hymenoptera	Apidae	Apis	Apis mellifera	Apis/mellifera	Apis_mellifera		J. Bonnet		A. Segers	29.VII.2021	2021	Juillet	44406	Belgique	Gembloux	Isnes	FEVERPRO SemioTrap	50,5N	4,73E	PBAGDG	PB	4	s1697	Féverole d'hiver
FEVERPRO SemioTrap_2021	Projet FEVERPRO D31 1395	Thèse A. Segers	2021_2474_A. Segers	2474		Diptera	Syrphidae	Melanostoma	Melanostoma mellinum	Melanostoma/mellinum	#N/A		L. Delanglez		A. Segers	29.VII.2021	2021	Juillet	44406	Belgique	Gembloux	Isnes	FEVERPRO SemioTrap	50,5N	4,73E	PBAGDG	PB	4	s1699	Féverole d'hiver
FEVERPRO SemioTrap_2021	Projet FEVERPRO D31 1395	Thèse A. Segers	2021_2475_A. Segers	2475		Diptera	Syrphidae	Metasyrphus	Metasyrphus corollae	Metasyrphus/corollae	#N/A		L. Delanglez		A. Segers	29.VII.2021	2021	Juillet	44406	Belgique	Gembloux	Isnes	FEVERPRO SemioTrap	50,5N	4,73E	PBAGDG	PB	4	s1699	Féverole d'hiver
FEVERPRO SemioTrap_2021	Projet FEVERPRO D31 1395	Thèse A. Segers	2021_2477_A. Segers	2477		Hymenoptera	Halictidae	Seladonia	Seladonia tumulorum	Seladonia/tumulorum	Sela_tumulorum		J. Bonnet		A. Segers	29.VII.2021	2021	Juillet	44406	Belgique	Gembloux	Isnes	FEVERPRO SemioTrap	50,5N	4,73E	PBAGDF	PB	4	s1713	Féverole d'hiver
FEVERPRO SemioTrap_2021	Projet FEVERPRO D31 1395	Thèse A. Segers	2021_2478_A. Segers	2478		Hymenoptera	Apidae	Apis	Apis mellifera	Apis/mellifera	Apis_mellifera		J. Bonnet		A. Segers	29.VII.2021	2021	Juillet	44406	Belgique	Gembloux	Isnes	FEVERPRO SemioTrap	50,5N	4,73E	PBAGDF	PB	4	s1713	Féverole d'hiver
FEVERPRO SemioTrap_2021	Projet FEVERPRO D31 1395	Thèse A. Segers	2021_2479_A. Segers	2479		Diptera	Syrphidae	Sphaerophoria	Sphaerophoria scripta	Sphaerophoria/scripta	#N/A		L. Delanglez		A. Segers	29.VII.2021	2021	Juillet	44406	Belgique	Gembloux	Isnes	FEVERPRO SemioTrap	50,5N	4,73E	PBAGDF	PB	4	s1714	Féverole d'hiver
FEVERPRO SemioTrap_2021	Projet FEVERPRO D31 1395	Thèse A. Segers	2021_2480_A. Segers	2480		Diptera	Syrphidae	Sphaerophoria	Sphaerophoria scripta	Sphaerophoria/scripta	#N/A		L. Delanglez		A. Segers	29.VII.2021	2021	Juillet	44406	Belgique	Gembloux	Isnes	FEVERPRO SemioTrap	50,5N	4,73E	PBAGDF	PB	4	s1714	Féverole d'hiver
FEVERPRO SemioTrap_2021	Projet FEVERPRO D31 1395	Thèse A. Segers	2021_2481_A. Segers	2481		Diptera	Syrphidae	Episyrphus	Episyrphus balteatus	Episyrphus/balteatus	#N/A		L. Delanglez		A. Segers	29.VII.2021	2021	Juillet	44406	Belgique	Gembloux	Isnes	FEVERPRO SemioTrap	50,5N	4,73E	PBAGDF	PB	4	s1714	Féverole d'hiver
FEVERPRO SemioTrap_2021	Projet FEVERPRO D31 1395	Thèse A. Segers	2021_2482_A. Segers	2482		Diptera	Syrphidae	Episyrphus	Episyrphus balteatus	Episyrphus/balteatus	#N/A		L. Delanglez		A. Segers	29.VII.2021	2021	Juillet	44406	Belgique	Gembloux	Isnes	FEVERPRO SemioTrap	50,5N	4,73E	PBAGDF	PB	4	s1714	Féverole d'hiver
FEVERPRO SemioTrap_2021	Projet FEVERPRO D31 1395	Thèse A. Segers	2021_2483_A. Segers	2483		Diptera	Syrphidae	Eristalis	Eristalis tenax	Eristalis/tenax	#N/A		L. Delanglez		A. Segers	29.VII.2021	2021	Juillet	44406	Belgique	Gembloux	Isnes	FEVERPRO SemioTrap	50,5N	4,73E	PBAGDF	PB	4	s1714	Féverole d'hiver
FEVERPRO SemioTrap_2021	Projet FEVERPRO D31 1395	Thèse A. Segers	2021_2484_A. Segers	2484		Hymenoptera	Apidae	Apis	Apis mellifera	Apis/mellifera	Apis_mellifera		J. Bonnet		A. Segers	29.VII.2021	2021	Juillet	44406	Belgique	Gembloux	Isnes	FEVERPRO SemioTrap	50,5N	4,73E	PBIPSF	PB	4	s1718	Féverole d'hiver
FEVERPRO SemioTrap_2021	Projet FEVERPRO D31 1395	Thèse A. Segers	2021_2485_A. Segers	2485		Hymenoptera	Apidae	Apis	Apis mellifera	Apis/mellifera	Apis_mellifera		J. Bonnet		A. Segers	29.VII.2021	2021	Juillet	44406	Belgique	Gembloux	Isnes	FEVERPRO SemioTrap	50,5N	4,73E	PBIPSF	PB	4	s1718	Féverole d'hiver
FEVERPRO SemioTrap_2021	Projet FEVERPRO D31 1395	Thèse A. Segers	2021_2486_A. Segers	2486		Hymenoptera	Apidae	Apis	Apis mellifera	Apis/mellifera	Apis_mellifera		J. Bonnet		A. Segers	29.VII.2021	2021	Juillet	44406	Belgique	Gembloux	Isnes	FEVERPRO SemioTrap	50,5N	4,73E	PBIPSF	PB	4	s1718	Féverole d'hiver
FEVERPRO SemioTrap_2021	Projet FEVERPRO D31 1395	Thèse A. Segers	2021_2487_A. Segers	2487		Hymenoptera	Apidae	Apis	Apis mellifera	Apis/mellifera	Apis_mellifera		J. Bonnet		A. Segers	29.VII.2021	2021	Juillet	44406	Belgique	Gembloux	Isnes	FEVERPRO SemioTrap	50,5N	4,73E	PBIPSF	PB	4	s1718	Féverole d'hiver
FEVERPRO SemioTrap_2021	Projet FEVERPRO D31 1395	Thèse A. Segers	2021_2488_A. Segers	2488		Hymenoptera	Apidae	Apis	Apis mellifera	Apis/mellifera	Apis_mellifera		J. Bonnet		A. Segers	29.VII.2021	2021	Juillet	44406	Belgique	Gembloux	Isnes	FEVERPRO SemioTrap	50,5N	4,73E	PBIPSF	PB	4	s1718	Féverole d'hiver
FEVERPRO SemioTrap_2021	Projet FEVERPRO D31 1395	Thèse A. Segers	2021_2489_A. Segers	2489		Diptera	Syrphidae	Melanostoma	Melanostoma mellinum	Melanostoma/mellinum	#N/A		L. Delanglez		A. Segers	29.VII.2021	2021	Juillet	44406	Belgique	Gembloux	Isnes	FEVERPRO SemioTrap	50,5N	4,73E	PBIPSF	PB	4	s1721	Féverole d'hiver
FEVERPRO SemioTrap_2021	Projet FEVERPRO D31 1395	Thèse A. Segers	2021_2490_A. Segers	2490		Diptera	Syrphidae	Melanostoma	Melanostoma mellinum	Melanostoma/mellinum	#N/A		L. Delanglez		A. Segers	29.VII.2021	2021	Juillet	44406	Belgique	Gembloux	Isnes	FEVERPRO SemioTrap	50,5N	4,73E	PBIPSF	PB	4	s1721	Féverole d'hiver
FEVERPRO SemioTrap_2021	Projet FEVERPRO D31 1395	Thèse A. Segers	2021_2491_A. Segers	2491		Diptera	Syrphidae	Sphaerophoria	Sphaerophoria scripta	Sphaerophoria/scripta	#N/A		L. Delanglez		A. Segers	29.VII.2021	2021	Juillet	44406	Belgique	Gembloux	Isnes	FEVERPRO SemioTrap	50,5N	4,73E	PBIPSF	PB	4	s1721	Féverole d'hiver
FEVERPRO SemioTrap_2021	Projet FEVERPRO D31 1395	Thèse A. Segers	2021_2492_A. Segers	2492		Diptera	Syrphidae	Sphaerophoria	Sphaerophoria scripta	Sphaerophoria/scripta	#N/A		L. Delanglez		A. Segers	29.VII.2021	2021	Juillet	44406	Belgique	Gembloux	Isnes	FEVERPRO SemioTrap	50,5N	4,73E	PBIPSF	PB	4	s1721	Féverole d'hiver
FEVERPRO SemioTrap_2021	Projet FEVERPRO D31 1395	Thèse A. Segers	2021_2493_A. Segers	2493		Diptera	Syrphidae	Sphaerophoria	Sphaerophoria scripta	Sphaerophoria/scripta	#N/A		L. Delanglez		A. Segers	29.VII.2021	2021	Juillet	44406	Belgique	Gembloux	Isnes	FEVERPRO SemioTrap	50,5N	4,73E	PBIPSF	PB	4	s1721	Féverole d'hiver
FEVERPRO SemioTrap_2021	Projet FEVERPRO D31 1395	Thèse A. Segers	2021_2495_A. Segers	2495		Coleoptera	Coccinellidae	Coccinella	Coccinella septempunctata	Coccinella/septempunctata	#N/A		L. Delanglez		A. Segers	10.VI.2021	2021	Juin	44357	Belgique	Gembloux	Isnes	FEVERPRO SemioTrap	50,5N	4,73E	PBAGDG	PB	5	A1	Féverole de printemps
FEVERPRO SemioTrap_2021	Projet FEVERPRO D31 1395	Thèse A. Segers	2021_2496_A. Segers	2496		Coleoptera	Coccinellidae	Coccinella	Coccinella septempunctata	Coccinella/septempunctata	#N/A		L. Delanglez		A. Segers	10.VI.2021	2021	Juin	44357	Belgique	Gembloux	Isnes	FEVERPRO SemioTrap	50,5N	4,73E	PBAGDG	PB	5	A1	Féverole de printemps
FEVERPRO SemioTrap_2021	Projet FEVERPRO D31 1395	Thèse A. Segers	2021_2497_A. Segers	2497		Coleoptera	Coccinellidae	Coccinella	Coccinella septempunctata	Coccinella/septempunctata	#N/A		L. Delanglez		A. Segers	10.VI.2021	2021	Juin	44357	Belgique	Gembloux	Isnes	FEVERPRO SemioTrap	50,5N	4,73E	PBAGDG	PB	5	A1	Féverole de printemps
FEVERPRO SemioTrap_2021	Projet FEVERPRO D31 1395	Thèse A. Segers	2021_2498_A. Segers	2498		Hymenoptera	Megachilidae	Osmia	Osmia bicornis	Osmia/bicornis	O_bicornis		J. Bonnet		A. Segers	10.VI.2021	2021	Juin	44357	Belgique	Gembloux	Isnes	FEVERPRO SemioTrap	50,5N	4,73E	PBAGDG	PB	5	A3	Féverole de printemps
FEVERPRO SemioTrap_2021	Projet FEVERPRO D31 1395	Thèse A. Segers	2021_2499_A. Segers	2499		Coleoptera	Coccinellidae	Coccinella	Coccinella septempunctata	Coccinella/septempunctata	#N/A		L. Delanglez		A. Segers	10.VI.2021	2021	Juin	44357	Belgique	Gembloux	Isnes	FEVERPRO SemioTrap	50,5N	4,73E	PVIPSF	PV	8	A9	Féverole de printemps
FEVERPRO SemioTrap_2021	Projet FEVERPRO D31 1395	Thèse A. Segers	2021_2500_A. Segers	2500		Hymenoptera	Apidae	Bombus	Bombus hortorum	Bombus/hortorum	B_hortorum		J. Bonnet		A. Segers	10.VI.2021	2021	Juin	44357	Belgique	Gembloux	Isnes	FEVERPRO SemioTrap	50,5N	4,73E	PVIPSF	PV	8	A10	Féverole de printemps
FEVERPRO SemioTrap_2021	Projet FEVERPRO D31 1395	Thèse A. Segers	2021_2501_A. Segers	2501		Hymenoptera	Apidae	Bombus	Bombus terrestris	Bombus/terrestris	B_terrestris		J. Bonnet		A. Segers	10.VI.2021	2021	Juin	44357	Belgique	Gembloux	Isnes	FEVERPRO SemioTrap	50,5N	4,73E	PVIPSF	PV	8	A10	Féverole de printemps
FEVERPRO SemioTrap_2021	Projet FEVERPRO D31 1395	Thèse A. Segers	2021_2504_A. Segers	2504		Hymenoptera	Apidae	Apis	Apis mellifera	Apis/mellifera	Apis_mellifera		J. Bonnet		A. Segers	10.VI.2021	2021	Juin	44357	Belgique	Gembloux	Isnes	FEVERPRO SemioTrap	50,5N	4,73E	PVIPSF	PV	7	A15	Féverole de printemps
FEVERPRO SemioTrap_2021	Projet FEVERPRO D31 1395	Thèse A. Segers	2021_2505_A. Segers	2505		Hymenoptera	Apidae	Apis	Apis mellifera	Apis/mellifera	Apis_mellifera		J. Bonnet		A. Segers	10.VI.2021	2021	Juin	44357	Belgique	Gembloux	Isnes	FEVERPRO SemioTrap	50,5N	4,73E	PVIPSF	PV	7	A15	Féverole de printemps
FEVERPRO SemioTrap_2021	Projet FEVERPRO D31 1395	Thèse A. Segers	2021_2506_A. Segers	2506		Hymenoptera	Apidae	Apis	Apis mellifera	Apis/mellifera	Apis_mellifera		J. Bonnet		A. Segers	10.VI.2021	2021	Juin	44357	Belgique	Gembloux	Isnes	FEVERPRO SemioTrap	50,5N	4,73E	PVIPSF	PV	7	A15	Féverole de printemps
FEVERPRO SemioTrap_2021	Projet FEVERPRO D31 1395	Thèse A. Segers	2021_2507_A. Segers	2507		Hymenoptera	Apidae	Apis	Apis mellifera	Apis/mellifera	Apis_mellifera		J. Bonnet		A. Segers	10.VI.2021	2021	Juin	44357	Belgique	Gembloux	Isnes	FEVERPRO SemioTrap	50,5N	4,73E	PVIPSF	PV	7	A15	Féverole de printemps
FEVERPRO SemioTrap_2021	Projet FEVERPRO D31 1395	Thèse A. Segers	2021_2508_A. Segers	2508		Coleoptera	Coccinellidae	Coccinella	Coccinella septempunctata	Coccinella/septempunctata	#N/A		L. Delanglez		A. Segers	10.VI.2021	2021	Juin	44357	Belgique	Gembloux	Isnes	FEVERPRO SemioTrap	50,5N	4,73E	PVIPSF	PV	7	A17	Féverole de printemps
FEVERPRO SemioTrap_2021	Projet FEVERPRO D31 1395	Thèse A. Segers	2021_2509_A. Segers	2509		Hymenoptera	Halictidae	Lasioglossum	Lasioglossum_punctatissimum	Lasioglossum_punctatissimum	#N/A		J. Bonnet		A. Segers	10.VI.2021	2021	Juin	44357	Belgique	Gembloux	Isnes	FEVERPRO SemioTrap	50,5N	4,73E	PBAGDG	PB	7	A20	Féverole de printemps
FEVERPRO SemioTrap_2021	Projet FEVERPRO D31 1395	Thèse A. Segers	2021_2511_A. Segers	2511		Hymenoptera	Apidae	Apis	Apis mellifera	Apis/mellifera	Apis_mellifera		J. Bonnet		A. Segers	10.VI.2021	2021	Juin	44357	Belgique	Gembloux	Isnes	FEVERPRO SemioTrap	50,5N	4,73E	PBAGDG	PB	7	A20	Féverole de printemps
FEVERPRO SemioTrap_2021	Projet FEVERPRO D31 1395	Thèse A. Segers	2021_2512_A. Segers	2512		Hymenoptera	Apidae	Bombus	Bombus terrestris	Bombus/terrestris	B_terrestris		J. Bonnet		A. Segers	10.VI.2021	2021	Juin	44357	Belgique	Gembloux	Isnes	FEVERPRO SemioTrap	50,5N	4,73E	PBAGDG	PB	7	A20	Féverole de printemps
FEVERPRO SemioTrap_2021	Projet FEVERPRO D31 1395	Thèse A. Segers	2021_2513_A. Segers	2513		Hymenoptera	Apidae	Apis	Apis mellifera	Apis/mellifera	Apis_mellifera		J. Bonnet		A. Segers	10.VI.2021	2021	Juin	44357	Belgique	Gembloux	Isnes	FEVERPRO SemioTrap	50,5N	4,73E	PBIPSF	PB	6	A26	Féverole de printemps
FEVERPRO SemioTrap_2021	Projet FEVERPRO D31 1395	Thèse A. Segers	2021_2514_A. Segers	2514		Hymenoptera	Apidae	Apis	Apis mellifera	Apis/mellifera	Apis_mellifera		J. Bonnet		A. Segers	10.VI.2021	2021	Juin	44357	Belgique	Gembloux	Isnes	FEVERPRO SemioTrap	50,5N	4,73E	PBIPSF	PB	6	A26	Féverole de printemps
FEVERPRO SemioTrap_2021	Projet FEVERPRO D31 1395	Thèse A. Segers	2021_2515_A. Segers	2515		Hymenoptera	Apidae	Apis	Apis mellifera	Apis/mellifera	Apis_mellifera		J. Bonnet		A. Segers	10.VI.2021	2021	Juin	44357	Belgique	Gembloux	Isnes	FEVERPRO SemioTrap	50,5N	4,73E	PBIPSF	PB	6	A26	Féverole de printemps
FEVERPRO SemioTrap_2021	Projet FEVERPRO D31 1395	Thèse A. Segers	2021_2516_A. Segers	2516		Hymenoptera	Apidae	Apis	Apis mellifera	Apis/mellifera	Apis_mellifera		J. Bonnet		A. Segers	10.VI.2021	2021	Juin	44357	Belgique	Gembloux	Isnes	FEVERPRO SemioTrap	50,5N	4,73E	PBIPSF	PB	6	A26	Féverole de printemps
FEVERPRO SemioTrap_2021	Projet FEVERPRO D31 1395	Thèse A. Segers	2021_2517_A. Segers	2517		Hymenoptera	Apidae	Apis	Apis mellifera	Apis/mellifera	Apis_mellifera		J. Bonnet		A. Segers	10.VI.2021	2021	Juin	44357	Belgique	Gembloux	Isnes	FEVERPRO SemioTrap	50,5N	4,73E	PBIPSF	PB	6	A26	Féverole de printemps
FEVERPRO SemioTrap_2021	Projet FEVERPRO D31 1395	Thèse A. Segers	2021_2518_A. Segers	2518		Coleoptera	Coccinellidae	Coccinella	Coccinella septempunctata	Coccinella/septempunctata	#N/A		L. Delanglez		A. Segers	10.VI.2021	2021	Juin	44357	Belgique	Gembloux	Isnes	FEVERPRO SemioTrap	50,5N	4,73E	PBAGDF	PB	5	A32	Féverole de printemps
FEVERPRO SemioTrap_2021	Projet FEVERPRO D31 1395	Thèse A. Segers	2021_2519_A. Segers	2519		Hymenoptera	Apidae	Bombus	Bombus terrestris	Bombus/terrestris	B_terrestris		J. Bonnet		A. Segers	10.VI.2021	2021	Juin	44357	Belgique	Gembloux	Isnes	FEVERPRO SemioTrap	50,5N	4,73E	PVAGDF	PV	7	A34	Féverole de printemps
FEVERPRO SemioTrap_2021	Projet FEVERPRO D31 1395	Thèse A. Segers	2021_2520_A. Segers	2520		Hymenoptera	Apidae	Apis	Apis mellifera	Apis/mellifera	Apis_mellifera		J. Bonnet		A. Segers	10.VI.2021	2021	Juin	44357	Belgique	Gembloux	Isnes	FEVERPRO SemioTrap	50,5N	4,73E	PVAGDF	PV	7	A34	Féverole de printemps
FEVERPRO SemioTrap_2021	Projet FEVERPRO D31 1395	Thèse A. Segers	2021_2521_A. Segers	2521		Hymenoptera	Apidae	Bombus	Bombus terrestris	Bombus/terrestris	B_terrestris		J. Bonnet		A. Segers	10.VI.2021	2021	Juin	44357	Belgique	Gembloux	Isnes	FEVERPRO SemioTrap	50,5N	4,73E	PVAGDF	PV	7	A34	Féverole de printemps
FEVERPRO SemioTrap_2021	Projet FEVERPRO D31 1395	Thèse A. Segers	2021_2522_A. Segers	2522		Hymenoptera	Apidae	Bombus	Bombus terrestris	Bombus/terrestris	B_terrestris		J. Bonnet		A. Segers	10.VI.2021	2021	Juin	44357	Belgique	Gembloux	Isnes	FEVERPRO SemioTrap	50,5N	4,73E	PVAGDF	PV	7	A34	Féverole de printemps
FEVERPRO SemioTrap_2021	Projet FEVERPRO D31 1395	Thèse A. Segers	2021_2523_A. Segers	2523		Hymenoptera	Megachilidae	Megachile	Megachile ericetorum	Megachile/ericetorum	Meg_ericetorum		J. Bonnet		A. Segers	10.VI.2021	2021	Juin	44357	Belgique	Gembloux	Isnes	FEVERPRO SemioTrap	50,5N	4,73E	PVAGDF	PV	7	A34	Féverole de printemps
FEVERPRO SemioTrap_2021	Projet FEVERPRO D31 1395	Thèse A. Segers	2021_2525_A. Segers	2525		Coleoptera	Coccinellidae	Coccinella	Coccinella septempunctata	Coccinella/septempunctata	#N/A		L. Delanglez		A. Segers	10.VI.2021	2021	Juin	44357	Belgique	Gembloux	Isnes	FEVERPRO SemioTrap	50,5N	4,73E	PVAGDF	PV	7	A38	Féverole de printemps
FEVERPRO SemioTrap_2021	Projet FEVERPRO D31 1395	Thèse A. Segers	2021_2526_A. Segers	2526		Hymenoptera	Apidae	Bombus	Bombus terrestris	Bombus/terrestris	B_terrestris		J. Bonnet		A. Segers	10.VI.2021	2021	Juin	44357	Belgique	Gembloux	Isnes	FEVERPRO SemioTrap	50,5N	4,73E	PVIPSF	PV	5	A42	Féverole de printemps
FEVERPRO SemioTrap_2021	Projet FEVERPRO D31 1395	Thèse A. Segers	2021_2527_A. Segers	2527		Hymenoptera	Apidae	Bombus	Bombus terrestris	Bombus/terrestris	B_terrestris		J. Bonnet		A. Segers	10.VI.2021	2021	Juin	44357	Belgique	Gembloux	Isnes	FEVERPRO SemioTrap	50,5N	4,73E	PVIPSF	PV	5	A42	Féverole de printemps
FEVERPRO SemioTrap_2021	Projet FEVERPRO D31 1395	Thèse A. Segers	2021_2528_A. Segers	2528		Hymenoptera	Apidae	Bombus	Bombus terrestris	Bombus/terrestris	B_terrestris		J. Bonnet		A. Segers	10.VI.2021	2021	Juin	44357	Belgique	Gembloux	Isnes	FEVERPRO SemioTrap	50,5N	4,73E	PVIPSF	PV	5	A42	Féverole de printemps
FEVERPRO SemioTrap_2021	Projet FEVERPRO D31 1395	Thèse A. Segers	2021_2529_A. Segers	2529		Hymenoptera	Apidae	Apis	Apis mellifera	Apis/mellifera	Apis_mellifera		J. Bonnet		A. Segers	10.VI.2021	2021	Juin	44357	Belgique	Gembloux	Isnes	FEVERPRO SemioTrap	50,5N	4,73E	PVIPSF	PV	5	A42	Féverole de printemps
FEVERPRO SemioTrap_2021	Projet FEVERPRO D31 1395	Thèse A. Segers	2021_2530_A. Segers	2530		Hymenoptera	Apidae	Bombus	Bombus pratorum	Bombus/pratorum	B_pratorum		J. Bonnet		A. Segers	10.VI.2021	2021	Juin	44357	Belgique	Gembloux	Isnes	FEVERPRO SemioTrap	50,5N	4,73E	PVIPSF	PV	5	A42	Féverole de printemps
FEVERPRO SemioTrap_2021	Projet FEVERPRO D31 1395	Thèse A. Segers	2021_2531_A. Segers	2531		Hymenoptera	Megachilidae	Osmia	Osmia bicornis	Osmia/bicornis	O_bicornis		J. Bonnet		A. Segers	10.VI.2021	2021	Juin	44357	Belgique	Gembloux	Isnes	FEVERPRO SemioTrap	50,5N	4,73E	PVIPSF	PV	5	A42	Féverole de printemps
FEVERPRO SemioTrap_2021	Projet FEVERPRO D31 1395	Thèse A. Segers	2021_2532_A. Segers	2532		Hymenoptera	Apidae	Bombus	Bombus terrestris	Bombus/terrestris	B_terrestris		J. Bonnet		A. Segers	10.VI.2021	2021	Juin	44357	Belgique	Gembloux	Isnes	FEVERPRO SemioTrap	50,5N	4,73E	PVAGDF	PV	5	A45	Féverole de printemps
FEVERPRO SemioTrap_2021	Projet FEVERPRO D31 1395	Thèse A. Segers	2021_2533_A. Segers	2533		Hymenoptera	Apidae	Bombus	Bombus terrestris	Bombus/terrestris	B_terrestris		J. Bonnet		A. Segers	10.VI.2021	2021	Juin	44357	Belgique	Gembloux	Isnes	FEVERPRO SemioTrap	50,5N	4,73E	PVAGDF	PV	5	A45	Féverole de printemps
FEVERPRO SemioTrap_2021	Projet FEVERPRO D31 1395	Thèse A. Segers	2021_2534_A. Segers	2534		Hymenoptera	Apidae	Bombus	Bombus terrestris	Bombus/terrestris	B_terrestris		J. Bonnet		A. Segers	10.VI.2021	2021	Juin	44357	Belgique	Gembloux	Isnes	FEVERPRO SemioTrap	50,5N	4,73E	PVAGDF	PV	5	A45	Féverole de printemps
FEVERPRO SemioTrap_2021	Projet FEVERPRO D31 1395	Thèse A. Segers	2021_2535_A. Segers	2535		Hymenoptera	Apidae	Bombus	Bombus terrestris	Bombus/terrestris	B_terrestris		J. Bonnet		A. Segers	10.VI.2021	2021	Juin	44357	Belgique	Gembloux	Isnes	FEVERPRO SemioTrap	50,5N	4,73E	PVAGDF	PV	5	A45	Féverole de printemps
FEVERPRO SemioTrap_2021	Projet FEVERPRO D31 1395	Thèse A. Segers	2021_2536_A. Segers	2536		Hymenoptera	Apidae	Bombus	Bombus terrestris	Bombus/terrestris	B_terrestris		J. Bonnet		A. Segers	10.VI.2021	2021	Juin	44357	Belgique	Gembloux	Isnes	FEVERPRO SemioTrap	50,5N	4,73E	PVAGDF	PV	5	A45	Féverole de printemps
FEVERPRO SemioTrap_2021	Projet FEVERPRO D31 1395	Thèse A. Segers	2021_2537_A. Segers	2537		Hymenoptera	Apidae	Bombus	Bombus terrestris	Bombus/terrestris	B_terrestris		J. Bonnet		A. Segers	10.VI.2021	2021	Juin	44357	Belgique	Gembloux	Isnes	FEVERPRO SemioTrap	50,5N	4,73E	PVAGDF	PV	5	A45	Féverole de printemps
FEVERPRO SemioTrap_2021	Projet FEVERPRO D31 1395	Thèse A. Segers	2021_2538_A. Segers	2538		Coleoptera	Coccinellidae	Coccinella	Coccinella septempunctata	Coccinella/septempunctata	#N/A		L. Delanglez		A. Segers	10.VI.2021	2021	Juin	44357	Belgique	Gembloux	Isnes	FEVERPRO SemioTrap	50,5N	4,73E	PVAGDF	PV	5	A46	Féverole de printemps
FEVERPRO SemioTrap_2021	Projet FEVERPRO D31 1395	Thèse A. Segers	2021_2539_A. Segers	2539		Hymenoptera	Apidae	Bombus	Bombus terrestris	Bombus/terrestris	B_terrestris		J. Bonnet		A. Segers	10.VI.2021	2021	Juin	44357	Belgique	Gembloux	Isnes	FEVERPRO SemioTrap	50,5N	4,73E	PVAGDF	PV	6	A49	Féverole de printemps
FEVERPRO SemioTrap_2021	Projet FEVERPRO D31 1395	Thèse A. Segers	2021_2540_A. Segers	2540		Hymenoptera	Apidae	Bombus	Bombus terrestris	Bombus/terrestris	B_terrestris		J. Bonnet		A. Segers	10.VI.2021	2021	Juin	44357	Belgique	Gembloux	Isnes	FEVERPRO SemioTrap	50,5N	4,73E	PVAGDF	PV	6	A49	Féverole de printemps
FEVERPRO SemioTrap_2021	Projet FEVERPRO D31 1395	Thèse A. Segers	2021_2541_A. Segers	2541		Coleoptera	Coccinellidae	Hippodamia	Hippodamia variegata	Hippodamia/variegata	#N/A		L. Delanglez		A. Segers	10.VI.2021	2021	Juin	44357	Belgique	Gembloux	Isnes	FEVERPRO SemioTrap	50,5N	4,73E	PVAGDF	PV	6	A50	Féverole de printemps
FEVERPRO SemioTrap_2021	Projet FEVERPRO D31 1395	Thèse A. Segers	2021_2542_A. Segers	2542		Hymenoptera	Apidae	Bombus	Bombus terrestris	Bombus/terrestris	B_terrestris		J. Bonnet		A. Segers	10.VI.2021	2021	Juin	44357	Belgique	Gembloux	Isnes	FEVERPRO SemioTrap	50,5N	4,73E	PVAGDG	PV	7	A53	Féverole de printemps
FEVERPRO SemioTrap_2021	Projet FEVERPRO D31 1395	Thèse A. Segers	2021_2543_A. Segers	2543		Hymenoptera	Apidae	Bombus	Bombus terrestris	Bombus/terrestris	B_terrestris		J. Bonnet		A. Segers	10.VI.2021	2021	Juin	44357	Belgique	Gembloux	Isnes	FEVERPRO SemioTrap	50,5N	4,73E	PVAGDG	PV	7	A53	Féverole de printemps
FEVERPRO SemioTrap_2021	Projet FEVERPRO D31 1395	Thèse A. Segers	2021_2544_A. Segers	2544		Hymenoptera	Apidae	Bombus	Bombus terrestris	Bombus/terrestris	B_terrestris		J. Bonnet		A. Segers	10.VI.2021	2021	Juin	44357	Belgique	Gembloux	Isnes	FEVERPRO SemioTrap	50,5N	4,73E	PVAGDG	PV	7	A53	Féverole de printemps
FEVERPRO SemioTrap_2021	Projet FEVERPRO D31 1395	Thèse A. Segers	2021_2545_A. Segers	2545		Hymenoptera	Apidae	Bombus	Bombus terrestris	Bombus/terrestris	B_terrestris		J. Bonnet		A. Segers	10.VI.2021	2021	Juin	44357	Belgique	Gembloux	Isnes	FEVERPRO SemioTrap	50,5N	4,73E	PVAGDG	PV	7	A53	Féverole de printemps
FEVERPRO SemioTrap_2021	Projet FEVERPRO D31 1395	Thèse A. Segers	2021_2546_A. Segers	2546		Coleoptera	Coccinellidae	Coccinella	Coccinella septempunctata	Coccinella/septempunctata	#N/A		L. Delanglez		A. Segers	10.VI.2021	2021	Juin	44357	Belgique	Gembloux	Isnes	FEVERPRO SemioTrap	50,5N	4,73E	PVAGDG	PV	7	A55	Féverole de printemps
FEVERPRO SemioTrap_2021	Projet FEVERPRO D31 1395	Thèse A. Segers	2021_2547_A. Segers	2547		Hymenoptera	Apidae	Bombus	Bombus terrestris	Bombus/terrestris	B_terrestris		J. Bonnet		A. Segers	10.VI.2021	2021	Juin	44357	Belgique	Gembloux	Isnes	FEVERPRO SemioTrap	50,5N	4,73E	PBAGDG	PB	6	A58	Féverole de printemps
FEVERPRO SemioTrap_2021	Projet FEVERPRO D31 1395	Thèse A. Segers	2021_2548_A. Segers	2548		Hymenoptera	Apidae	Apis	Apis mellifera	Apis/mellifera	Apis_mellifera		J. Bonnet		A. Segers	10.VI.2021	2021	Juin	44357	Belgique	Gembloux	Isnes	FEVERPRO SemioTrap	50,5N	4,73E	PBAGDG	PB	6	A58	Féverole de printemps
FEVERPRO SemioTrap_2021	Projet FEVERPRO D31 1395	Thèse A. Segers	2021_2549_A. Segers	2549		Hymenoptera	Apidae	Bombus	Bombus terrestris	Bombus/terrestris	B_terrestris		J. Bonnet		A. Segers	10.VI.2021	2021	Juin	44357	Belgique	Gembloux	Isnes	FEVERPRO SemioTrap	50,5N	4,73E	PBAGDG	PB	6	A58	Féverole de printemps
FEVERPRO SemioTrap_2021	Projet FEVERPRO D31 1395	Thèse A. Segers	2021_2550_A. Segers	2550		Coleoptera	Coccinellidae	Harmonia	Harmonia axyridis	Harmonia/axyridis	#N/A		L. Delanglez		A. Segers	10.VI.2021	2021	Juin	44357	Belgique	Gembloux	Isnes	FEVERPRO SemioTrap	50,5N	4,73E	PBAGDG	PB	6	A59	Féverole de printemps
FEVERPRO SemioTrap_2021	Projet FEVERPRO D31 1395	Thèse A. Segers	2021_2551_A. Segers	2551		Hymenoptera	Apidae	Bombus	Bombus terrestris	Bombus/terrestris	B_terrestris		J. Bonnet		A. Segers	10.VI.2021	2021	Juin	44357	Belgique	Gembloux	Isnes	FEVERPRO SemioTrap	50,5N	4,73E	PBAGDF	PB	7	A63	Féverole de printemps
FEVERPRO SemioTrap_2021	Projet FEVERPRO D31 1395	Thèse A. Segers	2021_2552_A. Segers	2552		Hymenoptera	Apidae	Bombus	Bombus terrestris	Bombus/terrestris	B_terrestris		J. Bonnet		A. Segers	10.VI.2021	2021	Juin	44357	Belgique	Gembloux	Isnes	FEVERPRO SemioTrap	50,5N	4,73E	PBAGDF	PB	7	A63	Féverole de printemps
FEVERPRO SemioTrap_2021	Projet FEVERPRO D31 1395	Thèse A. Segers	2021_2553_A. Segers	2553		Hymenoptera	Apidae	Apis	Apis mellifera	Apis/mellifera	Apis_mellifera		J. Bonnet		A. Segers	10.VI.2021	2021	Juin	44357	Belgique	Gembloux	Isnes	FEVERPRO SemioTrap	50,5N	4,73E	PBAGDF	PB	7	A63	Féverole de printemps
FEVERPRO SemioTrap_2021	Projet FEVERPRO D31 1395	Thèse A. Segers	2021_2554_A. Segers	2554		Coleoptera	Coccinellidae	Coccinella	Coccinella septempunctata	Coccinella/septempunctata	#N/A		L. Delanglez		A. Segers	10.VI.2021	2021	Juin	44357	Belgique	Gembloux	Isnes	FEVERPRO SemioTrap	50,5N	4,73E	PBAGDF	PB	7	A66	Féverole de printemps
FEVERPRO SemioTrap_2021	Projet FEVERPRO D31 1395	Thèse A. Segers	2021_2555_A. Segers	2555		Coleoptera	Coccinellidae	Coccinella	Coccinella septempunctata	Coccinella/septempunctata	#N/A		L. Delanglez		A. Segers	10.VI.2021	2021	Juin	44357	Belgique	Gembloux	Isnes	FEVERPRO SemioTrap	50,5N	4,73E	PBAGDF	PB	7	A66	Féverole de printemps
FEVERPRO SemioTrap_2021	Projet FEVERPRO D31 1395	Thèse A. Segers	2021_2556_A. Segers	2556		Hymenoptera	Apidae	Bombus	Bombus terrestris	Bombus/terrestris	B_terrestris		J. Bonnet		A. Segers	10.VI.2021	2021	Juin	44357	Belgique	Gembloux	Isnes	FEVERPRO SemioTrap	50,5N	4,73E	PBIPSF	PB	5	A70	Féverole de printemps
FEVERPRO SemioTrap_2021	Projet FEVERPRO D31 1395	Thèse A. Segers	2021_2557_A. Segers	2557		Hymenoptera	Apidae	Apis	Apis mellifera	Apis/mellifera	Apis_mellifera		J. Bonnet		A. Segers	10.VI.2021	2021	Juin	44357	Belgique	Gembloux	Isnes	FEVERPRO SemioTrap	50,5N	4,73E	PBIPSF	PB	5	A70	Féverole de printemps
FEVERPRO SemioTrap_2021	Projet FEVERPRO D31 1395	Thèse A. Segers	2021_2558_A. Segers	2558		Hymenoptera	Apidae	Bombus	Bombus terrestris	Bombus/terrestris	B_terrestris		J. Bonnet		A. Segers	10.VI.2021	2021	Juin	44357	Belgique	Gembloux	Isnes	FEVERPRO SemioTrap	50,5N	4,73E	PBAGDF	PB	6	A76	Féverole de printemps
FEVERPRO SemioTrap_2021	Projet FEVERPRO D31 1395	Thèse A. Segers	2021_2559_A. Segers	2559		Hymenoptera	Apidae	Bombus	Bombus terrestris	Bombus/terrestris	B_terrestris		J. Bonnet		A. Segers	10.VI.2021	2021	Juin	44357	Belgique	Gembloux	Isnes	FEVERPRO SemioTrap	50,5N	4,73E	PBAGDF	PB	6	A76	Féverole de printemps
FEVERPRO SemioTrap_2021	Projet FEVERPRO D31 1395	Thèse A. Segers	2021_2560_A. Segers	2560		Hymenoptera	Apidae	Bombus	Bombus terrestris	Bombus/terrestris	B_terrestris		J. Bonnet		A. Segers	10.VI.2021	2021	Juin	44357	Belgique	Gembloux	Isnes	FEVERPRO SemioTrap	50,5N	4,73E	PBAGDF	PB	6	A76	Féverole de printemps
FEVERPRO SemioTrap_2021	Projet FEVERPRO D31 1395	Thèse A. Segers	2021_2561_A. Segers	2561		Hymenoptera	Megachilidae	Chelostoma	Chelostoma campanularum	Chelostoma/campanularum	Ch_campanularum		J. Bonnet		A. Segers	10.VI.2021	2021	Juin	44357	Belgique	Gembloux	Isnes	FEVERPRO SemioTrap	50,5N	4,73E	PBAGDF	PB	6	A76	Féverole de printemps
FEVERPRO SemioTrap_2021	Projet FEVERPRO D31 1395	Thèse A. Segers	2021_2562_A. Segers	2562		Coleoptera	Coccinellidae	Coccinella	Coccinella septempunctata	Coccinella/septempunctata	#N/A		L. Delanglez		A. Segers	10.VI.2021	2021	Juin	44357	Belgique	Gembloux	Isnes	FEVERPRO SemioTrap	50,5N	4,73E	PBAGDF	PB	6	A77	Féverole de printemps
FEVERPRO SemioTrap_2021	Projet FEVERPRO D31 1395	Thèse A. Segers	2021_2563_A. Segers	2563		Coleoptera	Coccinellidae	Hippodamia	Hippodamia variegata	Hippodamia/variegata	#N/A		L. Delanglez		A. Segers	10.VI.2021	2021	Juin	44357	Belgique	Gembloux	Isnes	FEVERPRO SemioTrap	50,5N	4,73E	PBAGDF	PB	6	A77	Féverole de printemps
FEVERPRO SemioTrap_2021	Projet FEVERPRO D31 1395	Thèse A. Segers	2021_2564_A. Segers	2564		Coleoptera	Coccinellidae	Coccinella	Coccinella septempunctata	Coccinella/septempunctata	#N/A		L. Delanglez		A. Segers	10.VI.2021	2021	Juin	44357	Belgique	Gembloux	Isnes	FEVERPRO SemioTrap	50,5N	4,73E	PBAGDF	PB	6	A77	Féverole de printemps
FEVERPRO SemioTrap_2021	Projet FEVERPRO D31 1395	Thèse A. Segers	2021_2565_A. Segers	2565		Coleoptera	Coccinellidae	Coccinella	Coccinella septempunctata	Coccinella/septempunctata	#N/A		L. Delanglez		A. Segers	10.VI.2021	2021	Juin	44357	Belgique	Gembloux	Isnes	FEVERPRO SemioTrap	50,5N	4,73E	PBAGDF	PB	6	A77	Féverole de printemps
FEVERPRO SemioTrap_2021	Projet FEVERPRO D31 1395	Thèse A. Segers	2021_2566_A. Segers	2566		Hymenoptera	Apidae	Bombus	Bombus terrestris	Bombus/terrestris	B_terrestris		J. Bonnet		A. Segers	10.VI.2021	2021	Juin	44357	Belgique	Gembloux	Isnes	FEVERPRO SemioTrap	50,5N	4,73E	PVIPSF	PV	6	A82	Féverole de printemps
FEVERPRO SemioTrap_2021	Projet FEVERPRO D31 1395	Thèse A. Segers	2021_2567_A. Segers	2567		Hymenoptera	Apidae	Bombus	Bombus terrestris	Bombus/terrestris	B_terrestris		J. Bonnet		A. Segers	10.VI.2021	2021	Juin	44357	Belgique	Gembloux	Isnes	FEVERPRO SemioTrap	50,5N	4,73E	PVIPSF	PV	6	A82	Féverole de printemps
FEVERPRO SemioTrap_2021	Projet FEVERPRO D31 1395	Thèse A. Segers	2021_2568_A. Segers	2568		Hymenoptera	Apidae	Apis	Apis mellifera	Apis/mellifera	Apis_mellifera		J. Bonnet		A. Segers	10.VI.2021	2021	Juin	44357	Belgique	Gembloux	Isnes	FEVERPRO SemioTrap	50,5N	4,73E	PVIPSF	PV	6	A82	Féverole de printemps
FEVERPRO SemioTrap_2021	Projet FEVERPRO D31 1395	Thèse A. Segers	2021_2569_A. Segers	2569		Coleoptera	Coccinellidae	Coccinella	Coccinella septempunctata	Coccinella/septempunctata	#N/A		L. Delanglez		A. Segers	10.VI.2021	2021	Juin	44357	Belgique	Gembloux	Isnes	FEVERPRO SemioTrap	50,5N	4,73E	PVIPSF	PV	6	A83	Féverole de printemps
FEVERPRO SemioTrap_2021	Projet FEVERPRO D31 1395	Thèse A. Segers	2021_2570_A. Segers	2570		Coleoptera	Coccinellidae	Coccinella	Coccinella septempunctata	Coccinella/septempunctata	#N/A		L. Delanglez		A. Segers	10.VI.2021	2021	Juin	44357	Belgique	Gembloux	Isnes	FEVERPRO SemioTrap	50,5N	4,73E	PVIPSF	PV	6	A83	Féverole de printemps
FEVERPRO SemioTrap_2021	Projet FEVERPRO D31 1395	Thèse A. Segers	2021_2571_A. Segers	2571		Hymenoptera	Apidae	Apis	Apis mellifera	Apis/mellifera	Apis_mellifera		J. Bonnet		A. Segers	10.VI.2021	2021	Juin	44357	Belgique	Gembloux	Isnes	FEVERPRO SemioTrap	50,5N	4,73E	PVAGDG	PV	6	A87	Féverole de printemps
FEVERPRO SemioTrap_2021	Projet FEVERPRO D31 1395	Thèse A. Segers	2021_2572_A. Segers	2572		Hymenoptera	Apidae	Bombus	Bombus terrestris	Bombus/terrestris	B_terrestris		J. Bonnet		A. Segers	10.VI.2021	2021	Juin	44357	Belgique	Gembloux	Isnes	FEVERPRO SemioTrap	50,5N	4,73E	PVAGDG	PV	6	A87	Féverole de printemps
FEVERPRO SemioTrap_2021	Projet FEVERPRO D31 1395	Thèse A. Segers	2021_2573_A. Segers	2573		Coleoptera	Coccinellidae	Coccinella	Coccinella septempunctata	Coccinella/septempunctata	#N/A		L. Delanglez		A. Segers	10.VI.2021	2021	Juin	44357	Belgique	Gembloux	Isnes	FEVERPRO SemioTrap	50,5N	4,73E	PVAGDG	PV	6	A88	Féverole de printemps
FEVERPRO SemioTrap_2021	Projet FEVERPRO D31 1395	Thèse A. Segers	2021_2574_A. Segers	2574		Hymenoptera	Apidae	Bombus	Bombus terrestris	Bombus/terrestris	B_terrestris		J. Bonnet		A. Segers	10.VI.2021	2021	Juin	44357	Belgique	Gembloux	Isnes	FEVERPRO SemioTrap	50,5N	4,73E	PVAGDG	PV	5	A92	Féverole de printemps
FEVERPRO SemioTrap_2021	Projet FEVERPRO D31 1395	Thèse A. Segers	2021_2575_A. Segers	2575		Hymenoptera	Apidae	Bombus	Bombus terrestris	Bombus/terrestris	B_terrestris		J. Bonnet		A. Segers	10.VI.2021	2021	Juin	44357	Belgique	Gembloux	Isnes	FEVERPRO SemioTrap	50,5N	4,73E	PVAGDG	PV	5	A92	Féverole de printemps
FEVERPRO SemioTrap_2021	Projet FEVERPRO D31 1395	Thèse A. Segers	2021_2576_A. Segers	2576		Hymenoptera	Apidae	Bombus	Bombus terrestris	Bombus/terrestris	B_terrestris		J. Bonnet		A. Segers	10.VI.2021	2021	Juin	44357	Belgique	Gembloux	Isnes	FEVERPRO SemioTrap	50,5N	4,73E	PVAGDG	PV	5	A92	Féverole de printemps
FEVERPRO SemioTrap_2021	Projet FEVERPRO D31 1395	Thèse A. Segers	2021_2577_A. Segers	2577		Hymenoptera	Apidae	Bombus	Bombus terrestris	Bombus/terrestris	B_terrestris		J. Bonnet		A. Segers	10.VI.2021	2021	Juin	44357	Belgique	Gembloux	Isnes	FEVERPRO SemioTrap	50,5N	4,73E	PVAGDG	PV	5	A92	Féverole de printemps
FEVERPRO SemioTrap_2021	Projet FEVERPRO D31 1395	Thèse A. Segers	2021_2578_A. Segers	2578		Hymenoptera	Apidae	Bombus	Bombus terrestris	Bombus/terrestris	B_terrestris		J. Bonnet		A. Segers	10.VI.2021	2021	Juin	44357	Belgique	Gembloux	Isnes	FEVERPRO SemioTrap	50,5N	4,73E	PVAGDG	PV	5	A92	Féverole de printemps
FEVERPRO SemioTrap_2021	Projet FEVERPRO D31 1395	Thèse A. Segers	2021_2579_A. Segers	2579		Coleoptera	Coccinellidae	Coccinella	Coccinella septempunctata	Coccinella/septempunctata	#N/A		L. Delanglez		A. Segers	10.VI.2021	2021	Juin	44357	Belgique	Gembloux	Isnes	FEVERPRO SemioTrap	50,5N	4,73E	PVAGDG	PV	5	A95	Féverole de printemps
FEVERPRO SemioTrap_2021	Projet FEVERPRO D31 1395	Thèse A. Segers	2021_2580_A. Segers	2580		Coleoptera	Coccinellidae	Coccinella	Coccinella septempunctata	Coccinella/septempunctata	#N/A		L. Delanglez		A. Segers	10.VI.2021	2021	Juin	44357	Belgique	Gembloux	Isnes	FEVERPRO SemioTrap	50,5N	4,73E	PVAGDG	PV	5	A95	Féverole de printemps
FEVERPRO SemioTrap_2021	Projet FEVERPRO D31 1395	Thèse A. Segers	2021_2581_A. Segers	2581		Hymenoptera	Apidae	Apis	Apis mellifera	Apis/mellifera	Apis_mellifera		J. Bonnet		A. Segers	10.VI.2021	2021	Juin	44357	Belgique	Gembloux	Isnes	FEVERPRO SemioTrap	50,5N	4,73E	PBIPSF	PB	7	A96	Féverole de printemps
FEVERPRO SemioTrap_2021	Projet FEVERPRO D31 1395	Thèse A. Segers	2021_2582_A. Segers	2582		Hymenoptera	Apidae	Apis	Apis mellifera	Apis/mellifera	Apis_mellifera		J. Bonnet		A. Segers	10.VI.2021	2021	Juin	44357	Belgique	Gembloux	Isnes	FEVERPRO SemioTrap	50,5N	4,73E	PBIPSF	PB	7	A96	Féverole de printemps
FEVERPRO SemioTrap_2021	Projet FEVERPRO D31 1395	Thèse A. Segers	2021_2583_A. Segers	2583		Hymenoptera	Apidae	Apis	Apis mellifera	Apis/mellifera	Apis_mellifera		J. Bonnet		A. Segers	10.VI.2021	2021	Juin	44357	Belgique	Gembloux	Isnes	FEVERPRO SemioTrap	50,5N	4,73E	PBIPSF	PB	7	A96	Féverole de printemps
FEVERPRO SemioTrap_2021	Projet FEVERPRO D31 1395	Thèse A. Segers	2021_2584_A. Segers	2584		Hymenoptera	Apidae	Apis	Apis mellifera	Apis/mellifera	Apis_mellifera		J. Bonnet		A. Segers	10.VI.2021	2021	Juin	44357	Belgique	Gembloux	Isnes	FEVERPRO SemioTrap	50,5N	4,73E	PBIPSF	PB	7	A96	Féverole de printemps
FEVERPRO SemioTrap_2021	Projet FEVERPRO D31 1395	Thèse A. Segers	2021_2585_A. Segers	2585		Hymenoptera	Apidae	Apis	Apis mellifera	Apis/mellifera	Apis_mellifera		J. Bonnet		A. Segers	10.VI.2021	2021	Juin	44357	Belgique	Gembloux	Isnes	FEVERPRO SemioTrap	50,5N	4,73E	PBIPSF	PB	7	A96	Féverole de printemps
FEVERPRO SemioTrap_2021	Projet FEVERPRO D31 1395	Thèse A. Segers	2021_2586_A. Segers	2586		Hymenoptera	Apidae	Apis	Apis mellifera	Apis/mellifera	Apis_mellifera		J. Bonnet		A. Segers	10.VI.2021	2021	Juin	44357	Belgique	Gembloux	Isnes	FEVERPRO SemioTrap	50,5N	4,73E	PBIPSF	PB	7	A96	Féverole de printemps
FEVERPRO SemioTrap_2021	Projet FEVERPRO D31 1395	Thèse A. Segers	2021_2587_A. Segers	2587		Hymenoptera	Apidae	Bombus	Bombus terrestris	Bombus/terrestris	B_terrestris		J. Bonnet		A. Segers	10.VI.2021	2021	Juin	44357	Belgique	Gembloux	Isnes	FEVERPRO SemioTrap	50,5N	4,73E	PBIPSF	PB	7	A96	Féverole de printemps
FEVERPRO SemioTrap_2021	Projet FEVERPRO D31 1395	Thèse A. Segers	2021_2588_A. Segers	2588		Hymenoptera	Apidae	Bombus	Bombus terrestris	Bombus/terrestris	B_terrestris		J. Bonnet		A. Segers	10.VI.2021	2021	Juin	44357	Belgique	Gembloux	Isnes	FEVERPRO SemioTrap	50,5N	4,73E	PBIPSF	PB	7	A96	Féverole de printemps
FEVERPRO SemioTrap_2021	Projet FEVERPRO D31 1395	Thèse A. Segers	2021_2589_A. Segers	2589		Hymenoptera	Apidae	Bombus	Bombus pratorum	Bombus/pratorum	B_pratorum		J. Bonnet		A. Segers	10.VI.2021	2021	Juin	44357	Belgique	Gembloux	Isnes	FEVERPRO SemioTrap	50,5N	4,73E	PBIPSF	PB	7	A96	Féverole de printemps
FEVERPRO SemioTrap_2021	Projet FEVERPRO D31 1395	Thèse A. Segers	2021_2590_A. Segers	2590		Hymenoptera	Halictidae	Halictus	Halictus scabiosae	Halictus/scabiosae	Ha_scabiosae		J. Bonnet		A. Segers	10.VI.2021	2021	Juin	44357	Belgique	Gembloux	Isnes	FEVERPRO SemioTrap	50,5N	4,73E	PBIPSF	PB	8	A103	Féverole de printemps
FEVERPRO SemioTrap_2021	Projet FEVERPRO D31 1395	Thèse A. Segers	2021_2591_A. Segers	2591		Hymenoptera	Andrenidae	Andrena	Andrena flavipes	Andrena/flavipes	And_flavipes		J. Bonnet		A. Segers	10.VI.2021	2021	Juin	44357	Belgique	Gembloux	Isnes	FEVERPRO SemioTrap	50,5N	4,73E	PBIPSF	PB	8	A103	Féverole de printemps
FEVERPRO SemioTrap_2021	Projet FEVERPRO D31 1395	Thèse A. Segers	2021_2592_A. Segers	2592		Hymenoptera	Andrenidae	Andrena	Andrena fulva	Andrena/fulva	And_fulva		J. Bonnet		A. Segers	10.VI.2021	2021	Juin	44357	Belgique	Gembloux	Isnes	FEVERPRO SemioTrap	50,5N	4,73E	PBIPSF	PB	8	A103	Féverole de printemps
FEVERPRO SemioTrap_2021	Projet FEVERPRO D31 1395	Thèse A. Segers	2021_2593_A. Segers	2593		Coleoptera	Coccinellidae	Coccinella	Coccinella septempunctata	Coccinella/septempunctata	#N/A		L. Delanglez		A. Segers	10.VI.2021	2021	Juin	44357	Belgique	Gembloux	Isnes	FEVERPRO SemioTrap	50,5N	4,73E	PBIPSF	PB	8	A105	Féverole de printemps
FEVERPRO SemioTrap_2021	Projet FEVERPRO D31 1395	Thèse A. Segers	2021_2594_A. Segers	2594		Coleoptera	Coccinellidae	Coccinella	Coccinella septempunctata	Coccinella/septempunctata	#N/A		L. Delanglez		A. Segers	10.VI.2021	2021	Juin	44357	Belgique	Gembloux	Isnes	FEVERPRO SemioTrap	50,5N	4,73E	PBIPSF	PB	8	A105	Féverole de printemps
FEVERPRO SemioTrap_2021	Projet FEVERPRO D31 1395	Thèse A. Segers	2021_2595_A. Segers	2595		Hymenoptera	Apidae	Apis	Apis mellifera	Apis/mellifera	Apis_mellifera		J. Bonnet		A. Segers	10.VI.2021	2021	Juin	44357	Belgique	Gembloux	Isnes	FEVERPRO SemioTrap	50,5N	4,73E	PVAGDG	PV	8	A109	Féverole de printemps
FEVERPRO SemioTrap_2021	Projet FEVERPRO D31 1395	Thèse A. Segers	2021_2596_A. Segers	2596		Hymenoptera	Apidae	Apis	Apis mellifera	Apis/mellifera	Apis_mellifera		J. Bonnet		A. Segers	10.VI.2021	2021	Juin	44357	Belgique	Gembloux	Isnes	FEVERPRO SemioTrap	50,5N	4,73E	PVAGDG	PV	8	A109	Féverole de printemps
FEVERPRO SemioTrap_2021	Projet FEVERPRO D31 1395	Thèse A. Segers	2021_2597_A. Segers	2597		Hymenoptera	Apidae	Bombus	Bombus terrestris	Bombus/terrestris	B_terrestris		J. Bonnet		A. Segers	10.VI.2021	2021	Juin	44357	Belgique	Gembloux	Isnes	FEVERPRO SemioTrap	50,5N	4,73E	PVAGDG	PV	8	A109	Féverole de printemps
FEVERPRO SemioTrap_2021	Projet FEVERPRO D31 1395	Thèse A. Segers	2021_2598_A. Segers	2598		Coleoptera	Coccinellidae	Coccinella	Coccinella septempunctata	Coccinella/septempunctata	#N/A		L. Delanglez		A. Segers	10.VI.2021	2021	Juin	44357	Belgique	Gembloux	Isnes	FEVERPRO SemioTrap	50,5N	4,73E	PVAGDG	PV	8	A111	Féverole de printemps
FEVERPRO SemioTrap_2021	Projet FEVERPRO D31 1395	Thèse A. Segers	2021_2599_A. Segers	2599		Coleoptera	Coccinellidae	Coccinella	Coccinella septempunctata	Coccinella/septempunctata	#N/A		L. Delanglez		A. Segers	10.VI.2021	2021	Juin	44357	Belgique	Gembloux	Isnes	FEVERPRO SemioTrap	50,5N	4,73E	PVAGDG	PV	8	A111	Féverole de printemps
FEVERPRO SemioTrap_2021	Projet FEVERPRO D31 1395	Thèse A. Segers	2021_2600_A. Segers	2600		Coleoptera	Coccinellidae	Coccinella	Coccinella septempunctata	Coccinella/septempunctata	#N/A		L. Delanglez		A. Segers	10.VI.2021	2021	Juin	44357	Belgique	Gembloux	Isnes	FEVERPRO SemioTrap	50,5N	4,73E	PVAGDG	PV	8	A111	Féverole de printemps
FEVERPRO SemioTrap_2021	Projet FEVERPRO D31 1395	Thèse A. Segers	2021_2601_A. Segers	2601		Coleoptera	Coccinellidae	Hippodamia	Hippodamia variegata	Hippodamia/variegata	#N/A		L. Delanglez		A. Segers	10.VI.2021	2021	Juin	44357	Belgique	Gembloux	Isnes	FEVERPRO SemioTrap	50,5N	4,73E	PVAGDG	PV	8	A111	Féverole de printemps
FEVERPRO SemioTrap_2021	Projet FEVERPRO D31 1395	Thèse A. Segers	2021_2602_A. Segers	2602		Hymenoptera	Apidae	Bombus	Bombus terrestris	Bombus/terrestris	B_terrestris		J. Bonnet		A. Segers	10.VI.2021	2021	Juin	44357	Belgique	Gembloux	Isnes	FEVERPRO SemioTrap	50,5N	4,73E	PBAGDG	PB	8	A115	Féverole de printemps
FEVERPRO SemioTrap_2021	Projet FEVERPRO D31 1395	Thèse A. Segers	2021_2603_A. Segers	2603		Coleoptera	Coccinellidae	Coccinella	Coccinella septempunctata	Coccinella/septempunctata	#N/A		L. Delanglez		A. Segers	10.VI.2021	2021	Juin	44357	Belgique	Gembloux	Isnes	FEVERPRO SemioTrap	50,5N	4,73E	PBAGDG	PB	8	A116	Féverole de printemps
FEVERPRO SemioTrap_2021	Projet FEVERPRO D31 1395	Thèse A. Segers	2021_2604_A. Segers	2604		Hymenoptera	Apidae	Bombus	Bombus terrestris	Bombus/terrestris	B_terrestris		J. Bonnet		A. Segers	10.VI.2021	2021	Juin	44357	Belgique	Gembloux	Isnes	FEVERPRO SemioTrap	50,5N	4,73E	PVAGDF	PV	8	A120	Féverole de printemps
FEVERPRO SemioTrap_2021	Projet FEVERPRO D31 1395	Thèse A. Segers	2021_2605_A. Segers	2605		Hymenoptera	Apidae	Bombus	Bombus terrestris	Bombus/terrestris	B_terrestris		J. Bonnet		A. Segers	10.VI.2021	2021	Juin	44357	Belgique	Gembloux	Isnes	FEVERPRO SemioTrap	50,5N	4,73E	PVAGDF	PV	8	A120	Féverole de printemps
FEVERPRO SemioTrap_2021	Projet FEVERPRO D31 1395	Thèse A. Segers	2021_2606_A. Segers	2606		Coleoptera	Coccinellidae	Coccinella	Coccinella septempunctata	Coccinella/septempunctata	#N/A		L. Delanglez		A. Segers	10.VI.2021	2021	Juin	44357	Belgique	Gembloux	Isnes	FEVERPRO SemioTrap	50,5N	4,73E	PVAGDF	PV	8	A122	Féverole de printemps
FEVERPRO SemioTrap_2021	Projet FEVERPRO D31 1395	Thèse A. Segers	2021_2607_A. Segers	2607		Coleoptera	Coccinellidae	Coccinella	Coccinella septempunctata	Coccinella/septempunctata	#N/A		L. Delanglez		A. Segers	10.VI.2021	2021	Juin	44357	Belgique	Gembloux	Isnes	FEVERPRO SemioTrap	50,5N	4,73E	PVAGDF	PV	8	A122	Féverole de printemps
FEVERPRO SemioTrap_2021	Projet FEVERPRO D31 1395	Thèse A. Segers	2021_2608_A. Segers	2608		Coleoptera	Coccinellidae	Harmonia	Harmonia axyridis	Harmonia/axyridis	#N/A		L. Delanglez		A. Segers	10.VI.2021	2021	Juin	44357	Belgique	Gembloux	Isnes	FEVERPRO SemioTrap	50,5N	4,73E	PVAGDF	PV	8	A122	Féverole de printemps
FEVERPRO SemioTrap_2021	Projet FEVERPRO D31 1395	Thèse A. Segers	2021_2609_A. Segers	2609		Coleoptera	Coccinellidae	Coccinella	Coccinella septempunctata	Coccinella/septempunctata	#N/A		L. Delanglez		A. Segers	10.VI.2021	2021	Juin	44357	Belgique	Gembloux	Isnes	FEVERPRO SemioTrap	50,5N	4,73E	PVAGDF	PV	8	A122	Féverole de printemps
FEVERPRO SemioTrap_2021	Projet FEVERPRO D31 1395	Thèse A. Segers	2021_2610_A. Segers	2610		Coleoptera	Coccinellidae	Coccinella	Coccinella septempunctata	Coccinella/septempunctata	#N/A		L. Delanglez		A. Segers	10.VI.2021	2021	Juin	44357	Belgique	Gembloux	Isnes	FEVERPRO SemioTrap	50,5N	4,73E	PVAGDF	PV	8	A122	Féverole de printemps
FEVERPRO SemioTrap_2021	Projet FEVERPRO D31 1395	Thèse A. Segers	2021_2611_A. Segers	2611		Coleoptera	Coccinellidae	Hippodamia	Hippodamia variegata	Hippodamia/variegata	#N/A		L. Delanglez		A. Segers	10.VI.2021	2021	Juin	44357	Belgique	Gembloux	Isnes	FEVERPRO SemioTrap	50,5N	4,73E	PVAGDF	PV	8	A122	Féverole de printemps
FEVERPRO SemioTrap_2021	Projet FEVERPRO D31 1395	Thèse A. Segers	2021_2612_A. Segers	2612		Coleoptera	Coccinellidae	Coccinella	Coccinella septempunctata	Coccinella/septempunctata	#N/A		L. Delanglez		A. Segers	10.VI.2021	2021	Juin	44357	Belgique	Gembloux	Isnes	FEVERPRO SemioTrap	50,5N	4,73E	PVAGDF	PV	8	A122	Féverole de printemps
FEVERPRO SemioTrap_2021	Projet FEVERPRO D31 1395	Thèse A. Segers	2021_2613_A. Segers	2613		Coleoptera	Coccinellidae	Coccinella	Coccinella septempunctata	Coccinella/septempunctata	#N/A		L. Delanglez		A. Segers	10.VI.2021	2021	Juin	44357	Belgique	Gembloux	Isnes	FEVERPRO SemioTrap	50,5N	4,73E	PVAGDF	PV	8	A122	Féverole de printemps
FEVERPRO SemioTrap_2021	Projet FEVERPRO D31 1395	Thèse A. Segers	2021_2614_A. Segers	2614		Coleoptera	Coccinellidae	Coccinella	Coccinella septempunctata	Coccinella/septempunctata	#N/A		L. Delanglez		A. Segers	10.VI.2021	2021	Juin	44357	Belgique	Gembloux	Isnes	FEVERPRO SemioTrap	50,5N	4,73E	PVAGDF	PV	8	A122	Féverole de printemps
FEVERPRO SemioTrap_2021	Projet FEVERPRO D31 1395	Thèse A. Segers	2021_2615_A. Segers	2615		Coleoptera	Coccinellidae	Harmonia	Harmonia axyridis	Harmonia/axyridis	#N/A		L. Delanglez		A. Segers	10.VI.2021	2021	Juin	44357	Belgique	Gembloux	Isnes	FEVERPRO SemioTrap	50,5N	4,73E	PVAGDF	PV	8	A122	Féverole de printemps
FEVERPRO SemioTrap_2021	Projet FEVERPRO D31 1395	Thèse A. Segers	2021_2616_A. Segers	2616		Coleoptera	Coccinellidae	Coccinella	Coccinella septempunctata	Coccinella/septempunctata	#N/A		L. Delanglez		A. Segers	10.VI.2021	2021	Juin	44357	Belgique	Gembloux	Isnes	FEVERPRO SemioTrap	50,5N	4,73E	PVAGDF	PV	8	A122	Féverole de printemps
FEVERPRO SemioTrap_2021	Projet FEVERPRO D31 1395	Thèse A. Segers	2021_2617_A. Segers	2617		Coleoptera	Coccinellidae	Coccinella	Coccinella septempunctata	Coccinella/septempunctata	#N/A		L. Delanglez		A. Segers	10.VI.2021	2021	Juin	44357	Belgique	Gembloux	Isnes	FEVERPRO SemioTrap	50,5N	4,73E	PVAGDF	PV	8	A122	Féverole de printemps
FEVERPRO SemioTrap_2021	Projet FEVERPRO D31 1395	Thèse A. Segers	2021_2618_A. Segers	2618		Hymenoptera	Apidae	Bombus	Bombus terrestris	Bombus/terrestris	B_terrestris		J. Bonnet		A. Segers	10.VI.2021	2021	Juin	44357	Belgique	Gembloux	Isnes	FEVERPRO SemioTrap	50,5N	4,73E	PBAGDF	PB	8	A127	Féverole de printemps
FEVERPRO SemioTrap_2021	Projet FEVERPRO D31 1395	Thèse A. Segers	2021_2619_A. Segers	2619		Hymenoptera	Andrenidae	Andrena	Andrena barbilabris	Andrena/barbilabris	And_barbilabris		J. Bonnet		A. Segers	10.VI.2021	2021	Juin	44357	Belgique	Gembloux	Isnes	FEVERPRO SemioTrap	50,5N	4,73E	PBAGDF	PB	8	A127	Féverole de printemps
FEVERPRO SemioTrap_2021	Projet FEVERPRO D31 1395	Thèse A. Segers	2021_2620_A. Segers	2620		Hymenoptera	Apidae	Apis	Apis mellifera	Apis/mellifera	Apis_mellifera		J. Bonnet		A. Segers	10.VI.2021	2021	Juin	44357	Belgique	Gembloux	Isnes	FEVERPRO SemioTrap	50,5N	4,73E	PBAGDF	PB	8	A127	Féverole de printemps
FEVERPRO SemioTrap_2021	Projet FEVERPRO D31 1395	Thèse A. Segers	2021_2621_A. Segers	2621		Hymenoptera	Halictidae	Lasioglossum	Lasioglossum calceatum	Lasioglossum/calceatum	L_calceatum		J. Bonnet		A. Segers	10.VI.2021	2021	Juin	44357	Belgique	Gembloux	Isnes	FEVERPRO SemioTrap	50,5N	4,73E	PBAGDF	PB	8	A127	Féverole de printemps
FEVERPRO SemioTrap_2021	Projet FEVERPRO D31 1395	Thèse A. Segers	2021_2622_A. Segers	2622		Coleoptera	Coccinellidae	Coccinella	Coccinella septempunctata	Coccinella/septempunctata	#N/A		L. Delanglez		A. Segers	10.VI.2021	2021	Juin	44357	Belgique	Gembloux	Isnes	FEVERPRO SemioTrap	50,5N	4,73E	PBAGDF	PB	8	A128	Féverole de printemps
FEVERPRO SemioTrap_2021	Projet FEVERPRO D31 1395	Thèse A. Segers	2021_2623_A. Segers	2623		Hymenoptera	Apidae	Bombus	Bombus terrestris	Bombus/terrestris	B_terrestris		J. Bonnet		A. Segers	17.VI.2021	2021	Juin	44364	Belgique	Gembloux	Isnes	FEVERPRO SemioTrap	50,5N	4,73E	PVIPSF	PV	5	A131	Féverole de printemps
FEVERPRO SemioTrap_2021	Projet FEVERPRO D31 1395	Thèse A. Segers	2021_2624_A. Segers	2624		Hymenoptera	Apidae	Bombus	Bombus terrestris	Bombus/terrestris	B_terrestris		J. Bonnet		A. Segers	17.VI.2021	2021	Juin	44364	Belgique	Gembloux	Isnes	FEVERPRO SemioTrap	50,5N	4,73E	PVIPSF	PV	5	A131	Féverole de printemps
FEVERPRO SemioTrap_2021	Projet FEVERPRO D31 1395	Thèse A. Segers	2021_2625_A. Segers	2625		Hymenoptera	Apidae	Bombus	Bombus terrestris	Bombus/terrestris	B_terrestris		J. Bonnet		A. Segers	17.VI.2021	2021	Juin	44364	Belgique	Gembloux	Isnes	FEVERPRO SemioTrap	50,5N	4,73E	PVIPSF	PV	5	A131	Féverole de printemps
FEVERPRO SemioTrap_2021	Projet FEVERPRO D31 1395	Thèse A. Segers	2021_2627_A. Segers	2627		Hymenoptera	Apidae	Bombus	Bombus terrestris	Bombus/terrestris	B_terrestris		J. Bonnet		A. Segers	17.VI.2021	2021	Juin	44364	Belgique	Gembloux	Isnes	FEVERPRO SemioTrap	50,5N	4,73E	PBIPSF	PB	5	A137	Féverole de printemps
FEVERPRO SemioTrap_2021	Projet FEVERPRO D31 1395	Thèse A. Segers	2021_2628_A. Segers	2628		Hymenoptera	Apidae	Bombus	Bombus terrestris	Bombus/terrestris	B_terrestris		J. Bonnet		A. Segers	17.VI.2021	2021	Juin	44364	Belgique	Gembloux	Isnes	FEVERPRO SemioTrap	50,5N	4,73E	PBIPSF	PB	5	A137	Féverole de printemps
FEVERPRO SemioTrap_2021	Projet FEVERPRO D31 1395	Thèse A. Segers	2021_2629_A. Segers	2629		Hymenoptera	Apidae	Apis	Apis mellifera	Apis/mellifera	Apis_mellifera		J. Bonnet		A. Segers	17.VI.2021	2021	Juin	44364	Belgique	Gembloux	Isnes	FEVERPRO SemioTrap	50,5N	4,73E	PBIPSF	PB	5	A137	Féverole de printemps
FEVERPRO SemioTrap_2021	Projet FEVERPRO D31 1395	Thèse A. Segers	2021_2630_A. Segers	2630		Hymenoptera	Apidae	Apis	Apis mellifera	Apis/mellifera	Apis_mellifera		J. Bonnet		A. Segers	17.VI.2021	2021	Juin	44364	Belgique	Gembloux	Isnes	FEVERPRO SemioTrap	50,5N	4,73E	PBIPSF	PB	5	A137	Féverole de printemps
FEVERPRO SemioTrap_2021	Projet FEVERPRO D31 1395	Thèse A. Segers	2021_2631_A. Segers	2631		Hymenoptera	Apidae	Apis	Apis mellifera	Apis/mellifera	Apis_mellifera		J. Bonnet		A. Segers	17.VI.2021	2021	Juin	44364	Belgique	Gembloux	Isnes	FEVERPRO SemioTrap	50,5N	4,73E	PBIPSF	PB	5	A137	Féverole de printemps
FEVERPRO SemioTrap_2021	Projet FEVERPRO D31 1395	Thèse A. Segers	2021_2632_A. Segers	2632		Hymenoptera	Apidae	Bombus	Bombus terrestris	Bombus/terrestris	B_terrestris		J. Bonnet		A. Segers	17.VI.2021	2021	Juin	44364	Belgique	Gembloux	Isnes	FEVERPRO SemioTrap	50,5N	4,73E	PBIPSF	PB	5	A137	Féverole de printemps
FEVERPRO SemioTrap_2021	Projet FEVERPRO D31 1395	Thèse A. Segers	2021_2633_A. Segers	2633		Hymenoptera	Apidae	Bombus	Bombus terrestris	Bombus/terrestris	B_terrestris		J. Bonnet		A. Segers	17.VI.2021	2021	Juin	44364	Belgique	Gembloux	Isnes	FEVERPRO SemioTrap	50,5N	4,73E	PBIPSF	PB	5	A137	Féverole de printemps
FEVERPRO SemioTrap_2021	Projet FEVERPRO D31 1395	Thèse A. Segers	2021_2634_A. Segers	2634		Hymenoptera	Apidae	Bombus	Bombus terrestris	Bombus/terrestris	B_terrestris		J. Bonnet		A. Segers	17.VI.2021	2021	Juin	44364	Belgique	Gembloux	Isnes	FEVERPRO SemioTrap	50,5N	4,73E	PBIPSF	PB	5	A137	Féverole de printemps
FEVERPRO SemioTrap_2021	Projet FEVERPRO D31 1395	Thèse A. Segers	2021_2635_A. Segers	2635		Hymenoptera	Apidae	Bombus	Bombus terrestris	Bombus/terrestris	B_terrestris		J. Bonnet		A. Segers	17.VI.2021	2021	Juin	44364	Belgique	Gembloux	Isnes	FEVERPRO SemioTrap	50,5N	4,73E	PBIPSF	PB	5	A137	Féverole de printemps
FEVERPRO SemioTrap_2021	Projet FEVERPRO D31 1395	Thèse A. Segers	2021_2636_A. Segers	2636		Diptera	Syrphidae	Episyrphus	Episyrphus balteatus	Episyrphus/balteatus	#N/A		L. Delanglez		A. Segers	17.VI.2021	2021	Juin	44364	Belgique	Gembloux	Isnes	FEVERPRO SemioTrap	50,5N	4,73E	PBIPSF	PB	5	A138	Féverole de printemps
FEVERPRO SemioTrap_2021	Projet FEVERPRO D31 1395	Thèse A. Segers	2021_2637_A. Segers	2637		Coleoptera	Coccinellidae	Coccinella	Coccinella septempunctata	Coccinella/septempunctata	#N/A		L. Delanglez		A. Segers	17.VI.2021	2021	Juin	44364	Belgique	Gembloux	Isnes	FEVERPRO SemioTrap	50,5N	4,73E	PBIPSF	PB	5	A141	Féverole de printemps
FEVERPRO SemioTrap_2021	Projet FEVERPRO D31 1395	Thèse A. Segers	2021_2638_A. Segers	2638		Hymenoptera	Apidae	Bombus	Bombus terrestris	Bombus/terrestris	B_terrestris		J. Bonnet		A. Segers	17.VI.2021	2021	Juin	44364	Belgique	Gembloux	Isnes	FEVERPRO SemioTrap	50,5N	4,73E	PVAGDG	PV	5	A146	Féverole de printemps
FEVERPRO SemioTrap_2021	Projet FEVERPRO D31 1395	Thèse A. Segers	2021_2639_A. Segers	2639		Hymenoptera	Apidae	Bombus	Bombus terrestris	Bombus/terrestris	B_terrestris		J. Bonnet		A. Segers	17.VI.2021	2021	Juin	44364	Belgique	Gembloux	Isnes	FEVERPRO SemioTrap	50,5N	4,73E	PVAGDG	PV	5	A146	Féverole de printemps
FEVERPRO SemioTrap_2021	Projet FEVERPRO D31 1395	Thèse A. Segers	2021_2640_A. Segers	2640		Hymenoptera	Apidae	Bombus	Bombus terrestris	Bombus/terrestris	B_terrestris		J. Bonnet		A. Segers	17.VI.2021	2021	Juin	44364	Belgique	Gembloux	Isnes	FEVERPRO SemioTrap	50,5N	4,73E	PVAGDG	PV	5	A146	Féverole de printemps
FEVERPRO SemioTrap_2021	Projet FEVERPRO D31 1395	Thèse A. Segers	2021_2641_A. Segers	2641		Hymenoptera	Apidae	Apis	Apis mellifera	Apis/mellifera	Apis_mellifera		J. Bonnet		A. Segers	17.VI.2021	2021	Juin	44364	Belgique	Gembloux	Isnes	FEVERPRO SemioTrap	50,5N	4,73E	PVAGDG	PV	5	A146	Féverole de printemps
FEVERPRO SemioTrap_2021	Projet FEVERPRO D31 1395	Thèse A. Segers	2021_2642_A. Segers	2642		Hymenoptera	Apidae	Bombus	Bombus terrestris	Bombus/terrestris	B_terrestris		J. Bonnet		A. Segers	17.VI.2021	2021	Juin	44364	Belgique	Gembloux	Isnes	FEVERPRO SemioTrap	50,5N	4,73E	PVAGDG	PV	5	A146	Féverole de printemps
FEVERPRO SemioTrap_2021	Projet FEVERPRO D31 1395	Thèse A. Segers	2021_2643_A. Segers	2643		Hymenoptera	Apidae	Bombus	Bombus terrestris	Bombus/terrestris	B_terrestris		J. Bonnet		A. Segers	17.VI.2021	2021	Juin	44364	Belgique	Gembloux	Isnes	FEVERPRO SemioTrap	50,5N	4,73E	PVAGDG	PV	5	A146	Féverole de printemps
FEVERPRO SemioTrap_2021	Projet FEVERPRO D31 1395	Thèse A. Segers	2021_2644_A. Segers	2644		Hymenoptera	Apidae	Bombus	Bombus terrestris	Bombus/terrestris	B_terrestris		J. Bonnet		A. Segers	17.VI.2021	2021	Juin	44364	Belgique	Gembloux	Isnes	FEVERPRO SemioTrap	50,5N	4,73E	PVAGDG	PV	5	A146	Féverole de printemps
FEVERPRO SemioTrap_2021	Projet FEVERPRO D31 1395	Thèse A. Segers	2021_2645_A. Segers	2645		Hymenoptera	Apidae	Bombus	Bombus terrestris	Bombus/terrestris	B_terrestris		J. Bonnet		A. Segers	17.VI.2021	2021	Juin	44364	Belgique	Gembloux	Isnes	FEVERPRO SemioTrap	50,5N	4,73E	PVAGDG	PV	5	A146	Féverole de printemps
FEVERPRO SemioTrap_2021	Projet FEVERPRO D31 1395	Thèse A. Segers	2021_2646_A. Segers	2646		Coleoptera	Coccinellidae	Coccinella	Coccinella septempunctata	Coccinella/septempunctata	#N/A		L. Delanglez		A. Segers	17.VI.2021	2021	Juin	44364	Belgique	Gembloux	Isnes	FEVERPRO SemioTrap	50,5N	4,73E	PVAGDG	PV	5	A147	Féverole de printemps
FEVERPRO SemioTrap_2021	Projet FEVERPRO D31 1395	Thèse A. Segers	2021_2647_A. Segers	2647		Coleoptera	Coccinellidae	Coccinella	Coccinella septempunctata	Coccinella/septempunctata	#N/A		L. Delanglez		A. Segers	17.VI.2021	2021	Juin	44364	Belgique	Gembloux	Isnes	FEVERPRO SemioTrap	50,5N	4,73E	PVAGDG	PV	5	A147	Féverole de printemps
FEVERPRO SemioTrap_2021	Projet FEVERPRO D31 1395	Thèse A. Segers	2021_2648_A. Segers	2648		Coleoptera	Coccinellidae	Coccinella	Coccinella septempunctata	Coccinella/septempunctata	#N/A		L. Delanglez		A. Segers	17.VI.2021	2021	Juin	44364	Belgique	Gembloux	Isnes	FEVERPRO SemioTrap	50,5N	4,73E	PVAGDG	PV	5	A147	Féverole de printemps
FEVERPRO SemioTrap_2021	Projet FEVERPRO D31 1395	Thèse A. Segers	2021_2649_A. Segers	2649		Coleoptera	Coccinellidae	Harmonia	Harmonia axyridis	Harmonia/axyridis	#N/A		L. Delanglez		A. Segers	17.VI.2021	2021	Juin	44364	Belgique	Gembloux	Isnes	FEVERPRO SemioTrap	50,5N	4,73E	PVAGDG	PV	5	A147	Féverole de printemps
FEVERPRO SemioTrap_2021	Projet FEVERPRO D31 1395	Thèse A. Segers	2021_2650_A. Segers	2650		Hymenoptera	Apidae	Bombus	Bombus terrestris	Bombus/terrestris	B_terrestris		J. Bonnet		A. Segers	17.VI.2021	2021	Juin	44364	Belgique	Gembloux	Isnes	FEVERPRO SemioTrap	50,5N	4,73E	PVAGDF	PV	5	A153	Féverole de printemps
FEVERPRO SemioTrap_2021	Projet FEVERPRO D31 1395	Thèse A. Segers	2021_2651_A. Segers	2651		Hymenoptera	Apidae	Bombus	Bombus terrestris	Bombus/terrestris	B_terrestris		J. Bonnet		A. Segers	17.VI.2021	2021	Juin	44364	Belgique	Gembloux	Isnes	FEVERPRO SemioTrap	50,5N	4,73E	PVAGDF	PV	5	A153	Féverole de printemps
FEVERPRO SemioTrap_2021	Projet FEVERPRO D31 1395	Thèse A. Segers	2021_2652_A. Segers	2652		Hymenoptera	Apidae	Bombus	Bombus terrestris	Bombus/terrestris	B_terrestris		J. Bonnet		A. Segers	17.VI.2021	2021	Juin	44364	Belgique	Gembloux	Isnes	FEVERPRO SemioTrap	50,5N	4,73E	PVAGDF	PV	5	A153	Féverole de printemps
FEVERPRO SemioTrap_2021	Projet FEVERPRO D31 1395	Thèse A. Segers	2021_2653_A. Segers	2653		Hymenoptera	Apidae	Apis	Apis mellifera	Apis/mellifera	Apis_mellifera		J. Bonnet		A. Segers	17.VI.2021	2021	Juin	44364	Belgique	Gembloux	Isnes	FEVERPRO SemioTrap	50,5N	4,73E	PVAGDF	PV	5	A153	Féverole de printemps
FEVERPRO SemioTrap_2021	Projet FEVERPRO D31 1395	Thèse A. Segers	2021_2654_A. Segers	2654		Hymenoptera	Apidae	Apis	Apis mellifera	Apis/mellifera	Apis_mellifera		J. Bonnet		A. Segers	17.VI.2021	2021	Juin	44364	Belgique	Gembloux	Isnes	FEVERPRO SemioTrap	50,5N	4,73E	PBAGDG	PB	6	A159	Féverole de printemps
FEVERPRO SemioTrap_2021	Projet FEVERPRO D31 1395	Thèse A. Segers	2021_2655_A. Segers	2655		Hymenoptera	Apidae	Bombus	Bombus terrestris	Bombus/terrestris	B_terrestris		J. Bonnet		A. Segers	17.VI.2021	2021	Juin	44364	Belgique	Gembloux	Isnes	FEVERPRO SemioTrap	50,5N	4,73E	PBAGDG	PB	6	A159	Féverole de printemps
FEVERPRO SemioTrap_2021	Projet FEVERPRO D31 1395	Thèse A. Segers	2021_2656_A. Segers	2656		Hymenoptera	Apidae	Bombus	Bombus terrestris	Bombus/terrestris	B_terrestris		J. Bonnet		A. Segers	17.VI.2021	2021	Juin	44364	Belgique	Gembloux	Isnes	FEVERPRO SemioTrap	50,5N	4,73E	PBAGDG	PB	6	A159	Féverole de printemps
FEVERPRO SemioTrap_2021	Projet FEVERPRO D31 1395	Thèse A. Segers	2021_2657_A. Segers	2657		Hymenoptera	Apidae	Apis	Apis mellifera	Apis/mellifera	Apis_mellifera		J. Bonnet		A. Segers	17.VI.2021	2021	Juin	44364	Belgique	Gembloux	Isnes	FEVERPRO SemioTrap	50,5N	4,73E	PBAGDG	PB	6	A159	Féverole de printemps
FEVERPRO SemioTrap_2021	Projet FEVERPRO D31 1395	Thèse A. Segers	2021_2658_A. Segers	2658		Hymenoptera	Apidae	Bombus	Bombus terrestris	Bombus/terrestris	B_terrestris		J. Bonnet		A. Segers	17.VI.2021	2021	Juin	44364	Belgique	Gembloux	Isnes	FEVERPRO SemioTrap	50,5N	4,73E	PBAGDG	PB	6	A159	Féverole de printemps
FEVERPRO SemioTrap_2021	Projet FEVERPRO D31 1395	Thèse A. Segers	2021_2659_A. Segers	2659		Hymenoptera	Apidae	Apis	Apis mellifera	Apis/mellifera	Apis_mellifera		J. Bonnet		A. Segers	17.VI.2021	2021	Juin	44364	Belgique	Gembloux	Isnes	FEVERPRO SemioTrap	50,5N	4,73E	PBAGDG	PB	6	A159	Féverole de printemps
FEVERPRO SemioTrap_2021	Projet FEVERPRO D31 1395	Thèse A. Segers	2021_2660_A. Segers	2660		Hymenoptera	Apidae	Bombus	Bombus terrestris	Bombus/terrestris	B_terrestris		J. Bonnet		A. Segers	17.VI.2021	2021	Juin	44364	Belgique	Gembloux	Isnes	FEVERPRO SemioTrap	50,5N	4,73E	PVAGDG	PV	6	A163	Féverole de printemps
FEVERPRO SemioTrap_2021	Projet FEVERPRO D31 1395	Thèse A. Segers	2021_2661_A. Segers	2661		Hymenoptera	Apidae	Bombus	Bombus terrestris	Bombus/terrestris	B_terrestris		J. Bonnet		A. Segers	17.VI.2021	2021	Juin	44364	Belgique	Gembloux	Isnes	FEVERPRO SemioTrap	50,5N	4,73E	PVAGDG	PV	6	A163	Féverole de printemps
FEVERPRO SemioTrap_2021	Projet FEVERPRO D31 1395	Thèse A. Segers	2021_2662_A. Segers	2662		Hymenoptera	Apidae	Bombus	Bombus terrestris	Bombus/terrestris	B_terrestris		J. Bonnet		A. Segers	17.VI.2021	2021	Juin	44364	Belgique	Gembloux	Isnes	FEVERPRO SemioTrap	50,5N	4,73E	PVAGDG	PV	6	A163	Féverole de printemps
FEVERPRO SemioTrap_2021	Projet FEVERPRO D31 1395	Thèse A. Segers	2021_2663_A. Segers	2663		Coleoptera	Coccinellidae	Coccinella	Coccinella septempunctata	Coccinella/septempunctata	#N/A		L. Delanglez		A. Segers	17.VI.2021	2021	Juin	44364	Belgique	Gembloux	Isnes	FEVERPRO SemioTrap	50,5N	4,73E	PVAGDG	PV	6	A165	Féverole de printemps
FEVERPRO SemioTrap_2021	Projet FEVERPRO D31 1395	Thèse A. Segers	2021_2664_A. Segers	2664		Coleoptera	Coccinellidae	Harmonia	Harmonia axyridis	Harmonia/axyridis	#N/A		L. Delanglez		A. Segers	17.VI.2021	2021	Juin	44364	Belgique	Gembloux	Isnes	FEVERPRO SemioTrap	50,5N	4,73E	PVAGDG	PV	6	A165	Féverole de printemps
FEVERPRO SemioTrap_2021	Projet FEVERPRO D31 1395	Thèse A. Segers	2021_2665_A. Segers	2665		Coleoptera	Coccinellidae	Coccinella	Coccinella septempunctata	Coccinella/septempunctata	#N/A		L. Delanglez		A. Segers	17.VI.2021	2021	Juin	44364	Belgique	Gembloux	Isnes	FEVERPRO SemioTrap	50,5N	4,73E	PVAGDG	PV	6	A165	Féverole de printemps
FEVERPRO SemioTrap_2021	Projet FEVERPRO D31 1395	Thèse A. Segers	2021_2666_A. Segers	2666		Coleoptera	Coccinellidae	Coccinella	Coccinella septempunctata	Coccinella/septempunctata	#N/A		L. Delanglez		A. Segers	17.VI.2021	2021	Juin	44364	Belgique	Gembloux	Isnes	FEVERPRO SemioTrap	50,5N	4,73E	PVAGDG	PV	6	A165	Féverole de printemps
FEVERPRO SemioTrap_2021	Projet FEVERPRO D31 1395	Thèse A. Segers	2021_2667_A. Segers	2667		Hymenoptera	Apidae	Bombus	Bombus terrestris	Bombus/terrestris	B_terrestris		J. Bonnet		A. Segers	17.VI.2021	2021	Juin	44364	Belgique	Gembloux	Isnes	FEVERPRO SemioTrap	50,5N	4,73E	PBAGDF	PB	6	A168	Féverole de printemps
FEVERPRO SemioTrap_2021	Projet FEVERPRO D31 1395	Thèse A. Segers	2021_2668_A. Segers	2668		Hymenoptera	Apidae	Bombus	Bombus terrestris	Bombus/terrestris	B_terrestris		J. Bonnet		A. Segers	17.VI.2021	2021	Juin	44364	Belgique	Gembloux	Isnes	FEVERPRO SemioTrap	50,5N	4,73E	PBAGDF	PB	6	A168	Féverole de printemps
FEVERPRO SemioTrap_2021	Projet FEVERPRO D31 1395	Thèse A. Segers	2021_2669_A. Segers	2669		Hymenoptera	Apidae	Bombus	Bombus terrestris	Bombus/terrestris	B_terrestris		J. Bonnet		A. Segers	17.VI.2021	2021	Juin	44364	Belgique	Gembloux	Isnes	FEVERPRO SemioTrap	50,5N	4,73E	PBAGDF	PB	6	A168	Féverole de printemps
FEVERPRO SemioTrap_2021	Projet FEVERPRO D31 1395	Thèse A. Segers	2021_2670_A. Segers	2670		Hymenoptera	Apidae	Bombus	Bombus terrestris	Bombus/terrestris	B_terrestris		J. Bonnet		A. Segers	17.VI.2021	2021	Juin	44364	Belgique	Gembloux	Isnes	FEVERPRO SemioTrap	50,5N	4,73E	PBAGDF	PB	6	A168	Féverole de printemps
FEVERPRO SemioTrap_2021	Projet FEVERPRO D31 1395	Thèse A. Segers	2021_2671_A. Segers	2671		Coleoptera	Coccinellidae	Harmonia	Harmonia axyridis	Harmonia/axyridis	#N/A		L. Delanglez		A. Segers	17.VI.2021	2021	Juin	44364	Belgique	Gembloux	Isnes	FEVERPRO SemioTrap	50,5N	4,73E	PBAGDF	PB	6	A170	Féverole de printemps
FEVERPRO SemioTrap_2021	Projet FEVERPRO D31 1395	Thèse A. Segers	2021_2672_A. Segers	2672		Hymenoptera	Apidae	Bombus	Bombus terrestris	Bombus/terrestris	B_terrestris		J. Bonnet		A. Segers	17.VI.2021	2021	Juin	44364	Belgique	Gembloux	Isnes	FEVERPRO SemioTrap	50,5N	4,73E	PVAGDF	PV	6	A175	Féverole de printemps
FEVERPRO SemioTrap_2021	Projet FEVERPRO D31 1395	Thèse A. Segers	2021_2673_A. Segers	2673		Hymenoptera	Apidae	Apis	Apis mellifera	Apis/mellifera	Apis_mellifera		J. Bonnet		A. Segers	17.VI.2021	2021	Juin	44364	Belgique	Gembloux	Isnes	FEVERPRO SemioTrap	50,5N	4,73E	PVAGDF	PV	6	A175	Féverole de printemps
FEVERPRO SemioTrap_2021	Projet FEVERPRO D31 1395	Thèse A. Segers	2021_2674_A. Segers	2674		Hymenoptera	Apidae	Bombus	Bombus terrestris	Bombus/terrestris	B_terrestris		J. Bonnet		A. Segers	17.VI.2021	2021	Juin	44364	Belgique	Gembloux	Isnes	FEVERPRO SemioTrap	50,5N	4,73E	PVAGDF	PV	6	A175	Féverole de printemps
FEVERPRO SemioTrap_2021	Projet FEVERPRO D31 1395	Thèse A. Segers	2021_2675_A. Segers	2675		Hymenoptera	Apidae	Bombus	Bombus terrestris	Bombus/terrestris	B_terrestris		J. Bonnet		A. Segers	17.VI.2021	2021	Juin	44364	Belgique	Gembloux	Isnes	FEVERPRO SemioTrap	50,5N	4,73E	PVAGDF	PV	6	A175	Féverole de printemps
FEVERPRO SemioTrap_2021	Projet FEVERPRO D31 1395	Thèse A. Segers	2021_2676_A. Segers	2676		Hymenoptera	Apidae	Bombus	Bombus terrestris	Bombus/terrestris	B_terrestris		J. Bonnet		A. Segers	17.VI.2021	2021	Juin	44364	Belgique	Gembloux	Isnes	FEVERPRO SemioTrap	50,5N	4,73E	PVAGDF	PV	6	A175	Féverole de printemps
FEVERPRO SemioTrap_2021	Projet FEVERPRO D31 1395	Thèse A. Segers	2021_2677_A. Segers	2677		Hymenoptera	Apidae	Bombus	Bombus terrestris	Bombus/terrestris	B_terrestris		J. Bonnet		A. Segers	17.VI.2021	2021	Juin	44364	Belgique	Gembloux	Isnes	FEVERPRO SemioTrap	50,5N	4,73E	PVAGDF	PV	6	A175	Féverole de printemps
FEVERPRO SemioTrap_2021	Projet FEVERPRO D31 1395	Thèse A. Segers	2021_2678_A. Segers	2678		Coleoptera	Coccinellidae	Coccinella	Coccinella septempunctata	Coccinella/septempunctata	#N/A		L. Delanglez		A. Segers	17.VI.2021	2021	Juin	44364	Belgique	Gembloux	Isnes	FEVERPRO SemioTrap	50,5N	4,73E	PVAGDF	PV	6	A177	Féverole de printemps
FEVERPRO SemioTrap_2021	Projet FEVERPRO D31 1395	Thèse A. Segers	2021_2679_A. Segers	2679		Coleoptera	Coccinellidae	Coccinella	Coccinella septempunctata	Coccinella/septempunctata	#N/A		L. Delanglez		A. Segers	17.VI.2021	2021	Juin	44364	Belgique	Gembloux	Isnes	FEVERPRO SemioTrap	50,5N	4,73E	PVAGDF	PV	6	A177	Féverole de printemps
FEVERPRO SemioTrap_2021	Projet FEVERPRO D31 1395	Thèse A. Segers	2021_2680_A. Segers	2680		Hymenoptera	Apidae	Bombus	Bombus lapidarius	Bombus/lapidarius	B_lapidarius		J. Bonnet		A. Segers	17.VI.2021	2021	Juin	44364	Belgique	Gembloux	Isnes	FEVERPRO SemioTrap	50,5N	4,73E	PVIPSF	PV	6	A179	Féverole de printemps
FEVERPRO SemioTrap_2021	Projet FEVERPRO D31 1395	Thèse A. Segers	2021_2681_A. Segers	2681		Hymenoptera	Apidae	Bombus	Bombus terrestris	Bombus/terrestris	B_terrestris		J. Bonnet		A. Segers	17.VI.2021	2021	Juin	44364	Belgique	Gembloux	Isnes	FEVERPRO SemioTrap	50,5N	4,73E	PVIPSF	PV	6	A179	Féverole de printemps
FEVERPRO SemioTrap_2021	Projet FEVERPRO D31 1395	Thèse A. Segers	2021_2682_A. Segers	2682		Hymenoptera	Apidae	Bombus	Bombus terrestris	Bombus/terrestris	B_terrestris		J. Bonnet		A. Segers	17.VI.2021	2021	Juin	44364	Belgique	Gembloux	Isnes	FEVERPRO SemioTrap	50,5N	4,73E	PVIPSF	PV	6	A179	Féverole de printemps
FEVERPRO SemioTrap_2021	Projet FEVERPRO D31 1395	Thèse A. Segers	2021_2683_A. Segers	2683		Hymenoptera	Apidae	Bombus	Bombus terrestris	Bombus/terrestris	B_terrestris		J. Bonnet		A. Segers	17.VI.2021	2021	Juin	44364	Belgique	Gembloux	Isnes	FEVERPRO SemioTrap	50,5N	4,73E	PVIPSF	PV	6	A179	Féverole de printemps
FEVERPRO SemioTrap_2021	Projet FEVERPRO D31 1395	Thèse A. Segers	2021_2684_A. Segers	2684		Hymenoptera	Apidae	Bombus	Bombus terrestris	Bombus/terrestris	B_terrestris		J. Bonnet		A. Segers	17.VI.2021	2021	Juin	44364	Belgique	Gembloux	Isnes	FEVERPRO SemioTrap	50,5N	4,73E	PVIPSF	PV	6	A179	Féverole de printemps
FEVERPRO SemioTrap_2021	Projet FEVERPRO D31 1395	Thèse A. Segers	2021_2685_A. Segers	2685		Hymenoptera	Apidae	Apis	Apis mellifera	Apis/mellifera	Apis_mellifera		J. Bonnet		A. Segers	17.VI.2021	2021	Juin	44364	Belgique	Gembloux	Isnes	FEVERPRO SemioTrap	50,5N	4,73E	PVIPSF	PV	6	A179	Féverole de printemps
FEVERPRO SemioTrap_2021	Projet FEVERPRO D31 1395	Thèse A. Segers	2021_2686_A. Segers	2686		Coleoptera	Coccinellidae	Coccinella	Coccinella septempunctata	Coccinella/septempunctata	#N/A		L. Delanglez		A. Segers	17.VI.2021	2021	Juin	44364	Belgique	Gembloux	Isnes	FEVERPRO SemioTrap	50,5N	4,73E	PVIPSF	PV	6	A180	Féverole de printemps
FEVERPRO SemioTrap_2021	Projet FEVERPRO D31 1395	Thèse A. Segers	2021_2687_A. Segers	2687		Coleoptera	Coccinellidae	Coccinella	Coccinella septempunctata	Coccinella/septempunctata	#N/A		L. Delanglez		A. Segers	17.VI.2021	2021	Juin	44364	Belgique	Gembloux	Isnes	FEVERPRO SemioTrap	50,5N	4,73E	PVIPSF	PV	6	A180	Féverole de printemps
FEVERPRO SemioTrap_2021	Projet FEVERPRO D31 1395	Thèse A. Segers	2021_2688_A. Segers	2688		Coleoptera	Coccinellidae	Coccinella	Coccinella septempunctata	Coccinella/septempunctata	#N/A		L. Delanglez		A. Segers	17.VI.2021	2021	Juin	44364	Belgique	Gembloux	Isnes	FEVERPRO SemioTrap	50,5N	4,73E	PVIPSF	PV	6	A180	Féverole de printemps
FEVERPRO SemioTrap_2021	Projet FEVERPRO D31 1395	Thèse A. Segers	2021_2689_A. Segers	2689		Hymenoptera	Apidae	Bombus	Bombus terrestris	Bombus/terrestris	B_terrestris		J. Bonnet		A. Segers	17.VI.2021	2021	Juin	44364	Belgique	Gembloux	Isnes	FEVERPRO SemioTrap	50,5N	4,73E	PBIPSF	PB	6	A183	Féverole de printemps
FEVERPRO SemioTrap_2021	Projet FEVERPRO D31 1395	Thèse A. Segers	2021_2690_A. Segers	2690		Hymenoptera	Apidae	Apis	Apis mellifera	Apis/mellifera	Apis_mellifera		J. Bonnet		A. Segers	17.VI.2021	2021	Juin	44364	Belgique	Gembloux	Isnes	FEVERPRO SemioTrap	50,5N	4,73E	PBIPSF	PB	6	A183	Féverole de printemps
FEVERPRO SemioTrap_2021	Projet FEVERPRO D31 1395	Thèse A. Segers	2021_2691_A. Segers	2691		Hymenoptera	Apidae	Bombus	Bombus lapidarius	Bombus/lapidarius	B_lapidarius		J. Bonnet		A. Segers	17.VI.2021	2021	Juin	44364	Belgique	Gembloux	Isnes	FEVERPRO SemioTrap	50,5N	4,73E	PBIPSF	PB	6	A183	Féverole de printemps
FEVERPRO SemioTrap_2021	Projet FEVERPRO D31 1395	Thèse A. Segers	2021_2692_A. Segers	2692		Hymenoptera	Apidae	Bombus	Bombus terrestris	Bombus/terrestris	B_terrestris		J. Bonnet		A. Segers	17.VI.2021	2021	Juin	44364	Belgique	Gembloux	Isnes	FEVERPRO SemioTrap	50,5N	4,73E	PBIPSF	PB	6	A183	Féverole de printemps
FEVERPRO SemioTrap_2021	Projet FEVERPRO D31 1395	Thèse A. Segers	2021_2693_A. Segers	2693		Hymenoptera	Apidae	Bombus	Bombus terrestris	Bombus/terrestris	B_terrestris		J. Bonnet		A. Segers	17.VI.2021	2021	Juin	44364	Belgique	Gembloux	Isnes	FEVERPRO SemioTrap	50,5N	4,73E	PBIPSF	PB	6	A183	Féverole de printemps
FEVERPRO SemioTrap_2021	Projet FEVERPRO D31 1395	Thèse A. Segers	2021_2694_A. Segers	2694		Hymenoptera	Apidae	Bombus	Bombus terrestris	Bombus/terrestris	B_terrestris		J. Bonnet		A. Segers	17.VI.2021	2021	Juin	44364	Belgique	Gembloux	Isnes	FEVERPRO SemioTrap	50,5N	4,73E	PBIPSF	PB	6	A183	Féverole de printemps
FEVERPRO SemioTrap_2021	Projet FEVERPRO D31 1395	Thèse A. Segers	2021_2695_A. Segers	2695		Coleoptera	Coccinellidae	Harmonia	Harmonia axyridis	Harmonia/axyridis	#N/A		L. Delanglez		A. Segers	17.VI.2021	2021	Juin	44364	Belgique	Gembloux	Isnes	FEVERPRO SemioTrap	50,5N	4,73E	PBIPSF	PB	6	A186	Féverole de printemps
FEVERPRO SemioTrap_2021	Projet FEVERPRO D31 1395	Thèse A. Segers	2021_2696_A. Segers	2696		Diptera	Syrphidae	Episyrphus	Episyrphus balteatus	Episyrphus/balteatus	#N/A		L. Delanglez		A. Segers	17.VI.2021	2021	Juin	44364	Belgique	Gembloux	Isnes	FEVERPRO SemioTrap	50,5N	4,73E	PBIPSF	PB	6	A187	Féverole de printemps
FEVERPRO SemioTrap_2021	Projet FEVERPRO D31 1395	Thèse A. Segers	2021_2697_A. Segers	2697		Hymenoptera	Apidae	Bombus	Bombus terrestris	Bombus/terrestris	B_terrestris		J. Bonnet		A. Segers	17.VI.2021	2021	Juin	44364	Belgique	Gembloux	Isnes	FEVERPRO SemioTrap	50,5N	4,73E	PBAGDF	PB	7	A192	Féverole de printemps
FEVERPRO SemioTrap_2021	Projet FEVERPRO D31 1395	Thèse A. Segers	2021_2698_A. Segers	2698		Hymenoptera	Apidae	Bombus	Bombus terrestris	Bombus/terrestris	B_terrestris		J. Bonnet		A. Segers	17.VI.2021	2021	Juin	44364	Belgique	Gembloux	Isnes	FEVERPRO SemioTrap	50,5N	4,73E	PBAGDF	PB	7	A192	Féverole de printemps
FEVERPRO SemioTrap_2021	Projet FEVERPRO D31 1395	Thèse A. Segers	2021_2699_A. Segers	2699		Hymenoptera	Apidae	Bombus	Bombus terrestris	Bombus/terrestris	B_terrestris		J. Bonnet		A. Segers	17.VI.2021	2021	Juin	44364	Belgique	Gembloux	Isnes	FEVERPRO SemioTrap	50,5N	4,73E	PVAGDG	PV	7	A198	Féverole de printemps
FEVERPRO SemioTrap_2021	Projet FEVERPRO D31 1395	Thèse A. Segers	2021_2700_A. Segers	2700		Hymenoptera	Apidae	Bombus	Bombus terrestris	Bombus/terrestris	B_terrestris		J. Bonnet		A. Segers	17.VI.2021	2021	Juin	44364	Belgique	Gembloux	Isnes	FEVERPRO SemioTrap	50,5N	4,73E	PVAGDG	PV	7	A198	Féverole de printemps
FEVERPRO SemioTrap_2021	Projet FEVERPRO D31 1395	Thèse A. Segers	2021_2701_A. Segers	2701		Hymenoptera	Apidae	Bombus	Bombus terrestris	Bombus/terrestris	B_terrestris		J. Bonnet		A. Segers	17.VI.2021	2021	Juin	44364	Belgique	Gembloux	Isnes	FEVERPRO SemioTrap	50,5N	4,73E	PVAGDG	PV	7	A198	Féverole de printemps
FEVERPRO SemioTrap_2021	Projet FEVERPRO D31 1395	Thèse A. Segers	2021_2702_A. Segers	2702		Coleoptera	Coccinellidae	Coccinella	Coccinella septempunctata	Coccinella/septempunctata	#N/A		L. Delanglez		A. Segers	17.VI.2021	2021	Juin	44364	Belgique	Gembloux	Isnes	FEVERPRO SemioTrap	50,5N	4,73E	PVAGDG	PV	7	A199	Féverole de printemps
FEVERPRO SemioTrap_2021	Projet FEVERPRO D31 1395	Thèse A. Segers	2021_2703_A. Segers	2703		Hymenoptera	Apidae	Bombus	Bombus terrestris	Bombus/terrestris	B_terrestris		J. Bonnet		A. Segers	17.VI.2021	2021	Juin	44364	Belgique	Gembloux	Isnes	FEVERPRO SemioTrap	50,5N	4,73E	PBAGDG	PB	7	A203	Féverole de printemps
FEVERPRO SemioTrap_2021	Projet FEVERPRO D31 1395	Thèse A. Segers	2021_2704_A. Segers	2704		Hymenoptera	Apidae	Bombus	Bombus terrestris	Bombus/terrestris	B_terrestris		J. Bonnet		A. Segers	17.VI.2021	2021	Juin	44364	Belgique	Gembloux	Isnes	FEVERPRO SemioTrap	50,5N	4,73E	PBAGDG	PB	7	A203	Féverole de printemps
FEVERPRO SemioTrap_2021	Projet FEVERPRO D31 1395	Thèse A. Segers	2021_2705_A. Segers	2705		Hymenoptera	Apidae	Bombus	Bombus terrestris	Bombus/terrestris	B_terrestris		J. Bonnet		A. Segers	17.VI.2021	2021	Juin	44364	Belgique	Gembloux	Isnes	FEVERPRO SemioTrap	50,5N	4,73E	PBAGDG	PB	7	A203	Féverole de printemps
FEVERPRO SemioTrap_2021	Projet FEVERPRO D31 1395	Thèse A. Segers	2021_2706_A. Segers	2706		Hymenoptera	Apidae	Bombus	Bombus terrestris	Bombus/terrestris	B_terrestris		J. Bonnet		A. Segers	17.VI.2021	2021	Juin	44364	Belgique	Gembloux	Isnes	FEVERPRO SemioTrap	50,5N	4,73E	PBAGDG	PB	7	A203	Féverole de printemps
FEVERPRO SemioTrap_2021	Projet FEVERPRO D31 1395	Thèse A. Segers	2021_2707_A. Segers	2707		Hymenoptera	Apidae	Bombus	Bombus terrestris	Bombus/terrestris	B_terrestris		J. Bonnet		A. Segers	17.VI.2021	2021	Juin	44364	Belgique	Gembloux	Isnes	FEVERPRO SemioTrap	50,5N	4,73E	PBAGDG	PB	7	A203	Féverole de printemps
FEVERPRO SemioTrap_2021	Projet FEVERPRO D31 1395	Thèse A. Segers	2021_2708_A. Segers	2708		Hymenoptera	Apidae	Bombus	Bombus terrestris	Bombus/terrestris	B_terrestris		J. Bonnet		A. Segers	17.VI.2021	2021	Juin	44364	Belgique	Gembloux	Isnes	FEVERPRO SemioTrap	50,5N	4,73E	PBAGDG	PB	7	A203	Féverole de printemps
FEVERPRO SemioTrap_2021	Projet FEVERPRO D31 1395	Thèse A. Segers	2021_2709_A. Segers	2709		Hymenoptera	Apidae	Bombus	Bombus terrestris	Bombus/terrestris	B_terrestris		J. Bonnet		A. Segers	17.VI.2021	2021	Juin	44364	Belgique	Gembloux	Isnes	FEVERPRO SemioTrap	50,5N	4,73E	PBAGDG	PB	7	A203	Féverole de printemps
FEVERPRO SemioTrap_2021	Projet FEVERPRO D31 1395	Thèse A. Segers	2021_2710_A. Segers	2710		Hymenoptera	Apidae	Bombus	Bombus vestalis	Bombus/vestalis	B_vestalis		J. Bonnet		A. Segers	17.VI.2021	2021	Juin	44364	Belgique	Gembloux	Isnes	FEVERPRO SemioTrap	50,5N	4,73E	PBAGDG	PB	7	A203	Féverole de printemps
FEVERPRO SemioTrap_2021	Projet FEVERPRO D31 1395	Thèse A. Segers	2021_2711_A. Segers	2711		Hymenoptera	Apidae	Bombus	Bombus terrestris	Bombus/terrestris	B_terrestris		J. Bonnet		A. Segers	17.VI.2021	2021	Juin	44364	Belgique	Gembloux	Isnes	FEVERPRO SemioTrap	50,5N	4,73E	PBAGDG	PB	7	A203	Féverole de printemps
FEVERPRO SemioTrap_2021	Projet FEVERPRO D31 1395	Thèse A. Segers	2021_2712_A. Segers	2712		Hymenoptera	Apidae	Bombus	Bombus terrestris	Bombus/terrestris	B_terrestris		J. Bonnet		A. Segers	17.VI.2021	2021	Juin	44364	Belgique	Gembloux	Isnes	FEVERPRO SemioTrap	50,5N	4,73E	PVAGDF	PV	7	A206	Féverole de printemps
FEVERPRO SemioTrap_2021	Projet FEVERPRO D31 1395	Thèse A. Segers	2021_2713_A. Segers	2713		Hymenoptera	Apidae	Bombus	Bombus terrestris	Bombus/terrestris	B_terrestris		J. Bonnet		A. Segers	17.VI.2021	2021	Juin	44364	Belgique	Gembloux	Isnes	FEVERPRO SemioTrap	50,5N	4,73E	PVAGDF	PV	7	A206	Féverole de printemps
FEVERPRO SemioTrap_2021	Projet FEVERPRO D31 1395	Thèse A. Segers	2021_2714_A. Segers	2714		Hymenoptera	Apidae	Bombus	Bombus terrestris	Bombus/terrestris	B_terrestris		J. Bonnet		A. Segers	17.VI.2021	2021	Juin	44364	Belgique	Gembloux	Isnes	FEVERPRO SemioTrap	50,5N	4,73E	PVAGDF	PV	7	A206	Féverole de printemps
FEVERPRO SemioTrap_2021	Projet FEVERPRO D31 1395	Thèse A. Segers	2021_2715_A. Segers	2715		Hymenoptera	Apidae	Bombus	Bombus terrestris	Bombus/terrestris	B_terrestris		J. Bonnet		A. Segers	17.VI.2021	2021	Juin	44364	Belgique	Gembloux	Isnes	FEVERPRO SemioTrap	50,5N	4,73E	PVAGDF	PV	7	A206	Féverole de printemps
FEVERPRO SemioTrap_2021	Projet FEVERPRO D31 1395	Thèse A. Segers	2021_2716_A. Segers	2716		Coleoptera	Coccinellidae	Coccinella	Coccinella septempunctata	Coccinella/septempunctata	#N/A		L. Delanglez		A. Segers	17.VI.2021	2021	Juin	44364	Belgique	Gembloux	Isnes	FEVERPRO SemioTrap	50,5N	4,73E	PVAGDF	PV	7	A207	Féverole de printemps
FEVERPRO SemioTrap_2021	Projet FEVERPRO D31 1395	Thèse A. Segers	2021_2717_A. Segers	2717		Coleoptera	Coccinellidae	Coccinella	Coccinella septempunctata	Coccinella/septempunctata	#N/A		L. Delanglez		A. Segers	17.VI.2021	2021	Juin	44364	Belgique	Gembloux	Isnes	FEVERPRO SemioTrap	50,5N	4,73E	PVAGDF	PV	7	A207	Féverole de printemps
FEVERPRO SemioTrap_2021	Projet FEVERPRO D31 1395	Thèse A. Segers	2021_2718_A. Segers	2718		Coleoptera	Coccinellidae	Harmonia	Harmonia axyridis	Harmonia/axyridis	#N/A		L. Delanglez		A. Segers	17.VI.2021	2021	Juin	44364	Belgique	Gembloux	Isnes	FEVERPRO SemioTrap	50,5N	4,73E	PVAGDF	PV	7	A207	Féverole de printemps
FEVERPRO SemioTrap_2021	Projet FEVERPRO D31 1395	Thèse A. Segers	2021_2719_A. Segers	2719		Hymenoptera	Apidae	Bombus	Bombus terrestris	Bombus/terrestris	B_terrestris		J. Bonnet		A. Segers	17.VI.2021	2021	Juin	44364	Belgique	Gembloux	Isnes	FEVERPRO SemioTrap	50,5N	4,73E	PVIPSF	PV	7	A211	Féverole de printemps
FEVERPRO SemioTrap_2021	Projet FEVERPRO D31 1395	Thèse A. Segers	2021_2720_A. Segers	2720		Hymenoptera	Apidae	Bombus	Bombus terrestris	Bombus/terrestris	B_terrestris		J. Bonnet		A. Segers	17.VI.2021	2021	Juin	44364	Belgique	Gembloux	Isnes	FEVERPRO SemioTrap	50,5N	4,73E	PVIPSF	PV	7	A211	Féverole de printemps
FEVERPRO SemioTrap_2021	Projet FEVERPRO D31 1395	Thèse A. Segers	2021_2721_A. Segers	2721		Hymenoptera	Apidae	Bombus	Bombus hortorum	Bombus/hortorum	B_hortorum		J. Bonnet		A. Segers	17.VI.2021	2021	Juin	44364	Belgique	Gembloux	Isnes	FEVERPRO SemioTrap	50,5N	4,73E	PVIPSF	PV	7	A211	Féverole de printemps
FEVERPRO SemioTrap_2021	Projet FEVERPRO D31 1395	Thèse A. Segers	2021_2722_A. Segers	2722		Hymenoptera	Apidae	Bombus	Bombus terrestris	Bombus/terrestris	B_terrestris		J. Bonnet		A. Segers	17.VI.2021	2021	Juin	44364	Belgique	Gembloux	Isnes	FEVERPRO SemioTrap	50,5N	4,73E	PVIPSF	PV	7	A211	Féverole de printemps
FEVERPRO SemioTrap_2021	Projet FEVERPRO D31 1395	Thèse A. Segers	2021_2723_A. Segers	2723		Hymenoptera	Apidae	Bombus	Bombus terrestris	Bombus/terrestris	B_terrestris		J. Bonnet		A. Segers	17.VI.2021	2021	Juin	44364	Belgique	Gembloux	Isnes	FEVERPRO SemioTrap	50,5N	4,73E	PVIPSF	PV	7	A211	Féverole de printemps
FEVERPRO SemioTrap_2021	Projet FEVERPRO D31 1395	Thèse A. Segers	2021_2724_A. Segers	2724		Hymenoptera	Apidae	Bombus	Bombus pascuorum	Bombus/pascuorum	B_pascuorum		J. Bonnet		A. Segers	17.VI.2021	2021	Juin	44364	Belgique	Gembloux	Isnes	FEVERPRO SemioTrap	50,5N	4,73E	PVIPSF	PV	7	A211	Féverole de printemps
FEVERPRO SemioTrap_2021	Projet FEVERPRO D31 1395	Thèse A. Segers	2021_2725_A. Segers	2725		Hymenoptera	Apidae	Bombus	Bombus terrestris	Bombus/terrestris	B_terrestris		J. Bonnet		A. Segers	17.VI.2021	2021	Juin	44364	Belgique	Gembloux	Isnes	FEVERPRO SemioTrap	50,5N	4,73E	PVIPSF	PV	7	A211	Féverole de printemps
FEVERPRO SemioTrap_2021	Projet FEVERPRO D31 1395	Thèse A. Segers	2021_2726_A. Segers	2726		Hymenoptera	Apidae	Bombus	Bombus terrestris	Bombus/terrestris	B_terrestris		J. Bonnet		A. Segers	17.VI.2021	2021	Juin	44364	Belgique	Gembloux	Isnes	FEVERPRO SemioTrap	50,5N	4,73E	PVIPSF	PV	7	A211	Féverole de printemps
FEVERPRO SemioTrap_2021	Projet FEVERPRO D31 1395	Thèse A. Segers	2021_2727_A. Segers	2727		Hymenoptera	Apidae	Apis	Apis mellifera	Apis/mellifera	Apis_mellifera		J. Bonnet		A. Segers	17.VI.2021	2021	Juin	44364	Belgique	Gembloux	Isnes	FEVERPRO SemioTrap	50,5N	4,73E	PVIPSF	PV	7	A211	Féverole de printemps
FEVERPRO SemioTrap_2021	Projet FEVERPRO D31 1395	Thèse A. Segers	2021_2728_A. Segers	2728		Hymenoptera	Apidae	Apis	Apis mellifera	Apis/mellifera	Apis_mellifera		J. Bonnet		A. Segers	17.VI.2021	2021	Juin	44364	Belgique	Gembloux	Isnes	FEVERPRO SemioTrap	50,5N	4,73E	PVIPSF	PV	7	A211	Féverole de printemps
FEVERPRO SemioTrap_2021	Projet FEVERPRO D31 1395	Thèse A. Segers	2021_2729_A. Segers	2729		Hymenoptera	Apidae	Bombus	Bombus terrestris	Bombus/terrestris	B_terrestris		J. Bonnet		A. Segers	17.VI.2021	2021	Juin	44364	Belgique	Gembloux	Isnes	FEVERPRO SemioTrap	50,5N	4,73E	PVIPSF	PV	7	A211	Féverole de printemps
FEVERPRO SemioTrap_2021	Projet FEVERPRO D31 1395	Thèse A. Segers	2021_2730_A. Segers	2730		Hymenoptera	Apidae	Bombus	Bombus terrestris	Bombus/terrestris	B_terrestris		J. Bonnet		A. Segers	17.VI.2021	2021	Juin	44364	Belgique	Gembloux	Isnes	FEVERPRO SemioTrap	50,5N	4,73E	PVIPSF	PV	7	A211	Féverole de printemps
FEVERPRO SemioTrap_2021	Projet FEVERPRO D31 1395	Thèse A. Segers	2021_2731_A. Segers	2731		Hymenoptera	Apidae	Apis	Apis mellifera	Apis/mellifera	Apis_mellifera		J. Bonnet		A. Segers	17.VI.2021	2021	Juin	44364	Belgique	Gembloux	Isnes	FEVERPRO SemioTrap	50,5N	4,73E	PVIPSF	PV	7	A211	Féverole de printemps
FEVERPRO SemioTrap_2021	Projet FEVERPRO D31 1395	Thèse A. Segers	2021_2732_A. Segers	2732		Coleoptera	Coccinellidae	Harmonia	Harmonia axyridis	Harmonia/axyridis	#N/A		L. Delanglez		A. Segers	17.VI.2021	2021	Juin	44364	Belgique	Gembloux	Isnes	FEVERPRO SemioTrap	50,5N	4,73E	PVIPSF	PV	7	A212	Féverole de printemps
FEVERPRO SemioTrap_2021	Projet FEVERPRO D31 1395	Thèse A. Segers	2021_2733_A. Segers	2733		Coleoptera	Coccinellidae	Coccinella	Coccinella septempunctata	Coccinella/septempunctata	#N/A		L. Delanglez		A. Segers	17.VI.2021	2021	Juin	44364	Belgique	Gembloux	Isnes	FEVERPRO SemioTrap	50,5N	4,73E	PVIPSF	PV	7	A212	Féverole de printemps
FEVERPRO SemioTrap_2021	Projet FEVERPRO D31 1395	Thèse A. Segers	2021_2734_A. Segers	2734		Hymenoptera	Apidae	Apis	Apis mellifera	Apis/mellifera	Apis_mellifera		J. Bonnet		A. Segers	17.VI.2021	2021	Juin	44364	Belgique	Gembloux	Isnes	FEVERPRO SemioTrap	50,5N	4,73E	PBIPSF	PB	7	A216	Féverole de printemps
FEVERPRO SemioTrap_2021	Projet FEVERPRO D31 1395	Thèse A. Segers	2021_2735_A. Segers	2735		Hymenoptera	Apidae	Apis	Apis mellifera	Apis/mellifera	Apis_mellifera		J. Bonnet		A. Segers	17.VI.2021	2021	Juin	44364	Belgique	Gembloux	Isnes	FEVERPRO SemioTrap	50,5N	4,73E	PBIPSF	PB	7	A216	Féverole de printemps
FEVERPRO SemioTrap_2021	Projet FEVERPRO D31 1395	Thèse A. Segers	2021_2736_A. Segers	2736		Hymenoptera	Apidae	Bombus	Bombus terrestris	Bombus/terrestris	B_terrestris		J. Bonnet		A. Segers	17.VI.2021	2021	Juin	44364	Belgique	Gembloux	Isnes	FEVERPRO SemioTrap	50,5N	4,73E	PBIPSF	PB	7	A216	Féverole de printemps
FEVERPRO SemioTrap_2021	Projet FEVERPRO D31 1395	Thèse A. Segers	2021_2737_A. Segers	2737		Hymenoptera	Apidae	Bombus	Bombus terrestris	Bombus/terrestris	B_terrestris		J. Bonnet		A. Segers	17.VI.2021	2021	Juin	44364	Belgique	Gembloux	Isnes	FEVERPRO SemioTrap	50,5N	4,73E	PBIPSF	PB	7	A216	Féverole de printemps
FEVERPRO SemioTrap_2021	Projet FEVERPRO D31 1395	Thèse A. Segers	2021_2738_A. Segers	2738		Hymenoptera	Apidae	Bombus	Bombus terrestris	Bombus/terrestris	B_terrestris		J. Bonnet		A. Segers	17.VI.2021	2021	Juin	44364	Belgique	Gembloux	Isnes	FEVERPRO SemioTrap	50,5N	4,73E	PBIPSF	PB	7	A216	Féverole de printemps
FEVERPRO SemioTrap_2021	Projet FEVERPRO D31 1395	Thèse A. Segers	2021_2739_A. Segers	2739		Hymenoptera	Apidae	Bombus	Bombus terrestris	Bombus/terrestris	B_terrestris		J. Bonnet		A. Segers	17.VI.2021	2021	Juin	44364	Belgique	Gembloux	Isnes	FEVERPRO SemioTrap	50,5N	4,73E	PBIPSF	PB	7	A216	Féverole de printemps
FEVERPRO SemioTrap_2021	Projet FEVERPRO D31 1395	Thèse A. Segers	2021_2740_A. Segers	2740		Hymenoptera	Apidae	Bombus	Bombus hortorum	Bombus/hortorum	B_hortorum		J. Bonnet		A. Segers	17.VI.2021	2021	Juin	44364	Belgique	Gembloux	Isnes	FEVERPRO SemioTrap	50,5N	4,73E	PBIPSF	PB	7	A216	Féverole de printemps
FEVERPRO SemioTrap_2021	Projet FEVERPRO D31 1395	Thèse A. Segers	2021_2741_A. Segers	2741		Hymenoptera	Apidae	Bombus	Bombus terrestris	Bombus/terrestris	B_terrestris		J. Bonnet		A. Segers	17.VI.2021	2021	Juin	44364	Belgique	Gembloux	Isnes	FEVERPRO SemioTrap	50,5N	4,73E	PBIPSF	PB	7	A216	Féverole de printemps
FEVERPRO SemioTrap_2021	Projet FEVERPRO D31 1395	Thèse A. Segers	2021_2742_A. Segers	2742		Hymenoptera	Apidae	Bombus	Bombus terrestris	Bombus/terrestris	B_terrestris		J. Bonnet		A. Segers	17.VI.2021	2021	Juin	44364	Belgique	Gembloux	Isnes	FEVERPRO SemioTrap	50,5N	4,73E	PBIPSF	PB	7	A216	Féverole de printemps
FEVERPRO SemioTrap_2021	Projet FEVERPRO D31 1395	Thèse A. Segers	2021_2743_A. Segers	2743		Hymenoptera	Apidae	Bombus	Bombus terrestris	Bombus/terrestris	B_terrestris		J. Bonnet		A. Segers	17.VI.2021	2021	Juin	44364	Belgique	Gembloux	Isnes	FEVERPRO SemioTrap	50,5N	4,73E	PBIPSF	PB	7	A216	Féverole de printemps
FEVERPRO SemioTrap_2021	Projet FEVERPRO D31 1395	Thèse A. Segers	2021_2744_A. Segers	2744		Hymenoptera	Apidae	Bombus	Bombus terrestris	Bombus/terrestris	B_terrestris		J. Bonnet		A. Segers	17.VI.2021	2021	Juin	44364	Belgique	Gembloux	Isnes	FEVERPRO SemioTrap	50,5N	4,73E	PBIPSF	PB	7	A216	Féverole de printemps
FEVERPRO SemioTrap_2021	Projet FEVERPRO D31 1395	Thèse A. Segers	2021_2745_A. Segers	2745		Coleoptera	Coccinellidae	Harmonia	Harmonia axyridis	Harmonia/axyridis	#N/A		L. Delanglez		A. Segers	17.VI.2021	2021	Juin	44364	Belgique	Gembloux	Isnes	FEVERPRO SemioTrap	50,5N	4,73E	PBIPSF	PB	7	A217	Féverole de printemps
FEVERPRO SemioTrap_2021	Projet FEVERPRO D31 1395	Thèse A. Segers	2021_2746_A. Segers	2746		Coleoptera	Coccinellidae	Coccinella	Coccinella septempunctata	Coccinella/septempunctata	#N/A		L. Delanglez		A. Segers	17.VI.2021	2021	Juin	44364	Belgique	Gembloux	Isnes	FEVERPRO SemioTrap	50,5N	4,73E	PBIPSF	PB	7	A217	Féverole de printemps
FEVERPRO SemioTrap_2021	Projet FEVERPRO D31 1395	Thèse A. Segers	2021_2747_A. Segers	2747		Hymenoptera	Apidae	Bombus	Bombus terrestris	Bombus/terrestris	B_terrestris		J. Bonnet		A. Segers	17.VI.2021	2021	Juin	44364	Belgique	Gembloux	Isnes	FEVERPRO SemioTrap	50,5N	4,73E	PVAGDF	PV	8	A223	Féverole de printemps
FEVERPRO SemioTrap_2021	Projet FEVERPRO D31 1395	Thèse A. Segers	2021_2748_A. Segers	2748		Coleoptera	Coccinellidae	Coccinella	Coccinella septempunctata	Coccinella/septempunctata	#N/A		L. Delanglez		A. Segers	17.VI.2021	2021	Juin	44364	Belgique	Gembloux	Isnes	FEVERPRO SemioTrap	50,5N	4,73E	PVAGDF	PV	8	A225	Féverole de printemps
FEVERPRO SemioTrap_2021	Projet FEVERPRO D31 1395	Thèse A. Segers	2021_2749_A. Segers	2749		Coleoptera	Coccinellidae	Coccinella	Coccinella septempunctata	Coccinella/septempunctata	#N/A		L. Delanglez		A. Segers	17.VI.2021	2021	Juin	44364	Belgique	Gembloux	Isnes	FEVERPRO SemioTrap	50,5N	4,73E	PVAGDF	PV	8	A225	Féverole de printemps
FEVERPRO SemioTrap_2021	Projet FEVERPRO D31 1395	Thèse A. Segers	2021_2750_A. Segers	2750		Coleoptera	Coccinellidae	Harmonia	Harmonia axyridis	Harmonia/axyridis	#N/A		L. Delanglez		A. Segers	17.VI.2021	2021	Juin	44364	Belgique	Gembloux	Isnes	FEVERPRO SemioTrap	50,5N	4,73E	PVAGDF	PV	8	A225	Féverole de printemps
FEVERPRO SemioTrap_2021	Projet FEVERPRO D31 1395	Thèse A. Segers	2021_2751_A. Segers	2751		Coleoptera	Coccinellidae	Coccinella	Coccinella septempunctata	Coccinella/septempunctata	#N/A		L. Delanglez		A. Segers	17.VI.2021	2021	Juin	44364	Belgique	Gembloux	Isnes	FEVERPRO SemioTrap	50,5N	4,73E	PVAGDF	PV	8	A225	Féverole de printemps
FEVERPRO SemioTrap_2021	Projet FEVERPRO D31 1395	Thèse A. Segers	2021_2752_A. Segers	2752		Coleoptera	Coccinellidae	Coccinella	Coccinella septempunctata	Coccinella/septempunctata	#N/A		L. Delanglez		A. Segers	17.VI.2021	2021	Juin	44364	Belgique	Gembloux	Isnes	FEVERPRO SemioTrap	50,5N	4,73E	PVAGDF	PV	8	A225	Féverole de printemps
FEVERPRO SemioTrap_2021	Projet FEVERPRO D31 1395	Thèse A. Segers	2021_2753_A. Segers	2753		Hymenoptera	Apidae	Bombus	Bombus terrestris	Bombus/terrestris	B_terrestris		J. Bonnet		A. Segers	17.VI.2021	2021	Juin	44364	Belgique	Gembloux	Isnes	FEVERPRO SemioTrap	50,5N	4,73E	PVIPSF	PV	8	A230	Féverole de printemps
FEVERPRO SemioTrap_2021	Projet FEVERPRO D31 1395	Thèse A. Segers	2021_2754_A. Segers	2754		Hymenoptera	Apidae	Bombus	Bombus lapidarius	Bombus/lapidarius	B_lapidarius		J. Bonnet		A. Segers	17.VI.2021	2021	Juin	44364	Belgique	Gembloux	Isnes	FEVERPRO SemioTrap	50,5N	4,73E	PVIPSF	PV	8	A230	Féverole de printemps
FEVERPRO SemioTrap_2021	Projet FEVERPRO D31 1395	Thèse A. Segers	2021_2755_A. Segers	2755		Hymenoptera	Apidae	Apis	Apis mellifera	Apis/mellifera	Apis_mellifera		J. Bonnet		A. Segers	17.VI.2021	2021	Juin	44364	Belgique	Gembloux	Isnes	FEVERPRO SemioTrap	50,5N	4,73E	PVIPSF	PV	8	A230	Féverole de printemps
FEVERPRO SemioTrap_2021	Projet FEVERPRO D31 1395	Thèse A. Segers	2021_2756_A. Segers	2756		Hymenoptera	Apidae	Apis	Apis mellifera	Apis/mellifera	Apis_mellifera		J. Bonnet		A. Segers	17.VI.2021	2021	Juin	44364	Belgique	Gembloux	Isnes	FEVERPRO SemioTrap	50,5N	4,73E	PVIPSF	PV	8	A230	Féverole de printemps
FEVERPRO SemioTrap_2021	Projet FEVERPRO D31 1395	Thèse A. Segers	2021_2757_A. Segers	2757		Hymenoptera	Apidae	Apis	Apis mellifera	Apis/mellifera	Apis_mellifera		J. Bonnet		A. Segers	17.VI.2021	2021	Juin	44364	Belgique	Gembloux	Isnes	FEVERPRO SemioTrap	50,5N	4,73E	PVIPSF	PV	8	A230	Féverole de printemps
FEVERPRO SemioTrap_2021	Projet FEVERPRO D31 1395	Thèse A. Segers	2021_2758_A. Segers	2758		Hymenoptera	Apidae	Bombus	Bombus hortorum	Bombus/hortorum	B_hortorum		J. Bonnet		A. Segers	17.VI.2021	2021	Juin	44364	Belgique	Gembloux	Isnes	FEVERPRO SemioTrap	50,5N	4,73E	PVIPSF	PV	8	A230	Féverole de printemps
FEVERPRO SemioTrap_2021	Projet FEVERPRO D31 1395	Thèse A. Segers	2021_2759_A. Segers	2759		Diptera	Syrphidae	Metasyrphus	Metasyrphus corollae	Metasyrphus/corollae	#N/A		L. Delanglez		A. Segers	17.VI.2021	2021	Juin	44364	Belgique	Gembloux	Isnes	FEVERPRO SemioTrap	50,5N	4,73E	PVIPSF	PV	8	A231	Féverole de printemps
FEVERPRO SemioTrap_2021	Projet FEVERPRO D31 1395	Thèse A. Segers	2021_2760_A. Segers	2760		Diptera	Syrphidae	Metasyrphus	Metasyrphus corollae	Metasyrphus/corollae	#N/A		L. Delanglez		A. Segers	17.VI.2021	2021	Juin	44364	Belgique	Gembloux	Isnes	FEVERPRO SemioTrap	50,5N	4,73E	PVIPSF	PV	8	A231	Féverole de printemps
FEVERPRO SemioTrap_2021	Projet FEVERPRO D31 1395	Thèse A. Segers	2021_2761_A. Segers	2761		Coleoptera	Coccinellidae	Hippodamia	Hippodamia variegata	Hippodamia/variegata	#N/A		L. Delanglez		A. Segers	17.VI.2021	2021	Juin	44364	Belgique	Gembloux	Isnes	FEVERPRO SemioTrap	50,5N	4,73E	PVIPSF	PV	8	A232	Féverole de printemps
FEVERPRO SemioTrap_2021	Projet FEVERPRO D31 1395	Thèse A. Segers	2021_2762_A. Segers	2762		Coleoptera	Coccinellidae	Coccinella	Coccinella septempunctata	Coccinella/septempunctata	#N/A		L. Delanglez		A. Segers	17.VI.2021	2021	Juin	44364	Belgique	Gembloux	Isnes	FEVERPRO SemioTrap	50,5N	4,73E	PVIPSF	PV	8	A232	Féverole de printemps
FEVERPRO SemioTrap_2021	Projet FEVERPRO D31 1395	Thèse A. Segers	2021_2763_A. Segers	2763		Coleoptera	Coccinellidae	Coccinella	Coccinella septempunctata	Coccinella/septempunctata	#N/A		L. Delanglez		A. Segers	17.VI.2021	2021	Juin	44364	Belgique	Gembloux	Isnes	FEVERPRO SemioTrap	50,5N	4,73E	PVIPSF	PV	8	A232	Féverole de printemps
FEVERPRO SemioTrap_2021	Projet FEVERPRO D31 1395	Thèse A. Segers	2021_2764_A. Segers	2764		Hymenoptera	Apidae	Bombus	Bombus terrestris	Bombus/terrestris	B_terrestris		J. Bonnet		A. Segers	17.VI.2021	2021	Juin	44364	Belgique	Gembloux	Isnes	FEVERPRO SemioTrap	50,5N	4,73E	PBAGDG	PB	8	A236	Féverole de printemps
FEVERPRO SemioTrap_2021	Projet FEVERPRO D31 1395	Thèse A. Segers	2021_2765_A. Segers	2765		Coleoptera	Coccinellidae	Coccinella	Coccinella septempunctata	Coccinella/septempunctata	#N/A		L. Delanglez		A. Segers	17.VI.2021	2021	Juin	44364	Belgique	Gembloux	Isnes	FEVERPRO SemioTrap	50,5N	4,73E	PBAGDG	PB	8	A237	Féverole de printemps
FEVERPRO SemioTrap_2021	Projet FEVERPRO D31 1395	Thèse A. Segers	2021_2766_A. Segers	2766		Hymenoptera	Apidae	Bombus	Bombus terrestris	Bombus/terrestris	B_terrestris		J. Bonnet		A. Segers	17.VI.2021	2021	Juin	44364	Belgique	Gembloux	Isnes	FEVERPRO SemioTrap	50,5N	4,73E	PVAGDG	PV	8	A242	Féverole de printemps
FEVERPRO SemioTrap_2021	Projet FEVERPRO D31 1395	Thèse A. Segers	2021_2767_A. Segers	2767		Hymenoptera	Apidae	Bombus	Bombus terrestris	Bombus/terrestris	B_terrestris		J. Bonnet		A. Segers	17.VI.2021	2021	Juin	44364	Belgique	Gembloux	Isnes	FEVERPRO SemioTrap	50,5N	4,73E	PVAGDG	PV	8	A242	Féverole de printemps
FEVERPRO SemioTrap_2021	Projet FEVERPRO D31 1395	Thèse A. Segers	2021_2768_A. Segers	2768		Hymenoptera	Apidae	Bombus	Bombus terrestris	Bombus/terrestris	B_terrestris		J. Bonnet		A. Segers	17.VI.2021	2021	Juin	44364	Belgique	Gembloux	Isnes	FEVERPRO SemioTrap	50,5N	4,73E	PVAGDG	PV	8	A242	Féverole de printemps
FEVERPRO SemioTrap_2021	Projet FEVERPRO D31 1395	Thèse A. Segers	2021_2769_A. Segers	2769		Hymenoptera	Apidae	Bombus	Bombus terrestris	Bombus/terrestris	B_terrestris		J. Bonnet		A. Segers	17.VI.2021	2021	Juin	44364	Belgique	Gembloux	Isnes	FEVERPRO SemioTrap	50,5N	4,73E	PVAGDG	PV	8	A242	Féverole de printemps
FEVERPRO SemioTrap_2021	Projet FEVERPRO D31 1395	Thèse A. Segers	2021_2770_A. Segers	2770		Hymenoptera	Apidae	Apis	Apis mellifera	Apis/mellifera	Apis_mellifera		J. Bonnet		A. Segers	17.VI.2021	2021	Juin	44364	Belgique	Gembloux	Isnes	FEVERPRO SemioTrap	50,5N	4,73E	PVAGDG	PV	8	A242	Féverole de printemps
FEVERPRO SemioTrap_2021	Projet FEVERPRO D31 1395	Thèse A. Segers	2021_2771_A. Segers	2771		Hymenoptera	Apidae	Apis	Apis mellifera	Apis/mellifera	Apis_mellifera		J. Bonnet		A. Segers	17.VI.2021	2021	Juin	44364	Belgique	Gembloux	Isnes	FEVERPRO SemioTrap	50,5N	4,73E	PVAGDG	PV	8	A242	Féverole de printemps
FEVERPRO SemioTrap_2021	Projet FEVERPRO D31 1395	Thèse A. Segers	2021_2772_A. Segers	2772		Hymenoptera	Apidae	Bombus	Bombus terrestris	Bombus/terrestris	B_terrestris		J. Bonnet		A. Segers	17.VI.2021	2021	Juin	44364	Belgique	Gembloux	Isnes	FEVERPRO SemioTrap	50,5N	4,73E	PBIPSF	PB	8	A248	Féverole de printemps
FEVERPRO SemioTrap_2021	Projet FEVERPRO D31 1395	Thèse A. Segers	2021_2773_A. Segers	2773		Hymenoptera	Apidae	Bombus	Bombus terrestris	Bombus/terrestris	B_terrestris		J. Bonnet		A. Segers	17.VI.2021	2021	Juin	44364	Belgique	Gembloux	Isnes	FEVERPRO SemioTrap	50,5N	4,73E	PBIPSF	PB	8	A248	Féverole de printemps
FEVERPRO SemioTrap_2021	Projet FEVERPRO D31 1395	Thèse A. Segers	2021_2774_A. Segers	2774		Hymenoptera	Apidae	Bombus	Bombus terrestris	Bombus/terrestris	B_terrestris		J. Bonnet		A. Segers	17.VI.2021	2021	Juin	44364	Belgique	Gembloux	Isnes	FEVERPRO SemioTrap	50,5N	4,73E	PBAGDF	PB	8	A252	Féverole de printemps
FEVERPRO SemioTrap_2021	Projet FEVERPRO D31 1395	Thèse A. Segers	2021_2775_A. Segers	2775		Hymenoptera	Apidae	Bombus	Bombus terrestris	Bombus/terrestris	B_terrestris		J. Bonnet		A. Segers	17.VI.2021	2021	Juin	44364	Belgique	Gembloux	Isnes	FEVERPRO SemioTrap	50,5N	4,73E	PBAGDF	PB	8	A252	Féverole de printemps
FEVERPRO SemioTrap_2021	Projet FEVERPRO D31 1395	Thèse A. Segers	2021_2776_A. Segers	2776		Hymenoptera	Apidae	Bombus	Bombus terrestris	Bombus/terrestris	B_terrestris		J. Bonnet		A. Segers	17.VI.2021	2021	Juin	44364	Belgique	Gembloux	Isnes	FEVERPRO SemioTrap	50,5N	4,73E	PBAGDF	PB	8	A252	Féverole de printemps
FEVERPRO SemioTrap_2021	Projet FEVERPRO D31 1395	Thèse A. Segers	2021_2777_A. Segers	2777		Hymenoptera	Apidae	Bombus	Bombus terrestris	Bombus/terrestris	B_terrestris		J. Bonnet		A. Segers	17.VI.2021	2021	Juin	44364	Belgique	Gembloux	Isnes	FEVERPRO SemioTrap	50,5N	4,73E	PBAGDF	PB	8	A252	Féverole de printemps
FEVERPRO SemioTrap_2021	Projet FEVERPRO D31 1395	Thèse A. Segers	2021_2778_A. Segers	2778		Coleoptera	Coccinellidae	Coccinella	Coccinella septempunctata	Coccinella/septempunctata	#N/A		L. Delanglez		A. Segers	17.VI.2021	2021	Juin	44364	Belgique	Gembloux	Isnes	FEVERPRO SemioTrap	50,5N	4,73E	PBAGDF	PB	8	A253	Féverole de printemps
FEVERPRO SemioTrap_2021	Projet FEVERPRO D31 1395	Thèse A. Segers	2021_2779_A. Segers	2779		Coleoptera	Coccinellidae	Coccinella	Coccinella septempunctata	Coccinella/septempunctata	#N/A		L. Delanglez		A. Segers	17.VI.2021	2021	Juin	44364	Belgique	Gembloux	Isnes	FEVERPRO SemioTrap	50,5N	4,73E	PBAGDF	PB	8	A253	Féverole de printemps
FEVERPRO SemioTrap_2021	Projet FEVERPRO D31 1395	Thèse A. Segers	2021_2780_A. Segers	2780		Coleoptera	Coccinellidae	Harmonia	Harmonia axyridis	Harmonia/axyridis	#N/A		L. Delanglez		A. Segers	17.VI.2021	2021	Juin	44364	Belgique	Gembloux	Isnes	FEVERPRO SemioTrap	50,5N	4,73E	PBAGDF	PB	8	A253	Féverole de printemps
FEVERPRO SemioTrap_2021	Projet FEVERPRO D31 1395	Thèse A. Segers	2021_2781_A. Segers	2781		Coleoptera	Coccinellidae	Coccinella	Coccinella septempunctata	Coccinella/septempunctata	#N/A		L. Delanglez		A. Segers	17.VI.2021	2021	Juin	44364	Belgique	Gembloux	Isnes	FEVERPRO SemioTrap	50,5N	4,73E	PBAGDF	PB	8	A253	Féverole de printemps
FEVERPRO SemioTrap_2021	Projet FEVERPRO D31 1395	Thèse A. Segers	2021_2782_A. Segers	2782		Hymenoptera	Apidae	Apis	Apis mellifera	Apis/mellifera	Apis_mellifera		J. Bonnet		A. Segers	25.VI.2021	2021	Juin	44372	Belgique	Gembloux	Isnes	FEVERPRO SemioTrap	50,5N	4,73E	PVIPSF	PV	5	A262	Féverole de printemps
FEVERPRO SemioTrap_2021	Projet FEVERPRO D31 1395	Thèse A. Segers	2021_2783_A. Segers	2783		Coleoptera	Coccinellidae	Coccinella	Coccinella septempunctata	Coccinella/septempunctata	#N/A		L. Delanglez		A. Segers	25.VI.2021	2021	Juin	44372	Belgique	Gembloux	Isnes	FEVERPRO SemioTrap	50,5N	4,73E	PBAGDF	PB	5	A267	Féverole de printemps
FEVERPRO SemioTrap_2021	Projet FEVERPRO D31 1395	Thèse A. Segers	2021_2784_A. Segers	2784		Diptera	Syrphidae	Metasyrphus	Metasyrphus corollae	Metasyrphus/corollae	#N/A		L. Delanglez		A. Segers	25.VI.2021	2021	Juin	44372	Belgique	Gembloux	Isnes	FEVERPRO SemioTrap	50,5N	4,73E	PBAGDF	PB	5	A268bis	Féverole de printemps
FEVERPRO SemioTrap_2021	Projet FEVERPRO D31 1395	Thèse A. Segers	2021_2785_A. Segers	2785		Hymenoptera	Apidae	Bombus	Bombus terrestris	Bombus/terrestris	B_terrestris		J. Bonnet		A. Segers	25.VI.2021	2021	Juin	44372	Belgique	Gembloux	Isnes	FEVERPRO SemioTrap	50,5N	4,73E	PBIPSF	PB	5	A271	Féverole de printemps
FEVERPRO SemioTrap_2021	Projet FEVERPRO D31 1395	Thèse A. Segers	2021_2786_A. Segers	2786		Hymenoptera	Apidae	Bombus	Bombus terrestris	Bombus/terrestris	B_terrestris		J. Bonnet		A. Segers	25.VI.2021	2021	Juin	44372	Belgique	Gembloux	Isnes	FEVERPRO SemioTrap	50,5N	4,73E	PBIPSF	PB	5	A271	Féverole de printemps
FEVERPRO SemioTrap_2021	Projet FEVERPRO D31 1395	Thèse A. Segers	2021_2787_A. Segers	2787		Hymenoptera	Apidae	Apis	Apis mellifera	Apis/mellifera	Apis_mellifera		J. Bonnet		A. Segers	25.VI.2021	2021	Juin	44372	Belgique	Gembloux	Isnes	FEVERPRO SemioTrap	50,5N	4,73E	PBIPSF	PB	5	A271	Féverole de printemps
FEVERPRO SemioTrap_2021	Projet FEVERPRO D31 1395	Thèse A. Segers	2021_2788_A. Segers	2788		Coleoptera	Coccinellidae	Psyllobora	Psyllobora vigintiduopunctata	Psyllobora/vigintiduopunctata	#N/A		L. Delanglez		A. Segers	25.VI.2021	2021	Juin	44372	Belgique	Gembloux	Isnes	FEVERPRO SemioTrap	50,5N	4,73E	PBAGDG	PB	5	A276	Féverole de printemps
FEVERPRO SemioTrap_2021	Projet FEVERPRO D31 1395	Thèse A. Segers	2021_2789_A. Segers	2789		Coleoptera	Coccinellidae	Harmonia	Harmonia axyridis	Harmonia/axyridis	#N/A		L. Delanglez		A. Segers	25.VI.2021	2021	Juin	44372	Belgique	Gembloux	Isnes	FEVERPRO SemioTrap	50,5N	4,73E	PBAGDG	PB	5	A276	Féverole de printemps
FEVERPRO SemioTrap_2021	Projet FEVERPRO D31 1395	Thèse A. Segers	2021_2790_A. Segers	2790		Coleoptera	Coccinellidae	Coccinella	Coccinella septempunctata	Coccinella/septempunctata	#N/A		L. Delanglez		A. Segers	25.VI.2021	2021	Juin	44372	Belgique	Gembloux	Isnes	FEVERPRO SemioTrap	50,5N	4,73E	PBAGDG	PB	5	A276	Féverole de printemps
FEVERPRO SemioTrap_2021	Projet FEVERPRO D31 1395	Thèse A. Segers	2021_2791_A. Segers	2791		Hymenoptera	Apidae	Bombus	Bombus terrestris	Bombus/terrestris	B_terrestris		J. Bonnet		A. Segers	25.VI.2021	2021	Juin	44372	Belgique	Gembloux	Isnes	FEVERPRO SemioTrap	50,5N	4,73E	PBAGDG	PB	5	A279	Féverole de printemps
FEVERPRO SemioTrap_2021	Projet FEVERPRO D31 1395	Thèse A. Segers	2021_2792_A. Segers	2792		Hymenoptera	Apidae	Bombus	Bombus terrestris	Bombus/terrestris	B_terrestris		J. Bonnet		A. Segers	25.VI.2021	2021	Juin	44372	Belgique	Gembloux	Isnes	FEVERPRO SemioTrap	50,5N	4,73E	PBAGDG	PB	5	A279	Féverole de printemps
FEVERPRO SemioTrap_2021	Projet FEVERPRO D31 1395	Thèse A. Segers	2021_2793_A. Segers	2793		Diptera	Syrphidae	Scaeva	Scaeva pyrastri	Scaeva/pyrastri	#N/A		L. Delanglez		A. Segers	25.VI.2021	2021	Juin	44372	Belgique	Gembloux	Isnes	FEVERPRO SemioTrap	50,5N	4,73E	PBAGDG	PB	5	A280	Féverole de printemps
FEVERPRO SemioTrap_2021	Projet FEVERPRO D31 1395	Thèse A. Segers	2021_2794_A. Segers	2794		Coleoptera	Coccinellidae	Propylea	Propylea quatuordecimpunctata	Propylea/quatuordecimpunctata	#N/A		L. Delanglez		A. Segers	25.VI.2021	2021	Juin	44372	Belgique	Gembloux	Isnes	FEVERPRO SemioTrap	50,5N	4,73E	PVAGDG	PV	5	A283	Féverole de printemps
FEVERPRO SemioTrap_2021	Projet FEVERPRO D31 1395	Thèse A. Segers	2021_2795_A. Segers	2795		Coleoptera	Coccinellidae	Coccinella	Coccinella septempunctata	Coccinella/septempunctata	#N/A		L. Delanglez		A. Segers	25.VI.2021	2021	Juin	44372	Belgique	Gembloux	Isnes	FEVERPRO SemioTrap	50,5N	4,73E	PVAGDG	PV	5	A283	Féverole de printemps
FEVERPRO SemioTrap_2021	Projet FEVERPRO D31 1395	Thèse A. Segers	2021_2796_A. Segers	2796		Coleoptera	Coccinellidae	Harmonia	Harmonia axyridis	Harmonia/axyridis	#N/A		L. Delanglez		A. Segers	25.VI.2021	2021	Juin	44372	Belgique	Gembloux	Isnes	FEVERPRO SemioTrap	50,5N	4,73E	PVAGDG	PV	8	A289	Féverole de printemps
FEVERPRO SemioTrap_2021	Projet FEVERPRO D31 1395	Thèse A. Segers	2021_2797_A. Segers	2797		Coleoptera	Coccinellidae	Coccinella	Coccinella septempunctata	Coccinella/septempunctata	#N/A		L. Delanglez		A. Segers	25.VI.2021	2021	Juin	44372	Belgique	Gembloux	Isnes	FEVERPRO SemioTrap	50,5N	4,73E	PVAGDG	PV	8	A289	Féverole de printemps
FEVERPRO SemioTrap_2021	Projet FEVERPRO D31 1395	Thèse A. Segers	2021_2798_A. Segers	2798		Coleoptera	Coccinellidae	Coccinella	Coccinella septempunctata	Coccinella/septempunctata	#N/A		L. Delanglez		A. Segers	25.VI.2021	2021	Juin	44372	Belgique	Gembloux	Isnes	FEVERPRO SemioTrap	50,5N	4,73E	PBAGDG	PB	8	A293	Féverole de printemps
FEVERPRO SemioTrap_2021	Projet FEVERPRO D31 1395	Thèse A. Segers	2021_2799_A. Segers	2799		Coleoptera	Coccinellidae	Coccinella	Coccinella septempunctata	Coccinella/septempunctata	#N/A		L. Delanglez		A. Segers	25.VI.2021	2021	Juin	44372	Belgique	Gembloux	Isnes	FEVERPRO SemioTrap	50,5N	4,73E	PBAGDG	PB	8	A293	Féverole de printemps
FEVERPRO SemioTrap_2021	Projet FEVERPRO D31 1395	Thèse A. Segers	2021_2800_A. Segers	2800		Hymenoptera	Apidae	Bombus	Bombus terrestris	Bombus/terrestris	B_terrestris		J. Bonnet		A. Segers	25.VI.2021	2021	Juin	44372	Belgique	Gembloux	Isnes	FEVERPRO SemioTrap	50,5N	4,73E	PBAGDG	PB	8	A294	Féverole de printemps
FEVERPRO SemioTrap_2021	Projet FEVERPRO D31 1395	Thèse A. Segers	2021_2801_A. Segers	2801		Diptera	Syrphidae	Sphaerophoria	Sphaerophoria scripta	Sphaerophoria/scripta	#N/A		L. Delanglez		A. Segers	25.VI.2021	2021	Juin	44372	Belgique	Gembloux	Isnes	FEVERPRO SemioTrap	50,5N	4,73E	PBAGDG	PB	8	A295	Féverole de printemps
FEVERPRO SemioTrap_2021	Projet FEVERPRO D31 1395	Thèse A. Segers	2021_2802_A. Segers	2802		Coleoptera	Coccinellidae	Coccinella	Coccinella septempunctata	Coccinella/septempunctata	#N/A		L. Delanglez		A. Segers	25.VI.2021	2021	Juin	44372	Belgique	Gembloux	Isnes	FEVERPRO SemioTrap	50,5N	4,73E	PVIPSF	PV	8	A300	Féverole de printemps
FEVERPRO SemioTrap_2021	Projet FEVERPRO D31 1395	Thèse A. Segers	2021_2803_A. Segers	2803		Coleoptera	Coccinellidae	Harmonia	Harmonia axyridis	Harmonia/axyridis	#N/A		L. Delanglez		A. Segers	25.VI.2021	2021	Juin	44372	Belgique	Gembloux	Isnes	FEVERPRO SemioTrap	50,5N	4,73E	PVIPSF	PV	8	A300	Féverole de printemps
FEVERPRO SemioTrap_2021	Projet FEVERPRO D31 1395	Thèse A. Segers	2021_2804_A. Segers	2804		Hymenoptera	Apidae	Bombus	Bombus terrestris	Bombus/terrestris	B_terrestris		J. Bonnet		A. Segers	25.VI.2021	2021	Juin	44372	Belgique	Gembloux	Isnes	FEVERPRO SemioTrap	50,5N	4,73E	PBIPSF	PB	8	A309	Féverole de printemps
FEVERPRO SemioTrap_2021	Projet FEVERPRO D31 1395	Thèse A. Segers	2021_2805_A. Segers	2805		Hymenoptera	Apidae	Apis	Apis mellifera	Apis/mellifera	Apis_mellifera		J. Bonnet		A. Segers	25.VI.2021	2021	Juin	44372	Belgique	Gembloux	Isnes	FEVERPRO SemioTrap	50,5N	4,73E	PBIPSF	PB	8	A309	Féverole de printemps
FEVERPRO SemioTrap_2021	Projet FEVERPRO D31 1395	Thèse A. Segers	2021_2806_A. Segers	2806		Hymenoptera	Apidae	Bombus	Bombus terrestris	Bombus/terrestris	B_terrestris		J. Bonnet		A. Segers	25.VI.2021	2021	Juin	44372	Belgique	Gembloux	Isnes	FEVERPRO SemioTrap	50,5N	4,73E	PBIPSF	PB	8	A309	Féverole de printemps
FEVERPRO SemioTrap_2021	Projet FEVERPRO D31 1395	Thèse A. Segers	2021_2807_A. Segers	2807		Hymenoptera	Apidae	Bombus	Bombus terrestris	Bombus/terrestris	B_terrestris		J. Bonnet		A. Segers	25.VI.2021	2021	Juin	44372	Belgique	Gembloux	Isnes	FEVERPRO SemioTrap	50,5N	4,73E	PBAGDF	PB	8	A315	Féverole de printemps
FEVERPRO SemioTrap_2021	Projet FEVERPRO D31 1395	Thèse A. Segers	2021_2808_A. Segers	2808		Hymenoptera	Apidae	Bombus	Bombus terrestris	Bombus/terrestris	B_terrestris		J. Bonnet		A. Segers	25.VI.2021	2021	Juin	44372	Belgique	Gembloux	Isnes	FEVERPRO SemioTrap	50,5N	4,73E	PBAGDF	PB	8	A315	Féverole de printemps
FEVERPRO SemioTrap_2021	Projet FEVERPRO D31 1395	Thèse A. Segers	2021_2809_A. Segers	2809		Hymenoptera	Apidae	Apis	Apis mellifera	Apis/mellifera	Apis_mellifera		J. Bonnet		A. Segers	25.VI.2021	2021	Juin	44372	Belgique	Gembloux	Isnes	FEVERPRO SemioTrap	50,5N	4,73E	PBAGDF	PB	8	A315	Féverole de printemps
FEVERPRO SemioTrap_2021	Projet FEVERPRO D31 1395	Thèse A. Segers	2021_2811_A. Segers	2811		Coleoptera	Coccinellidae	Harmonia	Harmonia axyridis	Harmonia/axyridis	#N/A		L. Delanglez		A. Segers	25.VI.2021	2021	Juin	44372	Belgique	Gembloux	Isnes	FEVERPRO SemioTrap	50,5N	4,73E	PBAGDF	PB	8	A317	Féverole de printemps
FEVERPRO SemioTrap_2021	Projet FEVERPRO D31 1395	Thèse A. Segers	2021_2812_A. Segers	2812		Diptera	Syrphidae	Sphaerophoria	Sphaerophoria scripta	Sphaerophoria/scripta	#N/A		L. Delanglez		A. Segers	25.VI.2021	2021	Juin	44372	Belgique	Gembloux	Isnes	FEVERPRO SemioTrap	50,5N	4,73E	PBAGDF	PB	8	A318	Féverole de printemps
FEVERPRO SemioTrap_2021	Projet FEVERPRO D31 1395	Thèse A. Segers	2021_2813_A. Segers	2813		Diptera	Syrphidae	Metasyrphus	Metasyrphus corollae	Metasyrphus/corollae	#N/A		L. Delanglez		A. Segers	25.VI.2021	2021	Juin	44372	Belgique	Gembloux	Isnes	FEVERPRO SemioTrap	50,5N	4,73E	PBAGDF	PB	8	A318	Féverole de printemps
FEVERPRO SemioTrap_2021	Projet FEVERPRO D31 1395	Thèse A. Segers	2021_2814_A. Segers	2814		Diptera	Syrphidae	Episyrphus	Episyrphus balteatus	Episyrphus/balteatus	#N/A		L. Delanglez		A. Segers	25.VI.2021	2021	Juin	44372	Belgique	Gembloux	Isnes	FEVERPRO SemioTrap	50,5N	4,73E	PBAGDF	PB	8	A318	Féverole de printemps
FEVERPRO SemioTrap_2021	Projet FEVERPRO D31 1395	Thèse A. Segers	2021_2815_A. Segers	2815		Coleoptera	Coccinellidae	Harmonia	Harmonia axyridis	Harmonia/axyridis	#N/A		L. Delanglez		A. Segers	25.VI.2021	2021	Juin	44372	Belgique	Gembloux	Isnes	FEVERPRO SemioTrap	50,5N	4,73E	PBIPSF	PB	6	A322	Féverole de printemps
FEVERPRO SemioTrap_2021	Projet FEVERPRO D31 1395	Thèse A. Segers	2021_2816_A. Segers	2816		Hymenoptera	Apidae	Bombus	Bombus terrestris	Bombus/terrestris	B_terrestris		J. Bonnet		A. Segers	25.VI.2021	2021	Juin	44372	Belgique	Gembloux	Isnes	FEVERPRO SemioTrap	50,5N	4,73E	PBIPSF	PB	6	A325	Féverole de printemps
FEVERPRO SemioTrap_2021	Projet FEVERPRO D31 1395	Thèse A. Segers	2021_2817_A. Segers	2817		Hymenoptera	Apidae	Apis	Apis mellifera	Apis/mellifera	Apis_mellifera		J. Bonnet		A. Segers	25.VI.2021	2021	Juin	44372	Belgique	Gembloux	Isnes	FEVERPRO SemioTrap	50,5N	4,73E	PBIPSF	PB	6	A325	Féverole de printemps
FEVERPRO SemioTrap_2021	Projet FEVERPRO D31 1395	Thèse A. Segers	2021_2818_A. Segers	2818		Hymenoptera	Apidae	Apis	Apis mellifera	Apis/mellifera	Apis_mellifera		J. Bonnet		A. Segers	25.VI.2021	2021	Juin	44372	Belgique	Gembloux	Isnes	FEVERPRO SemioTrap	50,5N	4,73E	PBIPSF	PB	6	A325	Féverole de printemps
FEVERPRO SemioTrap_2021	Projet FEVERPRO D31 1395	Thèse A. Segers	2021_2819_A. Segers	2819		Hymenoptera	Apidae	Bombus	Bombus terrestris	Bombus/terrestris	B_terrestris		J. Bonnet		A. Segers	25.VI.2021	2021	Juin	44372	Belgique	Gembloux	Isnes	FEVERPRO SemioTrap	50,5N	4,73E	PVIPSF	PV	6	A329	Féverole de printemps
FEVERPRO SemioTrap_2021	Projet FEVERPRO D31 1395	Thèse A. Segers	2021_2820_A. Segers	2820		Hymenoptera	Apidae	Bombus	Bombus terrestris	Bombus/terrestris	B_terrestris		J. Bonnet		A. Segers	25.VI.2021	2021	Juin	44372	Belgique	Gembloux	Isnes	FEVERPRO SemioTrap	50,5N	4,73E	PVIPSF	PV	6	A329	Féverole de printemps
FEVERPRO SemioTrap_2021	Projet FEVERPRO D31 1395	Thèse A. Segers	2021_2821_A. Segers	2821		Hymenoptera	Apidae	Bombus	Bombus terrestris	Bombus/terrestris	B_terrestris		J. Bonnet		A. Segers	25.VI.2021	2021	Juin	44372	Belgique	Gembloux	Isnes	FEVERPRO SemioTrap	50,5N	4,73E	PVAGDG	PV	6	A333	Féverole de printemps
FEVERPRO SemioTrap_2021	Projet FEVERPRO D31 1395	Thèse A. Segers	2021_2822_A. Segers	2822		Hymenoptera	Apidae	Bombus	Bombus terrestris	Bombus/terrestris	B_terrestris		J. Bonnet		A. Segers	25.VI.2021	2021	Juin	44372	Belgique	Gembloux	Isnes	FEVERPRO SemioTrap	50,5N	4,73E	PBAGDF	PB	6	A338	Féverole de printemps
FEVERPRO SemioTrap_2021	Projet FEVERPRO D31 1395	Thèse A. Segers	2021_2823_A. Segers	2823		Hymenoptera	Apidae	Apis	Apis mellifera	Apis/mellifera	Apis_mellifera		J. Bonnet		A. Segers	25.VI.2021	2021	Juin	44372	Belgique	Gembloux	Isnes	FEVERPRO SemioTrap	50,5N	4,73E	PBAGDF	PB	6	A338	Féverole de printemps
FEVERPRO SemioTrap_2021	Projet FEVERPRO D31 1395	Thèse A. Segers	2021_2824_A. Segers	2824		Hymenoptera	Apidae	Apis	Apis mellifera	Apis/mellifera	Apis_mellifera		J. Bonnet		A. Segers	25.VI.2021	2021	Juin	44372	Belgique	Gembloux	Isnes	FEVERPRO SemioTrap	50,5N	4,73E	PBAGDF	PB	6	A338	Féverole de printemps
FEVERPRO SemioTrap_2021	Projet FEVERPRO D31 1395	Thèse A. Segers	2021_2825_A. Segers	2825		Hymenoptera	Apidae	Bombus	Bombus terrestris	Bombus/terrestris	B_terrestris		J. Bonnet		A. Segers	25.VI.2021	2021	Juin	44372	Belgique	Gembloux	Isnes	FEVERPRO SemioTrap	50,5N	4,73E	PBAGDF	PB	6	A338	Féverole de printemps
FEVERPRO SemioTrap_2021	Projet FEVERPRO D31 1395	Thèse A. Segers	2021_2826_A. Segers	2826		Hymenoptera	Apidae	Apis	Apis mellifera	Apis/mellifera	Apis_mellifera		J. Bonnet		A. Segers	25.VI.2021	2021	Juin	44372	Belgique	Gembloux	Isnes	FEVERPRO SemioTrap	50,5N	4,73E	PBAGDF	PB	6	A338	Féverole de printemps
FEVERPRO SemioTrap_2021	Projet FEVERPRO D31 1395	Thèse A. Segers	2021_2827_A. Segers	2827		Hymenoptera	Apidae	Bombus	Bombus terrestris	Bombus/terrestris	B_terrestris		J. Bonnet		A. Segers	25.VI.2021	2021	Juin	44372	Belgique	Gembloux	Isnes	FEVERPRO SemioTrap	50,5N	4,73E	PBAGDF	PB	6	A338	Féverole de printemps
FEVERPRO SemioTrap_2021	Projet FEVERPRO D31 1395	Thèse A. Segers	2021_2828_A. Segers	2828		Coleoptera	Coccinellidae	Adalia	Adalia bipunctata	Adalia/bipunctata	#N/A		L. Delanglez		A. Segers	25.VI.2021	2021	Juin	44372	Belgique	Gembloux	Isnes	FEVERPRO SemioTrap	50,5N	4,73E	PBAGDF	PB	6	A339	Féverole de printemps
FEVERPRO SemioTrap_2021	Projet FEVERPRO D31 1395	Thèse A. Segers	2021_2829_A. Segers	2829		Coleoptera	Coccinellidae	Harmonia	Harmonia axyridis	Harmonia/axyridis	#N/A		L. Delanglez		A. Segers	25.VI.2021	2021	Juin	44372	Belgique	Gembloux	Isnes	FEVERPRO SemioTrap	50,5N	4,73E	PBAGDF	PB	6	A339	Féverole de printemps
FEVERPRO SemioTrap_2021	Projet FEVERPRO D31 1395	Thèse A. Segers	2021_2830_A. Segers	2830		Coleoptera	Coccinellidae	Harmonia	Harmonia axyridis	Harmonia/axyridis	#N/A		L. Delanglez		A. Segers	25.VI.2021	2021	Juin	44372	Belgique	Gembloux	Isnes	FEVERPRO SemioTrap	50,5N	4,73E	PBAGDF	PB	6	A339	Féverole de printemps
FEVERPRO SemioTrap_2021	Projet FEVERPRO D31 1395	Thèse A. Segers	2021_2831_A. Segers	2831		Coleoptera	Coccinellidae	Harmonia	Harmonia axyridis	Harmonia/axyridis	#N/A		L. Delanglez		A. Segers	25.VI.2021	2021	Juin	44372	Belgique	Gembloux	Isnes	FEVERPRO SemioTrap	50,5N	4,73E	PVAGDF	PV	6	A343	Féverole de printemps
FEVERPRO SemioTrap_2021	Projet FEVERPRO D31 1395	Thèse A. Segers	2021_2832_A. Segers	2832		Coleoptera	Coccinellidae	Harmonia	Harmonia axyridis	Harmonia/axyridis	#N/A		L. Delanglez		A. Segers	25.VI.2021	2021	Juin	44372	Belgique	Gembloux	Isnes	FEVERPRO SemioTrap	50,5N	4,73E	PVAGDF	PV	6	A343	Féverole de printemps
FEVERPRO SemioTrap_2021	Projet FEVERPRO D31 1395	Thèse A. Segers	2021_2833_A. Segers	2833		Hymenoptera	Apidae	Bombus	Bombus terrestris	Bombus/terrestris	B_terrestris		J. Bonnet		A. Segers	25.VI.2021	2021	Juin	44372	Belgique	Gembloux	Isnes	FEVERPRO SemioTrap	50,5N	4,73E	PVAGDF	PV	6	A344	Féverole de printemps
FEVERPRO SemioTrap_2021	Projet FEVERPRO D31 1395	Thèse A. Segers	2021_2834_A. Segers	2834		Hymenoptera	Apidae	Apis	Apis mellifera	Apis/mellifera	Apis_mellifera		J. Bonnet		A. Segers	25.VI.2021	2021	Juin	44372	Belgique	Gembloux	Isnes	FEVERPRO SemioTrap	50,5N	4,73E	PBAGDG	PB	6	A348	Féverole de printemps
FEVERPRO SemioTrap_2021	Projet FEVERPRO D31 1395	Thèse A. Segers	2021_2835_A. Segers	2835		Hymenoptera	Apidae	Bombus	Bombus terrestris	Bombus/terrestris	B_terrestris		J. Bonnet		A. Segers	25.VI.2021	2021	Juin	44372	Belgique	Gembloux	Isnes	FEVERPRO SemioTrap	50,5N	4,73E	PBAGDG	PB	6	A348	Féverole de printemps
FEVERPRO SemioTrap_2021	Projet FEVERPRO D31 1395	Thèse A. Segers	2021_2836_A. Segers	2836		Hymenoptera	Apidae	Bombus	Bombus terrestris	Bombus/terrestris	B_terrestris		J. Bonnet		A. Segers	25.VI.2021	2021	Juin	44372	Belgique	Gembloux	Isnes	FEVERPRO SemioTrap	50,5N	4,73E	PBAGDG	PB	6	A348	Féverole de printemps
FEVERPRO SemioTrap_2021	Projet FEVERPRO D31 1395	Thèse A. Segers	2021_2837_A. Segers	2837		Hymenoptera	Apidae	Bombus	Bombus terrestris	Bombus/terrestris	B_terrestris		J. Bonnet		A. Segers	25.VI.2021	2021	Juin	44372	Belgique	Gembloux	Isnes	FEVERPRO SemioTrap	50,5N	4,73E	PBAGDG	PB	6	A348	Féverole de printemps
FEVERPRO SemioTrap_2021	Projet FEVERPRO D31 1395	Thèse A. Segers	2021_2839_A. Segers	2839		Hymenoptera	Apidae	Apis	Apis mellifera	Apis/mellifera	Apis_mellifera		J. Bonnet		A. Segers	25.VI.2021	2021	Juin	44372	Belgique	Gembloux	Isnes	FEVERPRO SemioTrap	50,5N	4,73E	PBAGDG	PB	7	A353	Féverole de printemps
FEVERPRO SemioTrap_2021	Projet FEVERPRO D31 1395	Thèse A. Segers	2021_2840_A. Segers	2840		Hymenoptera	Apidae	Apis	Apis mellifera	Apis/mellifera	Apis_mellifera		J. Bonnet		A. Segers	25.VI.2021	2021	Juin	44372	Belgique	Gembloux	Isnes	FEVERPRO SemioTrap	50,5N	4,73E	PBAGDG	PB	7	A353	Féverole de printemps
FEVERPRO SemioTrap_2021	Projet FEVERPRO D31 1395	Thèse A. Segers	2021_2841_A. Segers	2841		Hymenoptera	Apidae	Bombus	Bombus terrestris	Bombus/terrestris	B_terrestris		J. Bonnet		A. Segers	25.VI.2021	2021	Juin	44372	Belgique	Gembloux	Isnes	FEVERPRO SemioTrap	50,5N	4,73E	PBAGDG	PB	7	A353	Féverole de printemps
FEVERPRO SemioTrap_2021	Projet FEVERPRO D31 1395	Thèse A. Segers	2021_2842_A. Segers	2842		Diptera	Syrphidae	Scaeva	Scaeva pyrastri	Scaeva/pyrastri	#N/A		L. Delanglez		A. Segers	25.VI.2021	2021	Juin	44372	Belgique	Gembloux	Isnes	FEVERPRO SemioTrap	50,5N	4,73E	PBAGDG	PB	7	A354	Féverole de printemps
FEVERPRO SemioTrap_2021	Projet FEVERPRO D31 1395	Thèse A. Segers	2021_2843_A. Segers	2843		Hymenoptera	Apidae	Apis	Apis mellifera	Apis/mellifera	Apis_mellifera		J. Bonnet		A. Segers	25.VI.2021	2021	Juin	44372	Belgique	Gembloux	Isnes	FEVERPRO SemioTrap	50,5N	4,73E	PVAGDG	PV	7	A358	Féverole de printemps
FEVERPRO SemioTrap_2021	Projet FEVERPRO D31 1395	Thèse A. Segers	2021_2844_A. Segers	2844		Coleoptera	Coccinellidae	Coccinella	Coccinella septempunctata	Coccinella/septempunctata	#N/A		L. Delanglez		A. Segers	25.VI.2021	2021	Juin	44372	Belgique	Gembloux	Isnes	FEVERPRO SemioTrap	50,5N	4,73E	PVAGDG	PV	7	A359	Féverole de printemps
FEVERPRO SemioTrap_2021	Projet FEVERPRO D31 1395	Thèse A. Segers	2021_2845_A. Segers	2845		Coleoptera	Coccinellidae	Coccinella	Coccinella septempunctata	Coccinella/septempunctata	#N/A		L. Delanglez		A. Segers	25.VI.2021	2021	Juin	44372	Belgique	Gembloux	Isnes	FEVERPRO SemioTrap	50,5N	4,73E	PVAGDG	PV	7	A359	Féverole de printemps
FEVERPRO SemioTrap_2021	Projet FEVERPRO D31 1395	Thèse A. Segers	2021_2846_A. Segers	2846		Hymenoptera	Apidae	Apis	Apis mellifera	Apis/mellifera	Apis_mellifera		J. Bonnet		A. Segers	25.VI.2021	2021	Juin	44372	Belgique	Gembloux	Isnes	FEVERPRO SemioTrap	50,5N	4,73E	PVAGDF	PV	7	A362	Féverole de printemps
FEVERPRO SemioTrap_2021	Projet FEVERPRO D31 1395	Thèse A. Segers	2021_2847_A. Segers	2847		Hymenoptera	Apidae	Apis	Apis mellifera	Apis/mellifera	Apis_mellifera		J. Bonnet		A. Segers	25.VI.2021	2021	Juin	44372	Belgique	Gembloux	Isnes	FEVERPRO SemioTrap	50,5N	4,73E	PVAGDF	PV	7	A362	Féverole de printemps
FEVERPRO SemioTrap_2021	Projet FEVERPRO D31 1395	Thèse A. Segers	2021_2848_A. Segers	2848		Hymenoptera	Apidae	Bombus	Bombus terrestris	Bombus/terrestris	B_terrestris		J. Bonnet		A. Segers	25.VI.2021	2021	Juin	44372	Belgique	Gembloux	Isnes	FEVERPRO SemioTrap	50,5N	4,73E	PVAGDF	PV	7	A362	Féverole de printemps
FEVERPRO SemioTrap_2021	Projet FEVERPRO D31 1395	Thèse A. Segers	2021_2849_A. Segers	2849		Coleoptera	Coccinellidae	Adalia	Adalia bipunctata	Adalia/bipunctata	#N/A		L. Delanglez		A. Segers	25.VI.2021	2021	Juin	44372	Belgique	Gembloux	Isnes	FEVERPRO SemioTrap	50,5N	4,73E	PVAGDF	PV	7	A364	Féverole de printemps
FEVERPRO SemioTrap_2021	Projet FEVERPRO D31 1395	Thèse A. Segers	2021_2850_A. Segers	2850		Coleoptera	Coccinellidae	Coccinella	Coccinella septempunctata	Coccinella/septempunctata	#N/A		L. Delanglez		A. Segers	25.VI.2021	2021	Juin	44372	Belgique	Gembloux	Isnes	FEVERPRO SemioTrap	50,5N	4,73E	PVAGDF	PV	7	A364	Féverole de printemps
FEVERPRO SemioTrap_2021	Projet FEVERPRO D31 1395	Thèse A. Segers	2021_2851_A. Segers	2851		Hymenoptera	Apidae	Apis	Apis mellifera	Apis/mellifera	Apis_mellifera		J. Bonnet		A. Segers	25.VI.2021	2021	Juin	44372	Belgique	Gembloux	Isnes	FEVERPRO SemioTrap	50,5N	4,73E	PBAGDF	PB	7	A369	Féverole de printemps
FEVERPRO SemioTrap_2021	Projet FEVERPRO D31 1395	Thèse A. Segers	2021_2852_A. Segers	2852		Hymenoptera	Apidae	Apis	Apis mellifera	Apis/mellifera	Apis_mellifera		J. Bonnet		A. Segers	25.VI.2021	2021	Juin	44372	Belgique	Gembloux	Isnes	FEVERPRO SemioTrap	50,5N	4,73E	PBAGDF	PB	7	A369	Féverole de printemps
FEVERPRO SemioTrap_2021	Projet FEVERPRO D31 1395	Thèse A. Segers	2021_2855_A. Segers	2855		Coleoptera	Coccinellidae	Hippodamia	Hippodamia variegata	Hippodamia/variegata	#N/A		L. Delanglez		A. Segers	25.VI.2021	2021	Juin	44372	Belgique	Gembloux	Isnes	FEVERPRO SemioTrap	50,5N	4,73E	PBAGDF	PB	7	A371	Féverole de printemps
FEVERPRO SemioTrap_2021	Projet FEVERPRO D31 1395	Thèse A. Segers	2021_2857_A. Segers	2857		Hymenoptera	Apidae	Bombus	Bombus terrestris	Bombus/terrestris	B_terrestris		J. Bonnet		A. Segers	25.VI.2021	2021	Juin	44372	Belgique	Gembloux	Isnes	FEVERPRO SemioTrap	50,5N	4,73E	PBIPSF	PB	7	A375	Féverole de printemps
FEVERPRO SemioTrap_2021	Projet FEVERPRO D31 1395	Thèse A. Segers	2021_2858_A. Segers	2858		Hymenoptera	Apidae	Bombus	Bombus terrestris	Bombus/terrestris	B_terrestris		J. Bonnet		A. Segers	25.VI.2021	2021	Juin	44372	Belgique	Gembloux	Isnes	FEVERPRO SemioTrap	50,5N	4,73E	PBIPSF	PB	7	A375	Féverole de printemps
FEVERPRO SemioTrap_2021	Projet FEVERPRO D31 1395	Thèse A. Segers	2021_2859_A. Segers	2859		Hymenoptera	Apidae	Bombus	Bombus terrestris	Bombus/terrestris	B_terrestris		J. Bonnet		A. Segers	25.VI.2021	2021	Juin	44372	Belgique	Gembloux	Isnes	FEVERPRO SemioTrap	50,5N	4,73E	PBIPSF	PB	7	A375	Féverole de printemps
FEVERPRO SemioTrap_2021	Projet FEVERPRO D31 1395	Thèse A. Segers	2021_2860_A. Segers	2860		Coleoptera	Coccinellidae	Coccinella	Coccinella septempunctata	Coccinella/septempunctata	#N/A		L. Delanglez		A. Segers	25.VI.2021	2021	Juin	44372	Belgique	Gembloux	Isnes	FEVERPRO SemioTrap	50,5N	4,73E	PBIPSF	PB	7	A376	Féverole de printemps
FEVERPRO SemioTrap_2021	Projet FEVERPRO D31 1395	Thèse A. Segers	2021_2861_A. Segers	2861		Diptera	Syrphidae	Episyrphus	Episyrphus balteatus	Episyrphus/balteatus	#N/A		L. Delanglez		A. Segers	25.VI.2021	2021	Juin	44372	Belgique	Gembloux	Isnes	FEVERPRO SemioTrap	50,5N	4,73E	PBIPSF	PB	7	A377	Féverole de printemps
FEVERPRO SemioTrap_2021	Projet FEVERPRO D31 1395	Thèse A. Segers	2021_2862_A. Segers	2862		Hymenoptera	Apidae	Bombus	Bombus hortorum	Bombus/hortorum	B_hortorum		J. Bonnet		A. Segers	25.VI.2021	2021	Juin	44372	Belgique	Gembloux	Isnes	FEVERPRO SemioTrap	50,5N	4,73E	PVIPSF	PV	7	A382	Féverole de printemps
FEVERPRO SemioTrap_2021	Projet FEVERPRO D31 1395	Thèse A. Segers	2021_2863_A. Segers	2863		Hymenoptera	Apidae	Bombus	Bombus hortorum	Bombus/hortorum	B_hortorum		J. Bonnet		A. Segers	25.VI.2021	2021	Juin	44372	Belgique	Gembloux	Isnes	FEVERPRO SemioTrap	50,5N	4,73E	PVIPSF	PV	7	A382	Féverole de printemps
FEVERPRO SemioTrap_2021	Projet FEVERPRO D31 1395	Thèse A. Segers	2021_2864_A. Segers	2864		Hymenoptera	Apidae	Bombus	Bombus terrestris	Bombus/terrestris	B_terrestris		J. Bonnet		A. Segers	25.VI.2021	2021	Juin	44372	Belgique	Gembloux	Isnes	FEVERPRO SemioTrap	50,5N	4,73E	PVIPSF	PV	7	A382	Féverole de printemps
FEVERPRO SemioTrap_2021	Projet FEVERPRO D31 1395	Thèse A. Segers	2021_2865_A. Segers	2865		Hymenoptera	Apidae	Bombus	Bombus hortorum	Bombus/hortorum	B_hortorum		J. Bonnet		A. Segers	25.VI.2021	2021	Juin	44372	Belgique	Gembloux	Isnes	FEVERPRO SemioTrap	50,5N	4,73E	PVIPSF	PV	7	A382	Féverole de printemps
FEVERPRO SemioTrap_2021	Projet FEVERPRO D31 1395	Thèse A. Segers	2021_2867_A. Segers	2867		Hymenoptera	Apidae	Apis	Apis mellifera	Apis/mellifera	Apis_mellifera		J. Bonnet		A. Segers	06.VII.2021	2021	Juillet	44383	Belgique	Gembloux	Isnes	FEVERPRO SemioTrap	50,5N	4,73E	PBIPSF	PB	5	A394	Féverole de printemps
FEVERPRO SemioTrap_2021	Projet FEVERPRO D31 1395	Thèse A. Segers	2021_2868_A. Segers	2868		Hymenoptera	Apidae	Bombus	Bombus hortorum	Bombus/hortorum	B_hortorum		J. Bonnet		A. Segers	06.VII.2021	2021	Juillet	44383	Belgique	Gembloux	Isnes	FEVERPRO SemioTrap	50,5N	4,73E	PBIPSF	PB	5	A394	Féverole de printemps
FEVERPRO SemioTrap_2021	Projet FEVERPRO D31 1395	Thèse A. Segers	2021_2869_A. Segers	2869		Hymenoptera	Apidae	Bombus	Bombus hortorum	Bombus/hortorum	B_hortorum		J. Bonnet		A. Segers	06.VII.2021	2021	Juillet	44383	Belgique	Gembloux	Isnes	FEVERPRO SemioTrap	50,5N	4,73E	PBIPSF	PB	5	A394	Féverole de printemps
FEVERPRO SemioTrap_2021	Projet FEVERPRO D31 1395	Thèse A. Segers	2021_2870_A. Segers	2870		Hymenoptera	Apidae	Apis	Apis mellifera	Apis/mellifera	Apis_mellifera		J. Bonnet		A. Segers	06.VII.2021	2021	Juillet	44383	Belgique	Gembloux	Isnes	FEVERPRO SemioTrap	50,5N	4,73E	PVIPSF	PV	5	A399	Féverole de printemps
FEVERPRO SemioTrap_2021	Projet FEVERPRO D31 1395	Thèse A. Segers	2021_2872_A. Segers	2872		Hymenoptera	Apidae	Apis	Apis mellifera	Apis/mellifera	Apis_mellifera		J. Bonnet		A. Segers	06.VII.2021	2021	Juillet	44383	Belgique	Gembloux	Isnes	FEVERPRO SemioTrap	50,5N	4,73E	PBAGDG	PB	5	A410	Féverole de printemps
FEVERPRO SemioTrap_2021	Projet FEVERPRO D31 1395	Thèse A. Segers	2021_2874_A. Segers	2874		Hymenoptera	Apidae	Bombus	Bombus terrestris	Bombus/terrestris	B_terrestris		J. Bonnet		A. Segers	06.VII.2021	2021	Juillet	44383	Belgique	Gembloux	Isnes	FEVERPRO SemioTrap	50,5N	4,73E	PBAGDG	PB	6	A416	Féverole de printemps
FEVERPRO SemioTrap_2021	Projet FEVERPRO D31 1395	Thèse A. Segers	2021_2875_A. Segers	2875		Hymenoptera	Apidae	Bombus	Bombus terrestris	Bombus/terrestris	B_terrestris		J. Bonnet		A. Segers	06.VII.2021	2021	Juillet	44383	Belgique	Gembloux	Isnes	FEVERPRO SemioTrap	50,5N	4,73E	PVAGDF	PV	6	A425	Féverole de printemps
FEVERPRO SemioTrap_2021	Projet FEVERPRO D31 1395	Thèse A. Segers	2021_2876_A. Segers	2876		Diptera	Syrphidae	Episyrphus	Episyrphus balteatus	Episyrphus/balteatus	#N/A		L. Delanglez		A. Segers	06.VII.2021	2021	Juillet	44383	Belgique	Gembloux	Isnes	FEVERPRO SemioTrap	50,5N	4,73E	PBAGDF	PB	6	A435	Féverole de printemps
FEVERPRO SemioTrap_2021	Projet FEVERPRO D31 1395	Thèse A. Segers	2021_2877_A. Segers	2877		Diptera	Syrphidae	Metasyrphus	Metasyrphus luniger	Metasyrphus/luniger	#N/A		L. Delanglez		A. Segers	06.VII.2021	2021	Juillet	44383	Belgique	Gembloux	Isnes	FEVERPRO SemioTrap	50,5N	4,73E	PVIPSF	PV	6	A442	Féverole de printemps
FEVERPRO SemioTrap_2021	Projet FEVERPRO D31 1395	Thèse A. Segers	2021_2878_A. Segers	2878		Hymenoptera	Apidae	Bombus	Bombus terrestris	Bombus/terrestris	B_terrestris		J. Bonnet		A. Segers	06.VII.2021	2021	Juillet	44383	Belgique	Gembloux	Isnes	FEVERPRO SemioTrap	50,5N	4,73E	PVAGDG	PV	7	A445	Féverole de printemps
FEVERPRO SemioTrap_2021	Projet FEVERPRO D31 1395	Thèse A. Segers	2021_2879_A. Segers	2879		Hymenoptera	Apidae	Bombus	Bombus terrestris	Bombus/terrestris	B_terrestris		J. Bonnet		A. Segers	06.VII.2021	2021	Juillet	44383	Belgique	Gembloux	Isnes	FEVERPRO SemioTrap	50,5N	4,73E	PVAGDG	PV	7	A445	Féverole de printemps
FEVERPRO SemioTrap_2021	Projet FEVERPRO D31 1395	Thèse A. Segers	2021_2880_A. Segers	2880		Coleoptera	Coccinellidae	Coccinella	Coccinella septempunctata	Coccinella/septempunctata	#N/A		L. Delanglez		A. Segers	06.VII.2021	2021	Juillet	44383	Belgique	Gembloux	Isnes	FEVERPRO SemioTrap	50,5N	4,73E	PVAGDG	PV	7	A447	Féverole de printemps
FEVERPRO SemioTrap_2021	Projet FEVERPRO D31 1395	Thèse A. Segers	2021_2881_A. Segers	2881		Coleoptera	Coccinellidae	Coccinella	Coccinella septempunctata	Coccinella/septempunctata	#N/A		L. Delanglez		A. Segers	06.VII.2021	2021	Juillet	44383	Belgique	Gembloux	Isnes	FEVERPRO SemioTrap	50,5N	4,73E	PVAGDG	PV	7	A447	Féverole de printemps
FEVERPRO SemioTrap_2021	Projet FEVERPRO D31 1395	Thèse A. Segers	2021_2882_A. Segers	2882		Coleoptera	Coccinellidae	Harmonia	Harmonia axyridis	Harmonia/axyridis	#N/A		L. Delanglez		A. Segers	06.VII.2021	2021	Juillet	44383	Belgique	Gembloux	Isnes	FEVERPRO SemioTrap	50,5N	4,73E	PVAGDG	PV	7	A447	Féverole de printemps
FEVERPRO SemioTrap_2021	Projet FEVERPRO D31 1395	Thèse A. Segers	2021_2883_A. Segers	2883		Diptera	Syrphidae	nonidentifiable	nonidentifiable	nonidentifiable	#N/A				A. Segers	06.VII.2021	2021	Juillet	44383	Belgique	Gembloux	Isnes	FEVERPRO SemioTrap	50,5N	4,73E	PVAGDG	PV	7	A448	Féverole de printemps
FEVERPRO SemioTrap_2021	Projet FEVERPRO D31 1395	Thèse A. Segers	2021_2884_A. Segers	2884		Diptera	Syrphidae	Metasyrphus	Metasyrphus corollae	Metasyrphus/corollae	#N/A		L. Delanglez		A. Segers	06.VII.2021	2021	Juillet	44383	Belgique	Gembloux	Isnes	FEVERPRO SemioTrap	50,5N	4,73E	PVAGDG	PV	7	A448	Féverole de printemps
FEVERPRO SemioTrap_2021	Projet FEVERPRO D31 1395	Thèse A. Segers	2021_2885_A. Segers	2885		Coleoptera	Coccinellidae	Harmonia	Harmonia axyridis	Harmonia/axyridis	#N/A		L. Delanglez		A. Segers	06.VII.2021	2021	Juillet	44383	Belgique	Gembloux	Isnes	FEVERPRO SemioTrap	50,5N	4,73E	PVAGDF	PV	7	A452	Féverole de printemps
FEVERPRO SemioTrap_2021	Projet FEVERPRO D31 1395	Thèse A. Segers	2021_2886_A. Segers	2886		Coleoptera	Coccinellidae	Harmonia	Harmonia axyridis	Harmonia/axyridis	#N/A		L. Delanglez		A. Segers	06.VII.2021	2021	Juillet	44383	Belgique	Gembloux	Isnes	FEVERPRO SemioTrap	50,5N	4,73E	PVAGDF	PV	7	A452	Féverole de printemps
FEVERPRO SemioTrap_2021	Projet FEVERPRO D31 1395	Thèse A. Segers	2021_2887_A. Segers	2887		Coleoptera	Coccinellidae	Coccinella	Coccinella septempunctata	Coccinella/septempunctata	#N/A		L. Delanglez		A. Segers	06.VII.2021	2021	Juillet	44383	Belgique	Gembloux	Isnes	FEVERPRO SemioTrap	50,5N	4,73E	PVAGDF	PV	7	A452	Féverole de printemps
FEVERPRO SemioTrap_2021	Projet FEVERPRO D31 1395	Thèse A. Segers	2021_2888_A. Segers	2888		Diptera	Syrphidae	Episyrphus	Episyrphus balteatus	Episyrphus/balteatus	#N/A		L. Delanglez		A. Segers	06.VII.2021	2021	Juillet	44383	Belgique	Gembloux	Isnes	FEVERPRO SemioTrap	50,5N	4,73E	PVAGDF	PV	7	A454	Féverole de printemps
FEVERPRO SemioTrap_2021	Projet FEVERPRO D31 1395	Thèse A. Segers	2021_2889_A. Segers	2889		Hymenoptera	Apidae	Bombus	Bombus terrestris	Bombus/terrestris	B_terrestris		J. Bonnet		A. Segers	06.VII.2021	2021	Juillet	44383	Belgique	Gembloux	Isnes	FEVERPRO SemioTrap	50,5N	4,73E	PVIPSF	PV	7	A457	Féverole de printemps
FEVERPRO SemioTrap_2021	Projet FEVERPRO D31 1395	Thèse A. Segers	2021_2890_A. Segers	2890		Hymenoptera	Apidae	Apis	Apis mellifera	Apis/mellifera	Apis_mellifera		J. Bonnet		A. Segers	06.VII.2021	2021	Juillet	44383	Belgique	Gembloux	Isnes	FEVERPRO SemioTrap	50,5N	4,73E	PVIPSF	PV	7	A457	Féverole de printemps
FEVERPRO SemioTrap_2021	Projet FEVERPRO D31 1395	Thèse A. Segers	2021_2891_A. Segers	2891		Coleoptera	Coccinellidae	Coccinella	Coccinella septempunctata	Coccinella/septempunctata	#N/A		L. Delanglez		A. Segers	06.VII.2021	2021	Juillet	44383	Belgique	Gembloux	Isnes	FEVERPRO SemioTrap	50,5N	4,73E	PVIPSF	PV	7	A459	Féverole de printemps
FEVERPRO SemioTrap_2021	Projet FEVERPRO D31 1395	Thèse A. Segers	2021_2892_A. Segers	2892		Coleoptera	Coccinellidae	Harmonia	Harmonia axyridis	Harmonia/axyridis	#N/A		L. Delanglez		A. Segers	06.VII.2021	2021	Juillet	44383	Belgique	Gembloux	Isnes	FEVERPRO SemioTrap	50,5N	4,73E	PVIPSF	PV	7	A459	Féverole de printemps
FEVERPRO SemioTrap_2021	Projet FEVERPRO D31 1395	Thèse A. Segers	2021_2893_A. Segers	2893		Coleoptera	Coccinellidae	Coccinella	Coccinella septempunctata	Coccinella/septempunctata	#N/A		L. Delanglez		A. Segers	06.VII.2021	2021	Juillet	44383	Belgique	Gembloux	Isnes	FEVERPRO SemioTrap	50,5N	4,73E	PVIPSF	PV	7	A459	Féverole de printemps
FEVERPRO SemioTrap_2021	Projet FEVERPRO D31 1395	Thèse A. Segers	2021_2894_A. Segers	2894		Hymenoptera	Apidae	Apis	Apis mellifera	Apis/mellifera	Apis_mellifera		J. Bonnet		A. Segers	06.VII.2021	2021	Juillet	44383	Belgique	Gembloux	Isnes	FEVERPRO SemioTrap	50,5N	4,73E	PBAGDG	PB	7	A463	Féverole de printemps
FEVERPRO SemioTrap_2021	Projet FEVERPRO D31 1395	Thèse A. Segers	2021_2895_A. Segers	2895		Hymenoptera	Apidae	Bombus	Bombus terrestris	Bombus/terrestris	B_terrestris		J. Bonnet		A. Segers	06.VII.2021	2021	Juillet	44383	Belgique	Gembloux	Isnes	FEVERPRO SemioTrap	50,5N	4,73E	PBAGDG	PB	7	A463	Féverole de printemps
FEVERPRO SemioTrap_2021	Projet FEVERPRO D31 1395	Thèse A. Segers	2021_2896_A. Segers	2896		Hymenoptera	Apidae	Bombus	Bombus terrestris	Bombus/terrestris	B_terrestris		J. Bonnet		A. Segers	06.VII.2021	2021	Juillet	44383	Belgique	Gembloux	Isnes	FEVERPRO SemioTrap	50,5N	4,73E	PBAGDG	PB	7	A463	Féverole de printemps
FEVERPRO SemioTrap_2021	Projet FEVERPRO D31 1395	Thèse A. Segers	2021_2897_A. Segers	2897		Hymenoptera	Apidae	Bombus	Bombus terrestris	Bombus/terrestris	B_terrestris		J. Bonnet		A. Segers	06.VII.2021	2021	Juillet	44383	Belgique	Gembloux	Isnes	FEVERPRO SemioTrap	50,5N	4,73E	PBIPSF	PB	7	A474	Féverole de printemps
FEVERPRO SemioTrap_2021	Projet FEVERPRO D31 1395	Thèse A. Segers	2021_2898_A. Segers	2898		Hymenoptera	Apidae	Bombus	Bombus terrestris	Bombus/terrestris	B_terrestris		J. Bonnet		A. Segers	06.VII.2021	2021	Juillet	44383	Belgique	Gembloux	Isnes	FEVERPRO SemioTrap	50,5N	4,73E	PVIPSF	PV	8	A479	Féverole de printemps
FEVERPRO SemioTrap_2021	Projet FEVERPRO D31 1395	Thèse A. Segers	2021_2899_A. Segers	2899		Hymenoptera	Apidae	Bombus	Bombus hortorum	Bombus/hortorum	B_hortorum		J. Bonnet		A. Segers	06.VII.2021	2021	Juillet	44383	Belgique	Gembloux	Isnes	FEVERPRO SemioTrap	50,5N	4,73E	PVIPSF	PV	8	A479	Féverole de printemps
FEVERPRO SemioTrap_2021	Projet FEVERPRO D31 1395	Thèse A. Segers	2021_2900_A. Segers	2900		Hymenoptera	Apidae	Bombus	Bombus terrestris	Bombus/terrestris	B_terrestris		J. Bonnet		A. Segers	06.VII.2021	2021	Juillet	44383	Belgique	Gembloux	Isnes	FEVERPRO SemioTrap	50,5N	4,73E	PVIPSF	PV	8	A479	Féverole de printemps
FEVERPRO SemioTrap_2021	Projet FEVERPRO D31 1395	Thèse A. Segers	2021_2901_A. Segers	2901		Hymenoptera	Halictidae	Lasioglossum	Lasioglossum laticeps	Lasioglossum/laticeps	L_laticeps		J. Bonnet		A. Segers	06.VII.2021	2021	Juillet	44383	Belgique	Gembloux	Isnes	FEVERPRO SemioTrap	50,5N	4,73E	PVIPSF	PV	8	A479	Féverole de printemps
FEVERPRO SemioTrap_2021	Projet FEVERPRO D31 1395	Thèse A. Segers	2021_2902_A. Segers	2902		Hymenoptera	Apidae	Bombus	Bombus terrestris	Bombus/terrestris	B_terrestris		J. Bonnet		A. Segers	06.VII.2021	2021	Juillet	44383	Belgique	Gembloux	Isnes	FEVERPRO SemioTrap	50,5N	4,73E	PVAGDG	PV	8	A483	Féverole de printemps
FEVERPRO SemioTrap_2021	Projet FEVERPRO D31 1395	Thèse A. Segers	2021_2903_A. Segers	2903		Hymenoptera	Apidae	Apis	Apis mellifera	Apis/mellifera	Apis_mellifera		J. Bonnet		A. Segers	06.VII.2021	2021	Juillet	44383	Belgique	Gembloux	Isnes	FEVERPRO SemioTrap	50,5N	4,73E	PVAGDG	PV	8	A483	Féverole de printemps
FEVERPRO SemioTrap_2021	Projet FEVERPRO D31 1395	Thèse A. Segers	2021_2904_A. Segers	2904		Coleoptera	Coccinellidae	Harmonia	Harmonia axyridis	Harmonia/axyridis	#N/A		L. Delanglez		A. Segers	06.VII.2021	2021	Juillet	44383	Belgique	Gembloux	Isnes	FEVERPRO SemioTrap	50,5N	4,73E	PVAGDG	PV	8	A485	Féverole de printemps
FEVERPRO SemioTrap_2021	Projet FEVERPRO D31 1395	Thèse A. Segers	2021_2905_A. Segers	2905		Coleoptera	Coccinellidae	Coccinella	Coccinella septempunctata	Coccinella/septempunctata	#N/A		L. Delanglez		A. Segers	06.VII.2021	2021	Juillet	44383	Belgique	Gembloux	Isnes	FEVERPRO SemioTrap	50,5N	4,73E	PVAGDG	PV	8	A485	Féverole de printemps
FEVERPRO SemioTrap_2021	Projet FEVERPRO D31 1395	Thèse A. Segers	2021_2906_A. Segers	2906		Coleoptera	Coccinellidae	Harmonia	Harmonia axyridis	Harmonia/axyridis	#N/A		L. Delanglez		A. Segers	06.VII.2021	2021	Juillet	44383	Belgique	Gembloux	Isnes	FEVERPRO SemioTrap	50,5N	4,73E	PVAGDG	PV	8	A485	Féverole de printemps
FEVERPRO SemioTrap_2021	Projet FEVERPRO D31 1395	Thèse A. Segers	2021_2907_A. Segers	2907		Hymenoptera	Apidae	Bombus	Bombus terrestris	Bombus/terrestris	B_terrestris		J. Bonnet		A. Segers	06.VII.2021	2021	Juillet	44383	Belgique	Gembloux	Isnes	FEVERPRO SemioTrap	50,5N	4,73E	PBIPSF	PB	8	A489	Féverole de printemps
FEVERPRO SemioTrap_2021	Projet FEVERPRO D31 1395	Thèse A. Segers	2021_2908_A. Segers	2908		Hymenoptera	Apidae	Apis	Apis mellifera	Apis/mellifera	Apis_mellifera		J. Bonnet		A. Segers	06.VII.2021	2021	Juillet	44383	Belgique	Gembloux	Isnes	FEVERPRO SemioTrap	50,5N	4,73E	PBIPSF	PB	8	A489	Féverole de printemps
FEVERPRO SemioTrap_2021	Projet FEVERPRO D31 1395	Thèse A. Segers	2021_2909_A. Segers	2909		Hymenoptera	Apidae	Apis	Apis mellifera	Apis/mellifera	Apis_mellifera		J. Bonnet		A. Segers	06.VII.2021	2021	Juillet	44383	Belgique	Gembloux	Isnes	FEVERPRO SemioTrap	50,5N	4,73E	PBIPSF	PB	8	A489	Féverole de printemps
FEVERPRO SemioTrap_2021	Projet FEVERPRO D31 1395	Thèse A. Segers	2021_2910_A. Segers	2910		Hymenoptera	Halictidae	Lasioglossum	Lasioglossum laticeps	Lasioglossum/laticeps	L_laticeps		J. Bonnet		A. Segers	06.VII.2021	2021	Juillet	44383	Belgique	Gembloux	Isnes	FEVERPRO SemioTrap	50,5N	4,73E	PBIPSF	PB	8	A489	Féverole de printemps
FEVERPRO SemioTrap_2021	Projet FEVERPRO D31 1395	Thèse A. Segers	2021_2911_A. Segers	2911		Diptera	Syrphidae	Sphaerophoria	Sphaerophoria scripta	Sphaerophoria/scripta	#N/A		L. Delanglez		A. Segers	06.VII.2021	2021	Juillet	44383	Belgique	Gembloux	Isnes	FEVERPRO SemioTrap	50,5N	4,73E	PBIPSF	PB	8	A491	Féverole de printemps
FEVERPRO SemioTrap_2021	Projet FEVERPRO D31 1395	Thèse A. Segers	2021_2912_A. Segers	2912		Hymenoptera	Apidae	Bombus	Bombus terrestris	Bombus/terrestris	B_terrestris		J. Bonnet		A. Segers	06.VII.2021	2021	Juillet	44383	Belgique	Gembloux	Isnes	FEVERPRO SemioTrap	50,5N	4,73E	PVAGDF	PV	8	A495	Féverole de printemps
FEVERPRO SemioTrap_2021	Projet FEVERPRO D31 1395	Thèse A. Segers	2021_2913_A. Segers	2913		Coleoptera	Coccinellidae	Coccinella	Coccinella septempunctata	Coccinella/septempunctata	#N/A		L. Delanglez		A. Segers	06.VII.2021	2021	Juillet	44383	Belgique	Gembloux	Isnes	FEVERPRO SemioTrap	50,5N	4,73E	PVAGDF	PV	8	A497	Féverole de printemps
FEVERPRO SemioTrap_2021	Projet FEVERPRO D31 1395	Thèse A. Segers	2021_2914_A. Segers	2914		Coleoptera	Coccinellidae	Coccinella	Coccinella septempunctata	Coccinella/septempunctata	#N/A		L. Delanglez		A. Segers	06.VII.2021	2021	Juillet	44383	Belgique	Gembloux	Isnes	FEVERPRO SemioTrap	50,5N	4,73E	PVAGDF	PV	8	A497	Féverole de printemps
FEVERPRO SemioTrap_2021	Projet FEVERPRO D31 1395	Thèse A. Segers	2021_2915_A. Segers	2915		Coleoptera	Coccinellidae	Harmonia	Harmonia axyridis	Harmonia/axyridis	#N/A		L. Delanglez		A. Segers	06.VII.2021	2021	Juillet	44383	Belgique	Gembloux	Isnes	FEVERPRO SemioTrap	50,5N	4,73E	PVAGDF	PV	8	A497	Féverole de printemps
FEVERPRO SemioTrap_2021	Projet FEVERPRO D31 1395	Thèse A. Segers	2021_2916_A. Segers	2916		Coleoptera	Coccinellidae	Harmonia	Harmonia axyridis	Harmonia/axyridis	#N/A		L. Delanglez		A. Segers	06.VII.2021	2021	Juillet	44383	Belgique	Gembloux	Isnes	FEVERPRO SemioTrap	50,5N	4,73E	PVAGDF	PV	8	A497	Féverole de printemps
FEVERPRO SemioTrap_2021	Projet FEVERPRO D31 1395	Thèse A. Segers	2021_2917_A. Segers	2917		Diptera	Syrphidae	Epistrophe	Epistrophe euchroma	Epistrophe/euchroma	#N/A		L. Delanglez		A. Segers	06.VII.2021	2021	Juillet	44383	Belgique	Gembloux	Isnes	FEVERPRO SemioTrap	50,5N	4,73E	PBAGDF	PB	8	A503	Féverole de printemps
FEVERPRO SemioTrap_2021	Projet FEVERPRO D31 1395	Thèse A. Segers	2021_2918_A. Segers	2918		Hymenoptera	Apidae	Bombus	Bombus hortorum	Bombus/hortorum	B_hortorum		J. Bonnet		A. Segers	06.VII.2021	2021	Juillet	44383	Belgique	Gembloux	Isnes	FEVERPRO SemioTrap	50,5N	4,73E	PBAGDG	PB	8	A508	Féverole de printemps
FEVERPRO SemioTrap_2021	Projet FEVERPRO D31 1395	Thèse A. Segers	2021_2919_A. Segers	2919		Diptera	Syrphidae	Metasyrphus	Metasyrphus luniger	Metasyrphus/luniger	#N/A		L. Delanglez		A. Segers	06.VII.2021	2021	Juillet	44383	Belgique	Gembloux	Isnes	FEVERPRO SemioTrap	50,5N	4,73E	PBAGDG	PB	8	A509	Féverole de printemps
FEVERPRO SemioTrap_2021	Projet FEVERPRO D31 1395	Thèse A. Segers	2021_2920_A. Segers	2920		Diptera	Syrphidae	Syrphus	Syrphus vitripennis	Syrphus/vitripennis	#N/A		L. Delanglez		A. Segers	06.VII.2021	2021	Juillet	44383	Belgique	Gembloux	Isnes	FEVERPRO SemioTrap	50,5N	4,73E	PBAGDG	PB	8	A509	Féverole de printemps
FEVERPRO SemioTrap_2021	Projet FEVERPRO D31 1395	Thèse A. Segers	2021_2921_A. Segers	2921		Diptera	Syrphidae	Episyrphus	Episyrphus balteatus	Episyrphus/balteatus	#N/A		L. Delanglez		A. Segers	06.VII.2021	2021	Juillet	44383	Belgique	Gembloux	Isnes	FEVERPRO SemioTrap	50,5N	4,73E	PBAGDG	PB	8	A509	Féverole de printemps
FEVERPRO SemioTrap_2021	Projet FEVERPRO D31 1395	Thèse A. Segers	2021_2922_A. Segers	2922		Hymenoptera	Apidae	Bombus	Bombus terrestris	Bombus/terrestris	B_terrestris		J. Bonnet		A. Segers	12.VII.2021	2021	Juillet	44389	Belgique	Gembloux	Isnes	FEVERPRO SemioTrap	50,5N	4,73E	PVIPSF	PV	5	A515	Féverole de printemps
FEVERPRO SemioTrap_2021	Projet FEVERPRO D31 1395	Thèse A. Segers	2021_2923_A. Segers	2923		Hymenoptera	Apidae	Bombus	Bombus hortorum	Bombus/hortorum	B_hortorum		J. Bonnet		A. Segers	12.VII.2021	2021	Juillet	44389	Belgique	Gembloux	Isnes	FEVERPRO SemioTrap	50,5N	4,73E	PBIPSF	PB	5	A521	Féverole de printemps
FEVERPRO SemioTrap_2021	Projet FEVERPRO D31 1395	Thèse A. Segers	2021_2925_A. Segers	2925		Diptera	Syrphidae	Episyrphus	Episyrphus balteatus	Episyrphus/balteatus	#N/A		L. Delanglez		A. Segers	12.VII.2021	2021	Juillet	44389	Belgique	Gembloux	Isnes	FEVERPRO SemioTrap	50,5N	4,73E	PBIPSF	PB	5	A523	Féverole de printemps
FEVERPRO SemioTrap_2021	Projet FEVERPRO D31 1395	Thèse A. Segers	2021_2926_A. Segers	2926		Coleoptera	Coccinellidae	Harmonia	Harmonia axyridis	Harmonia/axyridis	#N/A		L. Delanglez		A. Segers	12.VII.2021	2021	Juillet	44389	Belgique	Gembloux	Isnes	FEVERPRO SemioTrap	50,5N	4,73E	PVAGDG	PV	5	A527	Féverole de printemps
[truncated: 153 more rows]

## Sheet: BBW
Table S2: The general database of BBW.
[truncated: 1,381 more rows]
